# Supplementary material for: Transcriptional Dynamics of Receptor-Based Genes Reveal Immunity Hubs in Rice Response to Magnaporthe oryzae Infection
Source: Int J Mol Sci. 2025 May 12;26(10):4618. doi: 10.3390/ijms26104618 (PMC12111697; doi:10.3390/ijms26104618)
Supplement: Supplementary file 1 [file ijms-26-04618-s001.zip]

Archive with 16 entries (16 files):
- Supplementary Data 1.  data list.xlsx
- Supplementary Data 2.  Extracelular recprors family .xlsx
- Supplementary Data 3. Doenstream reterival data .xlsx
- Supplementary Data 4. read counts.xlsx
- Supplementary Data 5.  Landsceap profiles of receptors-based genes microarray.xlsx
- Supplementary Data 6. Landsceap profiles of receptors-based genes  RNA-seq.xlsx
- Supplementary Data 7. Extracelular receptors .xlsx
- Supplementary Data 8. MAPK and Ca.xlsx
- Supplementary Data 9. Correlation matrix (RNA-seq, NCBI data).xlsx
- Supplementary Data 10. Correlation matrix (RNA-seq, ENA data) - Copy.xlsx
- Supplementary Data 11 Correlation matrix (GPL6864 -arrays) - Copy.xlsx
- Supplementary Data 12. Correlation matrix (GPL2025 -arrays) - Copy.xlsx
- Supplementary Figure 1.  RNA data processing NCBI .pdf
- Supplementary Figure 2. Microarray pre-exporatory  data.pdf
- Supplementary Figure 3.  pre-data microarray (GPL2025) .pdf
- Supplementary Figure 4. MAPK profile.pdf
