# Supplementary material for: Transcriptional Dynamics of Receptor-Based Genes Reveal Immunity Hubs in Rice Response to Magnaporthe oryzae Infection
Source: Int J Mol Sci. 2025 May 12;26(10):4618. doi: 10.3390/ijms26104618 (PMC12111697; doi:10.3390/ijms26104618)
Supplement: Supplementary file 1 [file ijms-26-04618-s001.zip › Supplementary Data 1. data list.xlsx]

## Sheet: MOR-RNA seq Data list
Supplementary Data 1: List of RNA sequencing and microarray samples of the rice transcriptome profiles
RNA-seq datasets									GEO-Microarray datasets
No.	SRR-acession code	Tissue	Time point (hpi)	Tissue	Status	Bioproject code	Source	Reference (DOI or NCBI link)	No.	Sample ID	Tissue	Time point (hpi)	Status	GEO Accession	Affymetrix- Platform	Reference (DOI or NCBI link)
1	SRR12580256	Leaf	T1 (12)	Leaf	MOR	PRJNA661210	NCBI	https://doi.org/10.1111/pce.14098	1	GSM1024446	Leaf	T1 (24 h)	MOR	GSE41798	GPL2025	https://doi.org/10.1371/journal.pone.0059720
2	SRR12580258	Leaf	T1 (12)	Leaf	MOR	PRJNA661210	NCBI	https://doi.org/10.1111/pce.14098	2	GSM1024447	Leaf	T1 (24 h)	MOR	GSE41798	GPL2025	https://doi.org/10.1371/journal.pone.0059720
3	SRR12580257	Leaf	T1 (12)	Leaf	MOR	PRJNA661210	NCBI	https://doi.org/10.1111/pce.14098	3	GSM1024448	Leaf	T1 (24 h)	MOR	GSE41798	GPL2025	https://doi.org/10.1371/journal.pone.0059720
4	SRR12580232	Leaf	T1 (12)	Leaf	MOR	PRJNA661210	NCBI	https://doi.org/10.1111/pce.14098	4	GSM1024452	Leaf	T1 (24 h)	MOR	GSE41798	GPL2025	https://doi.org/10.1371/journal.pone.0059720
5	SRR12580234	Leaf	T1 (12)	Leaf	MOR	PRJNA661210	NCBI	https://doi.org/10.1111/pce.14098	5	GSM1024453	Leaf	T1 (24 h)	MOR	GSE41798	GPL2025	https://doi.org/10.1371/journal.pone.0059720
6	SRR12580233	Leaf	T1 (24)	Leaf	MOR	PRJNA661210	NCBI	https://doi.org/10.1111/pce.14098	6	GSM1024454	Leaf	T1 (24 h)	MOR	GSE41798	GPL2025	https://doi.org/10.1371/journal.pone.0059720
7	SRR12580259	Leaf	T1 (24)	Leaf	MOR	PRJNA661210	NCBI	https://doi.org/10.1111/pce.14098	7	GSM1024458	Leaf	T1 (24 h)	MOR	GSE41798	GPL2025	https://doi.org/10.1371/journal.pone.0059720
8	SRR12580260	Leaf	T1 (24)	Leaf	MOR	PRJNA661210	NCBI	https://doi.org/10.1111/pce.14098	8	GSM1024459	Leaf	T1 (24 h)	MOR	GSE41798	GPL2025	https://doi.org/10.1371/journal.pone.0059720
9	SRR12580261	Leaf	T1 (24)	Leaf	MOR	PRJNA661210	NCBI	https://doi.org/10.1111/pce.14098	9	GSM1024460	Leaf	T1 (24 h)	MOR	GSE41798	GPL2025	https://doi.org/10.1371/journal.pone.0059720
10	SRR12580235	Leaf	T1 (24)	Leaf	MOR	PRJNA661210	NCBI	https://doi.org/10.1111/pce.14098	10	GSM1024449	Leaf	T1 (24 h)	Mock	GSE41798	GPL2025	https://doi.org/10.1371/journal.pone.0059720
11	SRR12580236	Leaf	T1 (24)	Leaf	MOR	PRJNA661210	NCBI	https://doi.org/10.1111/pce.14098	11	GSM1024450	Leaf	T1 (24 h)	Mock	GSE41798	GPL2025	https://doi.org/10.1371/journal.pone.0059720
12	SRR12580237	Leaf	T1 (24)	Leaf	MOR	PRJNA661210	NCBI	https://doi.org/10.1111/pce.14098	12	GSM1024451	Leaf	T1 (24 h)	Mock	GSE41798	GPL2025	https://doi.org/10.1371/journal.pone.0059720
13	SRR12580262	Leaf	T2 (36h)	Leaf	MOR	PRJNA661210	NCBI	https://doi.org/10.1111/pce.14098	13	GSM1024455	Leaf	T1 (24 h)	Mock	GSE41798	GPL2025	https://doi.org/10.1371/journal.pone.0059720
14	SRR12580263	Leaf	T2 (36h)	Leaf	MOR	PRJNA661210	NCBI	https://doi.org/10.1111/pce.14098	14	GSM1024456	Leaf	T1 (24 h)	Mock	GSE41798	GPL2025	https://doi.org/10.1371/journal.pone.0059720
15	SRR12580264	Leaf	T2 (36h)	Leaf	MOR	PRJNA661210	NCBI	https://doi.org/10.1111/pce.14098	15	GSM1024457	Leaf	T1 (24 h)	Mock	GSE41798	GPL2025	https://doi.org/10.1371/journal.pone.0059720
16	SRR12580238	Leaf	T2 (36h)	Leaf	MOR	PRJNA661210	NCBI	https://doi.org/10.1111/pce.14098	16	GSM1024461	Leaf	T1 (24 h)	Mock	GSE41798	GPL2025	https://doi.org/10.1371/journal.pone.0059720
17	SRR12580239	Leaf	T2 (36h)	Leaf	MOR	PRJNA661210	NCBI	https://doi.org/10.1111/pce.14098	17	GSM1024462	Leaf	T1 (24 h)	Mock	GSE41798	GPL2025	https://doi.org/10.1371/journal.pone.0059720
18	SRR12580240	Leaf	T2 (36h)	Leaf	MOR	PRJNA661210	NCBI	https://doi.org/10.1111/pce.14098	18	GSM1024463	Leaf	T1 (24 h)	Mock	GSE41798	GPL2025	https://doi.org/10.1371/journal.pone.0059720
19	SRR12580265	Leaf	T2 (48 h)	Leaf	MOR	PRJNA661210	NCBI	https://doi.org/10.1111/pce.14098	19	GSM767204	Leaf	T1 (24 h)	MOR	GSE30941	GPL2025	https://doi.org/10.1111/j.1364-3703.2012.00795.x
20	SRR12580266	Leaf	T2 (48 h)	Leaf	MOR	PRJNA661210	NCBI	https://doi.org/10.1111/pce.14098	20	GSM767205	Leaf	T1 (24 h)	MOR	GSE30941	GPL2025	https://doi.org/10.1111/j.1364-3703.2012.00795.x
21	SRR12580267	Leaf	T2 (48 h)	Leaf	MOR	PRJNA661210	NCBI	https://doi.org/10.1111/pce.14098	21	GSM767206	Leaf	T1 (24 h)	MOR	GSE30941	GPL2025	https://doi.org/10.1111/j.1364-3703.2012.00795.x
22	SRR12580241	Leaf	T2 (48 h)	Leaf	MOR	PRJNA661210	NCBI	https://doi.org/10.1111/pce.14098	22	GSM767207	Leaf	T1 (24 h)	MOR	GSE30941	GPL2025	https://doi.org/10.1111/j.1364-3703.2012.00795.x
23	SRR12580242	Leaf	T2 (48 h)	Leaf	MOR	PRJNA661210	NCBI	https://doi.org/10.1111/pce.14098	23	GSM767208	Leaf	T1 (24 h)	MOR	GSE30941	GPL2025	https://doi.org/10.1111/j.1364-3703.2012.00795.x
24	SRR12580243	Leaf	T2 (48 h)	Leaf	MOR	PRJNA661210	NCBI	https://doi.org/10.1111/pce.14098	24	GSM767209	Leaf	T1 (24 h)	MOR	GSE30941	GPL2025	https://doi.org/10.1111/j.1364-3703.2012.00795.x
25	SRR12580268	Leaf	T1 (12)	Leaf	Mock	PRJNA661210	NCBI	https://doi.org/10.1111/pce.14098	25	GSM767210	Leaf	T1 (24 h)	MOR	GSE30941	GPL2025	https://doi.org/10.1111/j.1364-3703.2012.00795.x
26	SRR12580269	Leaf	T1 (12)	Leaf	Mock	PRJNA661210	NCBI	https://doi.org/10.1111/pce.14098	26	GSM767211	Leaf	T1 (24 h)	MOR	GSE30941	GPL2025	https://doi.org/10.1111/j.1364-3703.2012.00795.x
27	SRR12580270	Leaf	T1 (12)	Leaf	Mock	PRJNA661210	NCBI	https://doi.org/10.1111/pce.14098	27	GSM767212	Leaf	T1 (24 h)	MOR	GSE30941	GPL2025	https://doi.org/10.1111/j.1364-3703.2012.00795.x
28	SRR12580244	Leaf	T1 (12)	Leaf	Mock	PRJNA661210	NCBI	https://doi.org/10.1111/pce.14098	28	GSM767213	Leaf	T1 (24 h)	MOR	GSE30941	GPL2025	https://doi.org/10.1111/j.1364-3703.2012.00795.x
29	SRR12580245	Leaf	T1 (12)	Leaf	Mock	PRJNA661210	NCBI	https://doi.org/10.1111/pce.14098	29	GSM767214	Leaf	T1 (24 h)	MOR	GSE30941	GPL2025	https://doi.org/10.1111/j.1364-3703.2012.00795.x
30	SRR12580246	Leaf	T1 (24)	Leaf	Mock	PRJNA661210	NCBI	https://doi.org/10.1111/pce.14098	30	GSM767215	Leaf	T1 (24 h)	MOR	GSE30941	GPL2025	https://doi.org/10.1111/j.1364-3703.2012.00795.x
31	SRR12580272	Leaf	T1 (24)	Leaf	Mock	PRJNA661210	NCBI	https://doi.org/10.1111/pce.14098	31	GSM767216	Leaf	T1 (24 h)	Mock	GSE30941	GPL2025	https://doi.org/10.1111/j.1364-3703.2012.00795.x
32	SRR12580271	Leaf	T1 (24)	Leaf	Mock	PRJNA661210	NCBI	https://doi.org/10.1111/pce.14098	32	GSM767217	Leaf	T1 (24 h)	Mock	GSE30941	GPL2025	https://doi.org/10.1111/j.1364-3703.2012.00795.x
33	SRR12580273	Leaf	T1 (24)	Leaf	Mock	PRJNA661210	NCBI	https://doi.org/10.1111/pce.14098	33	GSM767218	Leaf	T1 (24 h)	Mock	GSE30941	GPL2025	https://doi.org/10.1111/j.1364-3703.2012.00795.x
34	SRR12580247	Leaf	T1 (24)	Leaf	Mock	PRJNA661210	NCBI	https://doi.org/10.1111/pce.14098	34	GSM700345	Leaf	T3 (72 h)	MOR	GSE28308	GPL2025	https://doi.org/10.1093/jxb/eraf054
35	SRR12580249	Leaf	T1 (24)	Leaf	Mock	PRJNA661210	NCBI	https://doi.org/10.1111/pce.14098	35	GSM700346	Leaf	T3 (72 h)	MOR	GSE28308	GPL2025	https://doi.org/10.1093/jxb/eraf054
36	SRR12580248	Leaf	T1 (24)	Leaf	Mock	PRJNA661210	NCBI	https://doi.org/10.1111/pce.14098	36	GSM700351	Leaf	T3 (72 h)	MOR	GSE28308	GPL2025	https://doi.org/10.1093/jxb/eraf054
37	SRR12580275	Leaf	T2 (36h)	Leaf	Mock	PRJNA661210	NCBI	https://doi.org/10.1111/pce.14098	37	GSM700352	Leaf	T3 (72 h)	MOR	GSE28308	GPL2025	https://doi.org/10.1093/jxb/eraf054
38	SRR12580274	Leaf	T2 (36h)	Leaf	Mock	PRJNA661210	NCBI	https://doi.org/10.1111/pce.14098	38	GSM700347	Leaf	T3 (72 h)	Mock	GSE28308	GPL2025	https://doi.org/10.1093/jxb/eraf054
39	SRR12580276	Leaf	T2 (36h)	Leaf	Mock	PRJNA661210	NCBI	https://doi.org/10.1111/pce.14098	39	GSM700348	Leaf	T3 (72 h)	Mock	GSE28308	GPL2025	https://doi.org/10.1093/jxb/eraf054
40	SRR12580250	Leaf	T2 (36h)	Leaf	Mock	PRJNA661210	NCBI	https://doi.org/10.1111/pce.14098	40	GSM700349	Leaf	T3 (72 h)	Mock	GSE28308	GPL2025	https://doi.org/10.1093/jxb/eraf054
41	SRR12580251	Leaf	T2 (36h)	Leaf	Mock	PRJNA661210	NCBI	https://doi.org/10.1111/pce.14098	41	GSM700350	Leaf	T3 (72 h)	Mock	GSE28308	GPL2025	https://doi.org/10.1093/jxb/eraf054
42	SRR12580252	Leaf	T2 (36h)	Leaf	Mock	PRJNA661210	NCBI	https://doi.org/10.1111/pce.14098	42	GSM2509716	Leaf	T1 (12 h)	MOR	GSE95394	GPL2025	www.ncbi.nlm.nih.gov/geo/query/acc.cgi?acc=GSE95394
43	SRR12580277	Leaf	T2 (48 h)	Leaf	Mock	PRJNA661210	NCBI	https://doi.org/10.1111/pce.14098	43	GSM2509717	Leaf	T1 (12 h)	MOR	GSE95394	GPL2025	www.ncbi.nlm.nih.gov/geo/query/acc.cgi?acc=GSE95394
44	SRR12580279	Leaf	T2 (48 h)	Leaf	Mock	PRJNA661210	NCBI	https://doi.org/10.1111/pce.14098	44	GSM2509718	Leaf	T1 (12 h)	MOR	GSE95394	GPL2025	www.ncbi.nlm.nih.gov/geo/query/acc.cgi?acc=GSE95394
45	SRR12580278	Leaf	T2 (48 h)	Leaf	Mock	PRJNA661210	NCBI	https://doi.org/10.1111/pce.14098	45	GSM2509719	Leaf	T1 (12 h)	Mock	GSE95394	GPL2025	www.ncbi.nlm.nih.gov/geo/query/acc.cgi?acc=GSE95394
46	SRR12580253	Leaf	T2 (48 h)	Leaf	Mock	PRJNA661210	NCBI	https://doi.org/10.1111/pce.14098	46	GSM2509720	Leaf	T1 (12 h)	Mock	GSE95394	GPL2025	www.ncbi.nlm.nih.gov/geo/query/acc.cgi?acc=GSE95394
47	SRR12580254	Leaf	T2 (48 h)	Leaf	Mock	PRJNA661210	NCBI	https://doi.org/10.1111/pce.14098	47	GSM2509721	Leaf	T1 (12 h)	Mock	GSE95394	GPL2025	www.ncbi.nlm.nih.gov/geo/query/acc.cgi?acc=GSE95394
48	SRR12580255	Leaf	T2 (48 h)	Leaf	Mock	PRJNA661210	NCBI	https://doi.org/10.1111/pce.14098	48	GSM2509722	Leaf	T1 (24 h)	MOR	GSE95394	GPL2025	www.ncbi.nlm.nih.gov/geo/query/acc.cgi?acc=GSE95394
49	ERR5928164	Leaf	T0 (0 h)	Leaf	Mock	PRJEB45007	ENA	https://doi.org/10.1093/plcell/koad036	49	GSM2509723	Leaf	T1 (24 h)	MOR	GSE95394	GPL2025	www.ncbi.nlm.nih.gov/geo/query/acc.cgi?acc=GSE95394
50	ERR5928177	Leaf	T0 (0 h)	Leaf	Mock	PRJEB45007	ENA	https://doi.org/10.1093/plcell/koad036	50	GSM2509724	Leaf	T1 (24 h)	MOR	GSE95394	GPL2025	www.ncbi.nlm.nih.gov/geo/query/acc.cgi?acc=GSE95394
51	ERR5928154	Leaf	T1 (8 h)	Leaf	MOR	PRJEB45007	ENA	https://doi.org/10.1093/plcell/koad036	51	GSM2509725	Leaf	T1 (24 h)	Mock	GSE95394	GPL2025	www.ncbi.nlm.nih.gov/geo/query/acc.cgi?acc=GSE95394
52	ERR5928162	Leaf	T1 (8 h)	Leaf	MOR	PRJEB45007	ENA	https://doi.org/10.1093/plcell/koad036	52	GSM2509726	Leaf	T1 (24 h)	Mock	GSE95394	GPL2025	www.ncbi.nlm.nih.gov/geo/query/acc.cgi?acc=GSE95394
53	ERR5928170	Leaf	T1 (8 h)	Leaf	MOR	PRJEB45007	ENA	https://doi.org/10.1093/plcell/koad036	53	GSM2509727	Leaf	T1 (24 h)	Mock	GSE95394	GPL2025	www.ncbi.nlm.nih.gov/geo/query/acc.cgi?acc=GSE95394
54	ERR5928155	Leaf	T1 (16 h)	Leaf	MOR	PRJEB45007	ENA	https://doi.org/10.1093/plcell/koad036	54	GSM2509728	Leaf	T2 (48 h)	MOR	GSE95394	GPL2025	www.ncbi.nlm.nih.gov/geo/query/acc.cgi?acc=GSE95394
55	ERR5928163	Leaf	T1 (16 h)	Leaf	MOR	PRJEB45007	ENA	https://doi.org/10.1093/plcell/koad036	55	GSM2509729	Leaf	T2 (48 h)	MOR	GSE95394	GPL2025	www.ncbi.nlm.nih.gov/geo/query/acc.cgi?acc=GSE95394
56	ERR5928171	Leaf	T1 (16 h)	Leaf	MOR	PRJEB45007	ENA	https://doi.org/10.1093/plcell/koad036	56	GSM2509730	Leaf	T2 (48 h)	MOR	GSE95394	GPL2025	www.ncbi.nlm.nih.gov/geo/query/acc.cgi?acc=GSE95394
57	ERR5928156	Leaf	T1 (24 h)	Leaf	MOR	PRJEB45007	ENA	https://doi.org/10.1093/plcell/koad036	57	GSM2509731	Leaf	T2 (48 h)	Mock	GSE95394	GPL2025	www.ncbi.nlm.nih.gov/geo/query/acc.cgi?acc=GSE95394
58	ERR5928165	Leaf	T1 (24 h)	Leaf	MOR	PRJEB45007	ENA	https://doi.org/10.1093/plcell/koad036	58	GSM2509732	Leaf	T2 (48 h)	Mock	GSE95394	GPL2025	www.ncbi.nlm.nih.gov/geo/query/acc.cgi?acc=GSE95394
59	ERR5928172	Leaf	T1 (24 h)	Leaf	MOR	PRJEB45007	ENA	https://doi.org/10.1093/plcell/koad036	59	GSM2509733	Leaf	T2 (48 h)	Mock	GSE95394	GPL2025	www.ncbi.nlm.nih.gov/geo/query/acc.cgi?acc=GSE95394
60	ERR5928157	Leaf	T2 (48 h)	Leaf	MOR	PRJEB45007	ENA	https://doi.org/10.1093/plcell/koad036	60	GSM2509734	Leaf	T2 (48 h)	MOR	GSE95394	GPL2025	www.ncbi.nlm.nih.gov/geo/query/acc.cgi?acc=GSE95394
61	ERR5928173	Leaf	T2 (48 h)	Leaf	MOR	PRJEB45007	ENA	https://doi.org/10.1093/plcell/koad036	61	GSM2509735	Leaf	T3 (72 h)	MOR	GSE95394	GPL2025	www.ncbi.nlm.nih.gov/geo/query/acc.cgi?acc=GSE95394
62	ERR5928166	Leaf	T2 (48 h)	Leaf	MOR	PRJEB45007	ENA	https://doi.org/10.1093/plcell/koad036	62	GSM2509736	Leaf	T3 (72 h)	MOR	GSE95394	GPL2025	www.ncbi.nlm.nih.gov/geo/query/acc.cgi?acc=GSE95394
63	ERR5928167	Leaf	T3 (72 h)	Leaf	MOR	PRJEB45007	ENA	https://doi.org/10.1093/plcell/koad036	63	GSM2509737	Leaf	T3 (72 h)	Mock	GSE95394	GPL2025	www.ncbi.nlm.nih.gov/geo/query/acc.cgi?acc=GSE95394
64	ERR5928158	Leaf	T3 (72 h)	Leaf	MOR	PRJEB45007	ENA	https://doi.org/10.1093/plcell/koad036	64	GSM2509738	Leaf	T3 (72 h)	Mock	GSE95394	GPL2025	www.ncbi.nlm.nih.gov/geo/query/acc.cgi?acc=GSE95394
65	ERR5928174	Leaf	T3 (72 h)	Leaf	MOR	PRJEB45007	ENA	https://doi.org/10.1093/plcell/koad036	65	GSM2509739	Leaf	T3 (72 h)	Mock	GSE95394	GPL2025	www.ncbi.nlm.nih.gov/geo/query/acc.cgi?acc=GSE95394
66	ERR5928159	Leaf	T4 (96 h)	Leaf	MOR	PRJEB45007	ENA	https://doi.org/10.1093/plcell/koad036	66	GSM458181	Root	T2 (48)	MOR	GSE18361	GPL2025	https://doi.org/10.1105/tpc.110.078048
67	ERR5928175	Leaf	T4 (96 h)	Leaf	MOR	PRJEB45007	ENA	https://doi.org/10.1093/plcell/koad036	67	GSM458182	Root	T2 (48)	MOR	GSE18361	GPL2025	https://doi.org/10.1105/tpc.110.078048
68	ERR5928168	Leaf	T4 (96 h)	Leaf	MOR	PRJEB45007	ENA	https://doi.org/10.1093/plcell/koad036	68	GSM458183	Root	T4 (96)	MOR	GSE18361	GPL2025	https://doi.org/10.1105/tpc.110.078048
69	ERR5928160	Leaf	T4 (144 h)	Leaf	MOR	PRJEB45007	ENA	https://doi.org/10.1093/plcell/koad036	69	GSM458184	Root	T4 (96)	MOR	GSE18361	GPL2025	https://doi.org/10.1105/tpc.110.078048
70	ERR5928176	Leaf	T4 (144 h)	Leaf	MOR	PRJEB45007	ENA	https://doi.org/10.1093/plcell/koad036	70	GSM458175	Root	T2 (48)	Mock	GSE18361	GPL2025	https://doi.org/10.1105/tpc.110.078048
71	ERR5928169	Leaf	T4 (144 h)	Leaf	MOR	PRJEB45007	ENA	https://doi.org/10.1093/plcell/koad036	71	GSM458176	Root	T2 (48)	Mock	GSE18361	GPL2025	https://doi.org/10.1105/tpc.110.078048
72	ERR5928189	Leaf	T0 (0h)	Leaf	Mock	PRJEB45007	ENA	https://doi.org/10.1093/plcell/koad036	72	GSM458177	Root	T4 (96)	Mock	GSE18361	GPL2025	https://doi.org/10.1105/tpc.110.078048
73	ERR5928195	Leaf	T0 (0h)	Leaf	Mock	PRJEB45007	ENA	https://doi.org/10.1093/plcell/koad036	73	GSM458178	Root	T4 (96)	Mock	GSE18361	GPL2025	https://doi.org/10.1105/tpc.110.078048
74	ERR5928203	Leaf	T0 (0 h)	Leaf	Mock	PRJEB45007	ENA	https://doi.org/10.1093/plcell/koad036	74	GSM458185	Root	T4 (144)	MOR	GSE18361	GPL2025	https://doi.org/10.1105/tpc.110.078048
75	ERR5928179	Leaf	T1 (24 h)	Leaf	MOR	PRJEB45007	ENA	https://doi.org/10.1093/plcell/koad036	75	GSM458186	Root	T4 (144)	MOR	GSE18361	GPL2025	https://doi.org/10.1105/tpc.110.078048
76	ERR5928180	Leaf	T1 (24 h)	Leaf	MOR	PRJEB45007	ENA	https://doi.org/10.1093/plcell/koad036	76	GSM458179	Root	T4 (144)	Mock	GSE18361	GPL2025	https://doi.org/10.1105/tpc.110.078048
77	ERR5928181	Leaf	T1 (24 h)	Leaf	MOR	PRJEB45007	ENA	https://doi.org/10.1093/plcell/koad036	77	GSM458180	Root	T3 (144)	Mock	GSE18361	GPL2025	https://doi.org/10.1105/tpc.110.078048
78	ERR5928197	Leaf	T1 (8 h)	Leaf	MOR	PRJEB45007	ENA	https://doi.org/10.1093/plcell/koad036	78	GSM1535711	Leaf	T1 (24 h)	MOR	GSE62893	GPL6864	http://dx.doi.org/10.4172/2329-955X.1000135
79	ERR5928199	Leaf	T1 (8 h)	Leaf	MOR	PRJEB45007	ENA	https://doi.org/10.1093/plcell/koad036	79	GSM1535712	Leaf	T2 (48 h)	MOR	GSE62893	GPL6864	http://dx.doi.org/10.4172/2329-955X.1000135
80	ERR5928198	Leaf	T1 (8 h)	Leaf	MOR	PRJEB45007	ENA	https://doi.org/10.1093/plcell/koad036	80	GSM1535713	Leaf	T3 (72 h)	MOR	GSE62893	GPL6864	http://dx.doi.org/10.4172/2329-955X.1000135
81	ERR5928201	Leaf	T1 (16 h)	Leaf	MOR	PRJEB45007	ENA	https://doi.org/10.1093/plcell/koad036	81	GSM1535714	Leaf	T4 (120 h)	MOR	GSE62893	GPL6864	http://dx.doi.org/10.4172/2329-955X.1000135
82	ERR5928202	Leaf	T1 (16 h)	Leaf	MOR	PRJEB45007	ENA	https://doi.org/10.1093/plcell/koad036	82	GSM1535715	Leaf	T1 (24 h)	Mock	GSE62893	GPL6864	http://dx.doi.org/10.4172/2329-955X.1000135
83	ERR5928209	Leaf	T1 (16 h)	Leaf	MOR	PRJEB45007	ENA	https://doi.org/10.1093/plcell/koad036	83	GSM1535716	Leaf	T2 (48 h)	Mock	GSE62893	GPL6864	http://dx.doi.org/10.4172/2329-955X.1000135
84	ERR5928183	Leaf	T2 (48 h)	Leaf	MOR	PRJEB45007	ENA	https://doi.org/10.1093/plcell/koad036	84	GSM1535717	Leaf	T3 (72 h)	Mock	GSE62893	GPL6864	http://dx.doi.org/10.4172/2329-955X.1000135
85	ERR5928184	Leaf	T2 (48 h)	Leaf	MOR	PRJEB45007	ENA	https://doi.org/10.1093/plcell/koad036	85	GSM1535718	Leaf	T4 (120 h)	Mock	GSE62893	GPL6864	http://dx.doi.org/10.4172/2329-955X.1000135
86	ERR5928182	Leaf	T2 (48 h)	Leaf	MOR	PRJEB45007	ENA	https://doi.org/10.1093/plcell/koad036	86	GSM1535719	Leaf	T1 (24 h)	MOR	GSE62893	GPL6864	http://dx.doi.org/10.4172/2329-955X.1000135
87	ERR5928187	Leaf	T3 (72 h)	Leaf	MOR	PRJEB45007	ENA	https://doi.org/10.1093/plcell/koad036	87	GSM1535720	Leaf	T2 (48 h)	MOR	GSE62893	GPL6864	http://dx.doi.org/10.4172/2329-955X.1000135
88	ERR5928186	Leaf	T3 (72 h)	Leaf	MOR	PRJEB45007	ENA	https://doi.org/10.1093/plcell/koad036	88	GSM1535721	Leaf	T3 (72 h)	MOR	GSE62893	GPL6864	http://dx.doi.org/10.4172/2329-955X.1000135
89	ERR5928185	Leaf	T3 (72 h)	Leaf	MOR	PRJEB45007	ENA	https://doi.org/10.1093/plcell/koad036	89	GSM1535722	Leaf	T4 (120 h)	MOR	GSE62893	GPL6864	http://dx.doi.org/10.4172/2329-955X.1000135
90	ERR5928190	Leaf	T4 (96 h)	Leaf	MOR	PRJEB45007	ENA	https://doi.org/10.1093/plcell/koad036	90	GSM1535723	Leaf	T1 (24 h)	Mock	GSE62893	GPL6864	http://dx.doi.org/10.4172/2329-955X.1000135
91	ERR5928188	Leaf	T4 (96 h)	Leaf	MOR	PRJEB45007	ENA	https://doi.org/10.1093/plcell/koad036	91	GSM1535724	Leaf	T2 (48 h)	Mock	GSE62893	GPL6864	http://dx.doi.org/10.4172/2329-955X.1000135
92	ERR5928191	Leaf	T4 (96 h)	Leaf	MOR	PRJEB45007	ENA	https://doi.org/10.1093/plcell/koad036	92	GSM1535725	Leaf	T3 (72 h)	Mock	GSE62893	GPL6864	http://dx.doi.org/10.4172/2329-955X.1000135
93	ERR5928192	Leaf	T4 (144 h)	Leaf	MOR	PRJEB45007	ENA	https://doi.org/10.1093/plcell/koad036	93	GSM1535726	Leaf	T4 (120 h)	Mock	GSE62893	GPL6864	http://dx.doi.org/10.4172/2329-955X.1000135
94	ERR5928194	Leaf	T4 (144 h)	Leaf	MOR	PRJEB45007	ENA	https://doi.org/10.1093/plcell/koad036	94	GSM1535727	Leaf	T1 (24 h)	MOR	GSE62893	GPL6864	http://dx.doi.org/10.4172/2329-955X.1000135
95	ERR5928193	Leaf	T4 (144 h)	Leaf	MOR	PRJEB45007	ENA	https://doi.org/10.1093/plcell/koad036	95	GSM1535828	Leaf	T2 (48 h)	MOR	GSE62893	GPL6864	http://dx.doi.org/10.4172/2329-955X.1000135
96	ERR5928204	Leaf	T0 (0h)	Leaf	Mock	PRJEB45007	ENA	https://doi.org/10.1093/plcell/koad036	96	GSM1535829	Leaf	T3 (72 h)	MOR	GSE62893	GPL6864	http://dx.doi.org/10.4172/2329-955X.1000135
97	ERR5928205	Leaf	T0 (0 h)	Leaf	Mock	PRJEB45007	ENA	https://doi.org/10.1093/plcell/koad036	97	GSM1535830	Leaf	T4 (120 h)	MOR	GSE62893	GPL6864	http://dx.doi.org/10.4172/2329-955X.1000135
98	ERR5928203	Leaf	T0 (0h)	Leaf	Mock	PRJEB45007	ENA	https://doi.org/10.1093/plcell/koad036	98	GSM1535831	Leaf	T1 (24 h)	Mock	GSE62893	GPL6864	http://dx.doi.org/10.4172/2329-955X.1000135
99	ERR5928200	Leaf	T1 (16 h)	Leaf	MOR	PRJEB45007	ENA	https://doi.org/10.1093/plcell/koad036	99	GSM1535832	Leaf	T2 (48 h)	Mock	GSE62893	GPL6864	http://dx.doi.org/10.4172/2329-955X.1000135
100	ERR5928211	Leaf	T1 (16 h)	Leaf	MOR	PRJEB45007	ENA	https://doi.org/10.1093/plcell/koad036	100	GSM1535833	Leaf	T3 (72 h)	Mock	GSE62893	GPL6864	http://dx.doi.org/10.4172/2329-955X.1000135
101	ERR5928210	Leaf	T1 (16 h)	Leaf	MOR	PRJEB45007	ENA	https://doi.org/10.1093/plcell/koad036	101	GSM1535834	Leaf	T4 (120 h)	Mock	GSE62893	GPL6864	http://dx.doi.org/10.4172/2329-955X.1000135
102	ERR5928207	Leaf	T1 (8 h)	Leaf	MOR	PRJEB45007	ENA	https://doi.org/10.1093/plcell/koad036	102	GSM1535835	Leaf	T1 (24 h)	MOR	GSE62893	GPL6864	http://dx.doi.org/10.4172/2329-955X.1000135
103	ERR5928208	Leaf	T1 (8 h)	Leaf	MOR	PRJEB45007	ENA	https://doi.org/10.1093/plcell/koad036	103	GSM1535836	Leaf	T2 (48 h)	MOR	GSE62893	GPL6864	http://dx.doi.org/10.4172/2329-955X.1000135
104	ERR5928206	Leaf	T1 (8 h)	Leaf	MOR	PRJEB45007	ENA	https://doi.org/10.1093/plcell/koad036	104	GSM1535837	Leaf	T3 (72 h)	MOR	GSE62893	GPL6864	http://dx.doi.org/10.4172/2329-955X.1000135
105	ERR5928212	Leaf	T1 (24 h)	Leaf	MOR	PRJEB45007	ENA	https://doi.org/10.1093/plcell/koad036	105	GSM1535838	Leaf	T4 (120 h)	MOR	GSE62893	GPL6864	http://dx.doi.org/10.4172/2329-955X.1000135
106	ERR5928213	Leaf	T1 (24 h)	Leaf	MOR	PRJEB45007	ENA	https://doi.org/10.1093/plcell/koad036	106	GSM1535839	Leaf	T1 (24 h)	Mock	GSE62893	GPL6864	http://dx.doi.org/10.4172/2329-955X.1000135
107	ERR5928214	Leaf	T1 (24 h)	Leaf	MOR	PRJEB45007	ENA	https://doi.org/10.1093/plcell/koad036	107	GSM1535840	Leaf	T2 (48 h)	Mock	GSE62893	GPL6864	http://dx.doi.org/10.4172/2329-955X.1000135
108	ERR5928215	Leaf	T2 (48 h)	Leaf	MOR	PRJEB45007	ENA	https://doi.org/10.1093/plcell/koad036	108	GSM1535841	Leaf	T3 (72 h)	Mock	GSE62893	GPL6864	http://dx.doi.org/10.4172/2329-955X.1000135
109	ERR5928217	Leaf	T2 (48 h)	Leaf	MOR	PRJEB45007	ENA	https://doi.org/10.1093/plcell/koad036	109	GSM1535842	Leaf	T4 (120 h)	Mock	GSE62893	GPL6864	http://dx.doi.org/10.4172/2329-955X.1000135
110	ERR5928216	Leaf	T2 (48 h)	Leaf	MOR	PRJEB45007	ENA	https://doi.org/10.1093/plcell/koad036	110	GSM1535843	Leaf	T1 (24 h)	MOR	GSE62893	GPL6864	http://dx.doi.org/10.4172/2329-955X.1000135
111	ERR5928218	Leaf	T3 (72 h)	Leaf	MOR	PRJEB45007	ENA	https://doi.org/10.1093/plcell/koad036	111	GSM1535844	Leaf	T2 (48 h)	MOR	GSE62893	GPL6864	http://dx.doi.org/10.4172/2329-955X.1000135
112	ERR5928219	Leaf	T3 (72 h)	Leaf	MOR	PRJEB45007	ENA	https://doi.org/10.1093/plcell/koad036	112	GSM1535845	Leaf	T3 (72 h)	MOR	GSE62893	GPL6864	http://dx.doi.org/10.4172/2329-955X.1000135
113	ERR5928220	Leaf	T3 (72 h)	Leaf	MOR	PRJEB45007	ENA	https://doi.org/10.1093/plcell/koad036	113	GSM1535846	Leaf	T4 (120 h)	MOR	GSE62893	GPL6864	http://dx.doi.org/10.4172/2329-955X.1000135
114	ERR5928221	Leaf	T4 (96 h)	Leaf	MOR	PRJEB45007	ENA	https://doi.org/10.1093/plcell/koad036	114	GSM1535847	Leaf	T1 (24 h)	Mock	GSE62893	GPL6864	http://dx.doi.org/10.4172/2329-955X.1000135
115	ERR5928223	Leaf	T4 (96 h)	Leaf	MOR	PRJEB45007	ENA	https://doi.org/10.1093/plcell/koad036	115	GSM1535848	Leaf	T2 (48 h)	Mock	GSE62893	GPL6864	http://dx.doi.org/10.4172/2329-955X.1000135
116	ERR5928222	Leaf	T4 (96 h)	Leaf	MOR	PRJEB45007	ENA	https://doi.org/10.1093/plcell/koad036	116	GSM1535849	Leaf	T3 (72 h)	Mock	GSE62893	GPL6864	http://dx.doi.org/10.4172/2329-955X.1000135
117	ERR5928224	Leaf	T4 (144 h)	Leaf	MOR	PRJEB45007	ENA	https://doi.org/10.1093/plcell/koad036	117	GSM1535850	Leaf	T4 (120 h)	Mock	GSE62893	GPL6864	http://dx.doi.org/10.4172/2329-955X.1000135
118	ERR5928225	Leaf	T4 (144 h)	Leaf	MOR	PRJEB45007	ENA	https://doi.org/10.1093/plcell/koad036	118	GSM1535851	Leaf	T1 (24 h)	MOR	GSE62893	GPL6864	http://dx.doi.org/10.4172/2329-955X.1000135
119	ERR5928226	Leaf	T4 (144 h)	Leaf	MOR	PRJEB45007	ENA	https://doi.org/10.1093/plcell/koad036	119	GSM1535852	Leaf	T2 (48 h)	MOR	GSE62893	GPL6864	http://dx.doi.org/10.4172/2329-955X.1000135
120	ERR5928161	Leaf	T0 (0 h)	Leaf	Mock	PRJEB45007	ENA	https://doi.org/10.1093/plcell/koad036	120	GSM1535853	Leaf	T3 (72 h)	MOR	GSE62893	GPL6864	http://dx.doi.org/10.4172/2329-955X.1000135
121	SRR27464008	Leaf	T0 ( 0 h)	Leaf	Control	PRJNA1062412	NCBI	https://doi.org/10.1111/pbi.13208	121	GSM1535854	Leaf	T4 (120 h)	MOR	GSE62893	GPL6864	http://dx.doi.org/10.4172/2329-955X.1000135
122	SRR27464007	Leaf	T0 (0 h)	Leaf	Control	PRJNA1062412	NCBI	https://doi.org/10.1111/pbi.13208	122	GSM1535855	Leaf	T1 (24 h)	Mock	GSE62893	GPL6864	http://dx.doi.org/10.4172/2329-955X.1000135
123	SRR27464006	Leaf	T0 (0 h)	Leaf	Control	PRJNA1062412	NCBI	https://doi.org/10.1111/pbi.13208	123	GSM1535856	Leaf	T2 (48 h)	Mock	GSE62893	GPL6864	http://dx.doi.org/10.4172/2329-955X.1000135
124	SRR27464005	Leaf	T1 (24 h)	Leaf	Mock-col	PRJNA1062412	NCBI	https://doi.org/10.1111/pbi.13208	124	GSM1535857	Leaf	T3 (72 h)	Mock	GSE62893	GPL6864	http://dx.doi.org/10.4172/2329-955X.1000135
125	SRR27464003	Leaf	T1 (24 h)	Leaf	Mock-col	PRJNA1062412	NCBI	https://doi.org/10.1111/pbi.13208	125	GSM1535858	Leaf	T4 (120 h)	Mock	GSE62893	GPL6864	http://dx.doi.org/10.4172/2329-955X.1000135
126	SRR27464002	Leaf	T1 (24 h)	Leaf	Mock-col	PRJNA1062412	NCBI	https://doi.org/10.1111/pbi.13208	126	GSM1535759	Leaf	T1 (24 h)	MOR	GSE62894	GPL6864	http://dx.doi.org/10.4172/2329-955X.1000135
127	SRR27464001	Leaf	T1 (24 h)	Leaf	MOR	PRJNA1062412	NCBI	https://doi.org/10.1111/pbi.13208	127	GSM1535760	Leaf	T2 (48 h)	MOR	GSE62894	GPL6864	http://dx.doi.org/10.4172/2329-955X.1000135
128	SRR27463999	Leaf	T1 (24 h)	Leaf	MOR	PRJNA1062412	NCBI	https://doi.org/10.1111/pbi.13208	128	GSM1535761	Leaf	T3 (72 h)	MOR	GSE62894	GPL6864	http://dx.doi.org/10.4172/2329-955X.1000135
129	SRR27464000	Leaf	T1 (24 h)	Leaf	MOR	PRJNA1062412	NCBI	https://doi.org/10.1111/pbi.13208	129	GSM1535762	Leaf	T4 (120 h)	MOR	GSE62894	GPL6864	http://dx.doi.org/10.4172/2329-955X.1000135
130	SRR27463998	Leaf	T2 (48 h)	Leaf	Mock-col	PRJNA1062412	NCBI	https://doi.org/10.1111/pbi.13208	130	GSM1535763	Leaf	T1 (24 h)	Mock	GSE62894	GPL6864	http://dx.doi.org/10.4172/2329-955X.1000135
131	SRR27463997	Leaf	T2 (48 h)	Leaf	Mock-col	PRJNA1062412	NCBI	https://doi.org/10.1111/pbi.13208	131	GSM1535764	Leaf	T2 (48 h)	Mock	GSE62894	GPL6864	http://dx.doi.org/10.4172/2329-955X.1000135
132	SRR27463994	Leaf	T2 (48 h)	Leaf	Mock-col	PRJNA1062412	NCBI	https://doi.org/10.1111/pbi.13208	132	GSM1535765	Leaf	T3 (72 h)	Mock	GSE62894	GPL6864	http://dx.doi.org/10.4172/2329-955X.1000135
133	SRR27463995	Leaf	T2 (48 h)	Leaf	MOR	PRJNA1062412	NCBI	https://doi.org/10.1111/pbi.13208	133	GSM1535766	Leaf	T4 (120 h)	Mock	GSE62894	GPL6864	http://dx.doi.org/10.4172/2329-955X.1000135
134	SRR27463993	Leaf	T2 (48 h)	Leaf	MOR	PRJNA1062412	NCBI	https://doi.org/10.1111/pbi.13208	134	GSM1535767	Leaf	T1 (24 h)	MOR	GSE62894	GPL6864	http://dx.doi.org/10.4172/2329-955X.1000135
135	SRR27463991	Leaf	T2 (48 h)	Leaf	MOR	PRJNA1062412	NCBI	https://doi.org/10.1111/pbi.13208	135	GSM1535768	Leaf	T2 (48 h)	MOR	GSE62894	GPL6864	http://dx.doi.org/10.4172/2329-955X.1000135
136	SRR27463988	Leaf	T3 (72 h)	Leaf	Mock-col	PRJNA1062412	NCBI	https://doi.org/10.1111/pbi.13208	136	GSM1535769	Leaf	T3 (72 h)	MOR	GSE62894	GPL6864	http://dx.doi.org/10.4172/2329-955X.1000135
137	SRR27463989	Leaf	T3 (72 h)	Leaf	Mock-col	PRJNA1062412	NCBI	https://doi.org/10.1111/pbi.13208	137	GSM1535770	Leaf	T4 (120 h)	MOR	GSE62894	GPL6864	http://dx.doi.org/10.4172/2329-955X.1000135
138	SRR27463996	Leaf	T3 (72 h)	Leaf	Mock-col	PRJNA1062412	NCBI	https://doi.org/10.1111/pbi.13208	138	GSM1535771	Leaf	T1 (24 h)	Mock	GSE62894	GPL6864	http://dx.doi.org/10.4172/2329-955X.1000135
139	SRR27463990	Leaf	T3 (72 h)	Leaf	MOR	PRJNA1062412	NCBI	https://doi.org/10.1111/pbi.13208	139	GSM1535772	Leaf	T2 (48 h)	Mock	GSE62894	GPL6864	http://dx.doi.org/10.4172/2329-955X.1000135
140	SRR27463992	Leaf	T3 (72 h)	Leaf	MOR	PRJNA1062412	NCBI	https://doi.org/10.1111/pbi.13208	140	GSM1535773	Leaf	T3 (72 h)	Mock	GSE62894	GPL6864	http://dx.doi.org/10.4172/2329-955X.1000135
141	SRR27464004	Leaf	T3 (72 h)	Leaf	MOR	PRJNA1062412	NCBI	https://doi.org/10.1111/pbi.13208	141	GSM1535774	Leaf	T4 (120 h)	Mock	GSE62894	GPL6864	http://dx.doi.org/10.4172/2329-955X.1000135
142	SRR11838756	Leaf	T1 (24 h)	Leaf	MOR	PRJNA634330	NCBI	https://doi.org/10.3390/plants9060694	142	GSM1535775	Leaf	T1 (24 h)	MOR	GSE62894	GPL6864	http://dx.doi.org/10.4172/2329-955X.1000135
143	SRR11837369	Leaf	T1 (24 h)	Leaf	MOR	PRJNA634330	NCBI	https://doi.org/10.3390/plants9060694	143	GSM1535776	Leaf	T2 (48 h)	MOR	GSE62894	GPL6864	http://dx.doi.org/10.4172/2329-955X.1000135
144	SRR11837217	Leaf	T0 (0h)	Leaf	Control	PRJNA634330	NCBI	https://doi.org/10.3390/plants9060694	144	GSM1535777	Leaf	T3 (72 h)	MOR	GSE62894	GPL6864	http://dx.doi.org/10.4172/2329-955X.1000135
145	SRR11836546	Leaf	T0 (0h)	Leaf	Control	PRJNA634330	NCBI	https://doi.org/10.3390/plants9060694	145	GSM1535778	Leaf	T4 (120 h)	MOR	GSE62894	GPL6864	http://dx.doi.org/10.4172/2329-955X.1000135
146	SRR11835607	Leaf	T1 (24 h)	Leaf	MOR	PRJNA634330	NCBI	https://doi.org/10.3390/plants9060694	146	GSM1535779	Leaf	T1 (24 h)	Mock	GSE62894	GPL6864	http://dx.doi.org/10.4172/2329-955X.1000135
147	SRR11835594	Leaf	T1 (24 h)	Leaf	MOR	PRJNA634330	NCBI	https://doi.org/10.3390/plants9060694	147	GSM1535780	Leaf	T2 (48 h)	Mock	GSE62894	GPL6864	http://dx.doi.org/10.4172/2329-955X.1000135
148	SRR11834727	Leaf	T1 (24 h)	Leaf	Control	PRJNA634330	NCBI	https://doi.org/10.3390/plants9060694	148	GSM1535781	Leaf	T3 (72 h)	Mock	GSE62894	GPL6864	http://dx.doi.org/10.4172/2329-955X.1000135
149	SRR11834593	Leaf	T1 (24 h)	Leaf	Control	PRJNA634330	NCBI	https://doi.org/10.3390/plants9060694	149	GSM1535782	Leaf	T4 (120 h)	Mock	GSE62894	GPL6864	http://dx.doi.org/10.4172/2329-955X.1000135
150	SRR11829746	Leaf	T1 (24 h)	Leaf	MOR	PRJNA634330	NCBI	https://doi.org/10.3390/plants9060694	150	GSM1535783	Leaf	T1 (24 h)	MOR	GSE62894	GPL6864	http://dx.doi.org/10.4172/2329-955X.1000135
151	SRR11829720	Leaf	T1 (24 h)	Leaf	MOR	PRJNA634330	NCBI	https://doi.org/10.3390/plants9060694	151	GSM1535784	Leaf	T2 (48 h)	MOR	GSE62894	GPL6864	http://dx.doi.org/10.4172/2329-955X.1000135
152	SRR11829613	Leaf	T1 (24 h)	Leaf	Control	PRJNA634330	NCBI	https://doi.org/10.3390/plants9060694	152	GSM1535785	Leaf	T3 (72 h)	MOR	GSE62894	GPL6864	http://dx.doi.org/10.4172/2329-955X.1000135
153	SRR11825481	Leaf	T1 (24 h)	Leaf	Control	PRJNA634330	NCBI	https://doi.org/10.3390/plants9060694	153	GSM1535786	Leaf	T4 (120 h)	MOR	GSE62894	GPL6864	http://dx.doi.org/10.4172/2329-955X.1000135
154	SRR9158195	Leaf	T0 (0h)	Leaf	Control	PRJNA545418	NCBI	https://doi.org/10.1104/pp.19.00716	154	GSM1535787	Leaf	T1 (24 h)	Mock	GSE62894	GPL6864	http://dx.doi.org/10.4172/2329-955X.1000135
155	SRR9158193	Leaf	T0 (0h)	Leaf	Control	PRJNA545418	NCBI	https://doi.org/10.1104/pp.19.00716	155	GSM1535788	Leaf	T2 (48 h)	Mock	GSE62894	GPL6864	http://dx.doi.org/10.4172/2329-955X.1000135
156	SRR9158194	Leaf	T0 (0h)	Leaf	Control	PRJNA545418	NCBI	https://doi.org/10.1104/pp.19.00716	156	GSM1535789	Leaf	T3 (72 h)	Mock	GSE62894	GPL6864	http://dx.doi.org/10.4172/2329-955X.1000135
157	SRR9158196	Leaf	T1 (12 h)	Leaf	MOR	PRJNA545418	NCBI	https://doi.org/10.1104/pp.19.00716	157	GSM1535790	Leaf	T4 (120 h)	Mock	GSE62894	GPL6864	http://dx.doi.org/10.4172/2329-955X.1000135
158	SRR9158198	Leaf	T1 (12 h)	Leaf	MOR	PRJNA545418	NCBI	https://doi.org/10.1104/pp.19.00716	158	GSM1535791	Leaf	T1 (24 h)	MOR	GSE62894	GPL6864	http://dx.doi.org/10.4172/2329-955X.1000135
159	SRR9158197	Leaf	T1 (12 h)	Leaf	MOR	PRJNA545418	NCBI	https://doi.org/10.1104/pp.19.00716	159	GSM1535792	Leaf	T2 (48 h)	MOR	GSE62894	GPL6864	http://dx.doi.org/10.4172/2329-955X.1000135
160	SRR9158199	Leaf	T1 (24 h)	Leaf	MOR	PRJNA545418	NCBI	https://doi.org/10.1104/pp.19.00716	160	GSM1535793	Leaf	T3 (72 h)	MOR	GSE62894	GPL6864	http://dx.doi.org/10.4172/2329-955X.1000135
161	SRR9158200	Leaf	T1 (24 h)	Leaf	MOR	PRJNA545418	NCBI	https://doi.org/10.1104/pp.19.00716	161	GSM1535794	Leaf	T4 (120 h)	MOR	GSE62894	GPL6864	http://dx.doi.org/10.4172/2329-955X.1000135
162	SRR9158201	Leaf	T1 (24 h)	Leaf	MOR	PRJNA545418	NCBI	https://doi.org/10.1104/pp.19.00716	162	GSM1535795	Leaf	T1 (24 h)	Mock	GSE62894	GPL6864	http://dx.doi.org/10.4172/2329-955X.1000135
163	SRR9158202	Leaf	T0 (0h)	Leaf	Control	PRJNA545418	NCBI	https://doi.org/10.1104/pp.19.00716	163	GSM1535796	Leaf	T2 (48 h)	Mock	GSE62894	GPL6864	http://dx.doi.org/10.4172/2329-955X.1000135
164	SRR9158203	Leaf	T0 (0h)	Leaf	Control	PRJNA545418	NCBI	https://doi.org/10.1104/pp.19.00716	164	GSM1535797	Leaf	T3 (72 h)	Mock	GSE62894	GPL6864	http://dx.doi.org/10.4172/2329-955X.1000135
165	SRR9158204	Leaf	T0 (0h)	Leaf	Control	PRJNA545418	NCBI	https://doi.org/10.1104/pp.19.00716	165	GSM1535798	Leaf	T4 (120 h)	Mock	GSE62894	GPL6864	http://dx.doi.org/10.4172/2329-955X.1000135
166	SRR9158205	Leaf	T1 (12 h)	Leaf	MOR	PRJNA545418	NCBI	https://doi.org/10.1104/pp.19.00716	166	GSM1535799	Leaf	T1 (24 h)	MOR	GSE62894	GPL6864	http://dx.doi.org/10.4172/2329-955X.1000135
167	SRR9158206	Leaf	T1 (12 h)	Leaf	MOR	PRJNA545418	NCBI	https://doi.org/10.1104/pp.19.00716	167	GSM1535800	Leaf	T2 (48 h)	MOR	GSE62894	GPL6864	http://dx.doi.org/10.4172/2329-955X.1000135
168	SRR9158209	Leaf	T1 (12 h)	Leaf	MOR	PRJNA545418	NCBI	https://doi.org/10.1104/pp.19.00716	168	GSM1535801	Leaf	T3 (72 h)	MOR	GSE62894	GPL6864	http://dx.doi.org/10.4172/2329-955X.1000135
169	SRR9158207	Leaf	T1 (24 h)	Leaf	MOR	PRJNA545418	NCBI	https://doi.org/10.1104/pp.19.00716	169	GSM1535802	Leaf	T4 (120 h)	MOR	GSE62894	GPL6864	http://dx.doi.org/10.4172/2329-955X.1000135
170	SRR9158210	Leaf	T1 (24 h)	Leaf	MOR	PRJNA545418	NCBI	https://doi.org/10.1104/pp.19.00716	170	GSM1535803	Leaf	T1 (24 h)	Mock	GSE62894	GPL6864	http://dx.doi.org/10.4172/2329-955X.1000135
171	SRR9158208	Leaf	T1 (24 h)	Leaf	MOR	PRJNA545418	NCBI	https://doi.org/10.1104/pp.19.00716	171	GSM1535804	Leaf	T2 (48 h)	Mock	GSE62894	GPL6864	http://dx.doi.org/10.4172/2329-955X.1000135
172	SRR10499802	Leaf	T0	Leaf	Control	PRJNA590671	NCBI	www.ncbi.nlm.nih.gov/bioproject/PRJNA590671	172	GSM1535805	Leaf	T3 (72 h)	Mock	GSE62894	GPL6864	http://dx.doi.org/10.4172/2329-955X.1000135
173	SRR10499803	Leaf	T0	Leaf	Control	PRJNA590671	NCBI	www.ncbi.nlm.nih.gov/bioproject/PRJNA590671	173	GSM1535806	Leaf	T4 (120 h)	Mock	GSE62894	GPL6864	http://dx.doi.org/10.4172/2329-955X.1000135
174	SRR10499801	Leaf	T1 (24 h)	Leaf	MOR	PRJNA590671	NCBI	www.ncbi.nlm.nih.gov/bioproject/PRJNA590671	174	GSM1535807	Root	T1 (24 h)	MOR	GSE62895	GPL6864	http://dx.doi.org/10.4172/2329-955X.1000135
175	SRR10499800	Leaf	T1 (24 h)	Leaf	MOR	PRJNA590671	NCBI	www.ncbi.nlm.nih.gov/bioproject/PRJNA590671	175	GSM1535808	Root	T2 (48 h)	MOR	GSE62895	GPL6864	http://dx.doi.org/10.4172/2329-955X.1000135
176	SRR10499799	Leaf	T3 (72 h)	Leaf	MOR	PRJNA590671	NCBI	www.ncbi.nlm.nih.gov/bioproject/PRJNA590671	176	GSM1535809	Root	T3 (72 h)	MOR	GSE62895	GPL6864	http://dx.doi.org/10.4172/2329-955X.1000135
177	SRR10499798	Leaf	T3 (72 h)	Leaf	MOR	PRJNA590671	NCBI	www.ncbi.nlm.nih.gov/bioproject/PRJNA590671	177	GSM1535810	Root	T4 (120 h)	MOR	GSE62895	GPL6864	http://dx.doi.org/10.4172/2329-955X.1000135
178	SRR10499797	Leaf	T4 (120 h)	Leaf	MOR	PRJNA590671	NCBI	www.ncbi.nlm.nih.gov/bioproject/PRJNA590671	178	GSM1535811	Root	T1 (24 h)	Mock	GSE62895	GPL6864	http://dx.doi.org/10.4172/2329-955X.1000135
179	SRR10499796	Leaf	T4 (120 h)	Leaf	MOR	PRJNA590671	NCBI	www.ncbi.nlm.nih.gov/bioproject/PRJNA590671	179	GSM1535812	Root	T2 (48 h)	Mock	GSE62895	GPL6864	http://dx.doi.org/10.4172/2329-955X.1000135
180	SRR3130387	Leaf	T0	Leaf	Control	PRJNA310071	NCBI	https://doi.org/10.1038/srep25493	180	GSM1535813	Root	T3 (72 h)	Mock	GSE62895	GPL6864	http://dx.doi.org/10.4172/2329-955X.1000135
181	SRR3130386	Leaf	T0	Leaf	Control	PRJNA310071	NCBI	https://doi.org/10.1038/srep25493	181	GSM1535814	Root	T4 (120 h)	Mock	GSE62895	GPL6864	http://dx.doi.org/10.4172/2329-955X.1000135
182	SRR3130392	Leaf	T1 (24 h)	Leaf	MOR	PRJNA310071	NCBI	https://doi.org/10.1038/srep25493	182	GSM1535815	Root	T1 (24 h)	MOR	GSE62895	GPL6864	http://dx.doi.org/10.4172/2329-955X.1000135
183	SRR3130393	Leaf	T1 (24 h)	Leaf	MOR	PRJNA310071	NCBI	https://doi.org/10.1038/srep25493	183	GSM1535816	Root	T2 (48 h)	MOR	GSE62895	GPL6864	http://dx.doi.org/10.4172/2329-955X.1000135
184	SRR3130394	Leaf	T2 (48 h)	Leaf	MOR	PRJNA310071	NCBI	https://doi.org/10.1038/srep25493	184	GSM1535817	Root	T3 (72 h)	MOR	GSE62895	GPL6864	http://dx.doi.org/10.4172/2329-955X.1000135
185	SRR3130395	Leaf	T2 (48 h)	Leaf	MOR	PRJNA310071	NCBI	https://doi.org/10.1038/srep25493	185	GSM1535818	Root	T4 (120 h)	MOR	GSE62895	GPL6864	http://dx.doi.org/10.4172/2329-955X.1000135
186	SRS5324359	Spike	T0	Spike	Mock	PRJNA563035	NCBI	https://doi.org/10.3390/genes12020301	186	GSM1535819	Root	T1 (24 h)	Mock	GSE62895	GPL6864	http://dx.doi.org/10.4172/2329-955X.1000135
187	SRS5324360	Spike	T0	Spike	Mock	PRJNA563035	NCBI	https://doi.org/10.3390/genes12020301	187	GSM1535820	Root	T2 (48 h)	Mock	GSE62895	GPL6864	http://dx.doi.org/10.4172/2329-955X.1000135
188	SRS5324359	Spike	T0	Spike	Mock	PRJNA563035	NCBI	https://doi.org/10.3390/genes12020301	188	GSM1535821	Root	T3 (72 h)	Mock	GSE62895	GPL6864	http://dx.doi.org/10.4172/2329-955X.1000135
189	SRS5324360	Spike	T0	Spike	Mock	PRJNA563035	NCBI	https://doi.org/10.3390/genes12020301	189	GSM1535822	Root	T4 (120 h)	Mock	GSE62895	GPL6864	http://dx.doi.org/10.4172/2329-955X.1000135
190	SRS5324353	Spike	T2 (48 h)	Spike	MOR	PRJNA563035	NCBI	https://doi.org/10.3390/genes12020301	190	GSM1535823	Root	T1 (24 h)	MOR	GSE62895	GPL6864	http://dx.doi.org/10.4172/2329-955X.1000135
191	SRS5324354	Spike	T2 (48 h)	Spike	MOR	PRJNA563035	NCBI	https://doi.org/10.3390/genes12020301	191	GSM1535824	Root	T2 (48 h)	MOR	GSE62895	GPL6864	http://dx.doi.org/10.4172/2329-955X.1000135
192	SRS5324361	Spike	T2 (48 h)	Spike	MOR	PRJNA563035	NCBI	https://doi.org/10.3390/genes12020301	192	GSM1535825	Root	T3 (72 h)	MOR	GSE62895	GPL6864	http://dx.doi.org/10.4172/2329-955X.1000135
193	SRS5324362	Spike	T2 (48 h)	Spike	MOR	PRJNA563035	NCBI	https://doi.org/10.3390/genes12020301	193	GSM1535826	Root	T4 (120 h)	MOR	GSE62895	GPL6864	http://dx.doi.org/10.4172/2329-955X.1000135
194	SRS5324355	Spike	T3 (72 h)	Spike	MOR	PRJNA563035	NCBI	https://doi.org/10.3390/genes12020301	194	GSM1535827	Root	T1 (24 h)	Mock	GSE62895	GPL6864	http://dx.doi.org/10.4172/2329-955X.1000135
195	SRS5324356	Spike	T3 (72 h)	Spike	MOR	PRJNA563035	NCBI	https://doi.org/10.3390/genes12020301	195	GSM1535828	Root	T2 (48 h)	Mock	GSE62895	GPL6864	http://dx.doi.org/10.4172/2329-955X.1000135
196	SRS5324363	Spike	T3 (72 h)	Spike	MOR	PRJNA563035	NCBI	https://doi.org/10.3390/genes12020301	196	GSM1535829	Root	T3 (72 h)	Mock	GSE62895	GPL6864	http://dx.doi.org/10.4172/2329-955X.1000135
197	SRS5324364	Spike	T3 (72 h)	Spike	MOR	PRJNA563035	NCBI	https://doi.org/10.3390/genes12020301	197	GSM1535830	Root	T4 (120 h)	Mock	GSE62895	GPL6864	http://dx.doi.org/10.4172/2329-955X.1000135
198	SRS5324357	Spike	T4 (96 h)	Spike	MOR	PRJNA563035	NCBI	https://doi.org/10.3390/genes12020301	198	GSM1535831	Root	T1 (24 h)	MOR	GSE62895	GPL6864	http://dx.doi.org/10.4172/2329-955X.1000135
199	SRS5324358	Spike	T4 (96 h)	Spike	MOR	PRJNA563035	NCBI	https://doi.org/10.3390/genes12020301	199	GSM1535832	Root	T2 (48 h)	MOR	GSE62895	GPL6864	http://dx.doi.org/10.4172/2329-955X.1000135
200	SRS5324359	Spike	T4 (96 h)	Spike	MOR	PRJNA563035	NCBI	https://doi.org/10.3390/genes12020301	200	GSM1535833	Root	T3 (72 h)	MOR	GSE62895	GPL6864	http://dx.doi.org/10.4172/2329-955X.1000135
201	SRS5324359	Spike	T4 (96 h)	Spike	MOR	PRJNA563035	NCBI	https://doi.org/10.3390/genes12020301	201	GSM1535834	Root	T4 (120 h)	MOR	GSE62895	GPL6864	http://dx.doi.org/10.4172/2329-955X.1000135
									202	GSM1535835	Root	T1 (24 h)	Mock	GSE62895	GPL6864	http://dx.doi.org/10.4172/2329-955X.1000135
									203	GSM1535836	Root	T2 (48 h)	Mock	GSE62895	GPL6864	http://dx.doi.org/10.4172/2329-955X.1000135
									204	GSM1535837	Root	T3 (72 h)	Mock	GSE62895	GPL6864	http://dx.doi.org/10.4172/2329-955X.1000135
									205	GSM1535838	Root	T4 (120 h)	Mock	GSE62895	GPL6864	http://dx.doi.org/10.4172/2329-955X.1000135
									206	GSM1535839	Root	T1 (24 h)	MOR	GSE62895	GPL6864	http://dx.doi.org/10.4172/2329-955X.1000135
									207	GSM1535840	Root	T2 (48 h)	MOR	GSE62895	GPL6864	http://dx.doi.org/10.4172/2329-955X.1000135
									208	GSM1535841	Root	T3 (72 h)	MOR	GSE62895	GPL6864	http://dx.doi.org/10.4172/2329-955X.1000135
									209	GSM1535842	Root	T4 (120 h)	MOR	GSE62895	GPL6864	http://dx.doi.org/10.4172/2329-955X.1000135
									210	GSM1535843	Root	T1 (24 h)	Mock	GSE62895	GPL6864	http://dx.doi.org/10.4172/2329-955X.1000135
									211	GSM1535844	Root	T2 (48 h)	Mock	GSE62895	GPL6864	http://dx.doi.org/10.4172/2329-955X.1000135
									212	GSM1535845	Root	T3 (72 h)	Mock	GSE62895	GPL6864	http://dx.doi.org/10.4172/2329-955X.1000135
									213	GSM1535846	Root	T4 (120 h)	Mock	GSE62895	GPL6864	http://dx.doi.org/10.4172/2329-955X.1000135
									214	GSM1535847	Root	T1 (24 h)	MOR	GSE62895	GPL6864	http://dx.doi.org/10.4172/2329-955X.1000135
									215	GSM1535848	Root	T2 (48 h)	MOR	GSE62895	GPL6864	http://dx.doi.org/10.4172/2329-955X.1000135
									216	GSM1535849	Root	T3 (72 h)	MOR	GSE62895	GPL6864	http://dx.doi.org/10.4172/2329-955X.1000135
									217	GSM1535850	Root	T4 (120 h)	MOR	GSE62895	GPL6864	http://dx.doi.org/10.4172/2329-955X.1000135
									218	GSM1535851	Root	T1 (24 h)	Mock	GSE62895	GPL6864	http://dx.doi.org/10.4172/2329-955X.1000135
									219	GSM1535852	Root	T2 (48 h)	Mock	GSE62895	GPL6864	http://dx.doi.org/10.4172/2329-955X.1000135
									220	GSM1535853	Root	T3 (72 h)	Mock	GSE62895	GPL6864	http://dx.doi.org/10.4172/2329-955X.1000135
									221	GSM1535854	Root	T4 (120 h)	Mock	GSE62895	GPL6864	http://dx.doi.org/10.4172/2329-955X.1000135
