# Supplementary material for: Transcriptional Dynamics of Receptor-Based Genes Reveal Immunity Hubs in Rice Response to Magnaporthe oryzae Infection
Source: Int J Mol Sci. 2025 May 12;26(10):4618. doi: 10.3390/ijms26104618 (PMC12111697; doi:10.3390/ijms26104618)
Supplement: Supplementary file 1 [file ijms-26-04618-s001.zip › Supplementary Data 2. Extracelular recprors family .xlsx]

## Sheet: Sheet
Supplementary Data 2: Retrieved data of regular annotated extracellular and cytoplasmic receptors-based genes
Receptor-like cytoplasmic kinases (RLCKs)
NO.	Locus ID	Description	Position	Gene Symbo	CGSNL Symbol	Oryzabase Synonym	RAP-DB Gene Name Synonym(s)	Functional domain (InterPro)	MSU ID	Reference
1	Os11g0168600	C-terminus of receptor-like cytoplasmic kinase, Salinity tolerance, Regulation of stomata response to stress (Os11t0168600-01);Receptor-like cytoplasmic kinase, Salinity tolerance, Regulation of stomata response to stress (Os11t0168600-02)	chr11:3314083..3316292(+ strand)	OsRLCK311-ΔN, OsRLCK311	RLCK311	OsRLCK311	Receptor-like Cytoplasmic Kinase 311	Innate Immune Response and Plant Defense Kinases (IPR050885) | Leucine-rich repeat receptor-like kinase (IPR051564) | Protein kinase domain (IPR000719) | Protein kinase, ATP binding site (IPR017441) | Protein kinase-like domain superfamily (IPR011009) | Serine/threonine-protein kinase, active site (IPR008271)	LOC_Os11g06780	Sade N et al. Plants (Basel), 9(10): (2020)
2	Os05g0372100	Receptor-like cytoplasmic kinase 185, Regulation of peptidoglycan- and chitin-induced immunity (Os05t0372100-01);Similar to Receptor protein kinase-like protein. (Os05t0372100-02);Similar to protein kinase family protein. (Os05t0372100-04);Similar to protein kinase family protein. (Os05t0372100-05)	chr05:17922839..17930282(+ strand)	OsRLCK185	RLCK185	OsRLCK185	receptor-like cytoplasmic kinase 185	Protein kinase domain (IPR000719) | Protein kinase, ATP binding site (IPR017441) | Protein kinase-like domain superfamily (IPR011009) | Serine-threonine/tyrosine-protein kinase, catalytic domain (IPR001245) | Serine/threonine-protein kinase, active site (IPR008271)	LOC_Os05g30870	Yamaguchi K et al. Cell Host Microbe, 13(3):347-57 (2013)
3	Os03g0364400	Receptor-like cytoplasmic kinase, Leaf senescence, Salt stress response (Os03t0364400-01);Similar to Phytosulfokine receptor-like protein. (Os03t0364400-02)	chr03:14206981..14209160(+ strand)	OsBBS1, OsRLCK109	BBS1	OsRLCK109, RLCK109, OsBBS1, OSBBS1/OsRLCK109, PTK4, PTK4/BBS1, OsPTK4	bilateral blade senescence 1, Receptor-like Cytoplasmic Kinase 109	Plant Serine/Threonine-Protein Kinase (IPR050823) | Protein kinase domain (IPR000719) | Protein kinase, ATP binding site (IPR017441) | Protein kinase-like domain superfamily (IPR011009) | Serine-threonine/tyrosine-protein kinase, catalytic domain (IPR001245) | Serine/threonine-protein kinase, active site (IPR008271)	LOC_Os03g24930	Zeng DD et al. Plant Cell Rep, 37(6):933-946 (2018)
4	Os07g0686800	Similar to Serine/threonine protein kinase-like. (Os07t0686800-01);Receptor-like cytoplasmic kinase 241, Regulation of ABA synthesis, ABA and salt-stress response (Os07t0686800-02)	chr07:29179661..29181610(+ strand)	OsRLCK241	RLCK241	OsRLCK241, PTK11, OsPTK11	Receptor-like cytoplasmic kinase 241	Plant Serine/Threonine-Protein Kinase (IPR050823) | Protein kinase domain (IPR000719) | Protein kinase, ATP binding site (IPR017441) | Protein kinase-like domain superfamily (IPR011009) | Serine-threonine/tyrosine-protein kinase, catalytic domain (IPR001245)	LOC_Os07g48730	Ke Wang et al. Environmental and Experimental Botany, 194:104744 (2022)
5	Os01g0936100	Receptor-like cytoplasmic kinase 55 (Os01t0936100-01);Similar to protein kinase family protein. (Os01t0936100-02)	chr01:41095911..41100367(+ strand)	OsRLCK55	RLCK55	OsRLCK55	receptor-like cytoplasmic kinase 55	Protein kinase domain (IPR000719) | Protein kinase, ATP binding site (IPR017441) | Protein kinase-like domain superfamily (IPR011009) | Serine-threonine/tyrosine-protein kinase, catalytic domain (IPR001245) | Serine/threonine-protein kinase, active site (IPR008271)	LOC_Os01g71000	Yamaguchi K et al. Cell Host Microbe, 13(3):347-57 (2013)
6	Os02g0819600	Receptor-like cytoplasmic kinase 88, Control of pattern-triggered immunity, Basal resistance to bacterial and fungal pathogens (Os02t0819600-01);Serine/threonine protein kinase-related domain containing protein. (Os02t0819600-02)	chr02:35190631..35194311(- strand)	OsRLCK88	RLCK88	OsRLCK88	Receptor-like cytoplasmic kinase 88	Plant Serine/Threonine-Protein Kinase (IPR050823) | Protein kinase domain (IPR000719) | Protein kinase, ATP binding site (IPR017441) | Protein kinase-like domain superfamily (IPR011009) | Serine-threonine/tyrosine-protein kinase, catalytic domain (IPR001245)	LOC_Os02g57420	Jalilian A et al. Plant J, 115(5):1345-1356 (2023)
7	Os03g0132800	Brassinosteroid-signaling kinase, A member of the receptor-like cytoplasmic kinase (RLCK)-XII sub group, Positive regulation of brassinosteroid signaling, Modulation of plant architecture and grain size (Os03t0132800-01)	chr03:1852910..1857693(+ strand)	OsBSK1-1	RLCK98	OsRLCK98, OsBSK1, BSK1, OsBSK1-1, BSK1-1	BR-SIGNALING KINASE 1-1, brassinosteroid-SIGNALING KINASE 1-1	Protein kinase domain (IPR000719) | Protein kinase-like domain superfamily (IPR011009) | Serine-threonine/tyrosine-protein kinase, catalytic domain (IPR001245) | Serine/threonine-protein kinase BSK (IPR045845) | Tetratricopeptide-like helical domain superfamily (IPR011990)	LOC_Os03g04050	Tian P et al. J Exp Bot, 74(1):283-295 (2023)
8	Os03g0170400	Similar to serine/threonine-protein kinase NAK. (Os03t0170400-01);Receptor-like cytoplasmic kinase, Xa21-mediated disease resistance to Xoo, Negative regulation of rice development through BR signaling (Os03t0170400-02)	chr03:3767426..3771538(- strand)	OsRLCK102	RLCK102	OsRLCK102	Receptor-like cytoplasmic kinase 102	Plant Serine/Threonine-Protein Kinase (IPR050823) | Protein kinase domain (IPR000719) | Protein kinase, ATP binding site (IPR017441) | Protein kinase-like domain superfamily (IPR011009) | Serine-threonine/tyrosine-protein kinase, catalytic domain (IPR001245) | Serine/threonine-protein kinase, active site (IPR008271)	LOC_Os03g07430	Jing Wang et al. Plant Molecular Biology Reporter, 34(3):628-637 (2015)
9	Os03g0821900	Receptor-like cytoplasmic kinase, Positive regulation of chitin- and PGN induced immunity, Positive regulation of seed set rate (Os03t0821900-01);Similar to Protein kinase APK1B. (Os03t0821900-02)	chr03:34502981..34507740(+ strand)	OsRLCK118	RLCK118	OsRLCK118	Receptor-Like Cytoplasmic Kinase 118	Plant Serine/Threonine-Protein Kinase (IPR050823) | Protein kinase domain (IPR000719) | Protein kinase, ATP binding site (IPR017441) | Protein kinase-like domain superfamily (IPR011009) | Serine-threonine/tyrosine-protein kinase, catalytic domain (IPR001245) | Serine/threonine-protein kinase, active site (IPR008271)	LOC_Os03g60710	Zhou X et al. Plant Cell Environ, 39(6):1381-92 (2016) | Li Z et al. Rice (N Y), 10(1):6 (2017)
10	Os06g0714900	Receptor-like cytoplasmic kinase 218, Control of pattern-triggered immunity, Basal resistance to bacterial and fungal pathogens (Os06t0714900-01);Serine/threonine protein kinase domain containing protein. (Os06t0714900-02)	chr06:30346860..30350034(- strand)	OsRLCK218	RLCK218	OsRLCK218	Receptor-like cytoplasmic kinase 218	Plant Serine/Threonine-Protein Kinase (IPR050823) | Protein kinase domain (IPR000719) | Protein kinase, ATP binding site (IPR017441) | Protein kinase-like domain superfamily (IPR011009) | Serine/threonine-protein kinase, active site (IPR008271)	LOC_Os06g50100	Jalilian A et al. Plant J, 115(5):1345-1356 (2023)
11	Os10g0542800	Brassinosteroid-signaling kinase, A member of the receptor-like cytoplasmic kinase (RLCK)-XII sub group, Major regulator in rice immunity (Os10t0542800-01)	chr10:21199763..21204782(+ strand)	OsBSK1-2	RLCK304	OsRLCK304, OsBSK1-2, BSK1-2, OsBSK1	brassinosteroid (BR)-signaling kinase1-2	Protein kinase domain (IPR000719) | Protein kinase-like domain superfamily (IPR011009) | Serine-threonine/tyrosine-protein kinase, catalytic domain (IPR001245) | Serine/threonine-protein kinase BSK (IPR045845) | Tetratricopeptide-like helical domain superfamily (IPR011990)	LOC_Os10g39670	Wang J et al. Front Plant Sci, 8:908 (2017)
12	Os01g0973500	Receptor-like cytoplasmic kinase, Positive regulation of chitin- and PGN induced immunity, Positive regulation of the development of tillers and panicle secondary branching (Os01t0973500-01)	chr01:42981239..42984988(- strand)	OsRLCK57	RLCK57	OsRLCK57	Receptor-Like Cytoplasmic Kinase 57	Plant Serine/Threonine-Protein Kinase (IPR050823) | Protein kinase domain (IPR000719) | Protein kinase, ATP binding site (IPR017441) | Protein kinase-like domain superfamily (IPR011009) | Serine-threonine/tyrosine-protein kinase, catalytic domain (IPR001245) | Serine/threonine-protein kinase, active site (IPR008271)	LOC_Os01g74200	Zhou X et al. Plant Cell Environ, 39(6):1381-92 (2016) | Li Z et al. Rice (N Y), 10(1):6 (2017)
13	Os02g0650500	Receptor-like cytoplasmic kinase 80, Control of pattern-triggered immunity, Basal resistance to bacterial and fungal pathogens (Os02t0650500-01);Hypothetical conserved gene. (Os02t0650500-02)	chr02:26208987..26213005(- strand)	OsRLCK80	RLCK80	OsRLCK80	Receptor-like cytoplasmic kinase 80	Plant Serine/Threonine-Protein Kinase (IPR050823) | Protein kinase domain (IPR000719) | Protein kinase, ATP binding site (IPR017441) | Protein kinase-like domain superfamily (IPR011009) | Serine-threonine/tyrosine-protein kinase, catalytic domain (IPR001245) | Serine/threonine-protein kinase, active site (IPR008271)	LOC_Os02g43430	Jalilian A et al. Plant J, 115(5):1345-1356 (2023)
14	Os03g0179400	Drought-inducible receptor-like cytoplasmic kinase, Drought tolerance, Regulator of grain yield (Os03t0179400-01)	chr03:4173178..4179068(+ strand)	RLCK103, GUDK, OsRLCK103	RLCK103	GUDK, OsRLCK103	RECEPTOR-LIKE CYTOPLASMIC KINASE 103, GROWTH UNDER DROUGHT KINASE, Receptor-like Cytoplasmic Kinase 103	Plant Serine/Threonine-Protein Kinase (IPR050823) | Protein kinase domain (IPR000719) | Protein kinase-like domain superfamily (IPR011009) | Serine-threonine/tyrosine-protein kinase, catalytic domain (IPR001245) | Serine/threonine-protein kinase, active site (IPR008271)	LOC_Os03g08170	Ramegowda V et al. Plant Physiol, 166(3):1634-45 (2014)
15	Os03g0274800	Receptor-like cytoplasmic kinase, Positive regulation of chitin- and PGN induced immunity, Positive regulation of seed set rate (Os03t0274800-01)	chr03:9270240..9273393(- strand)	OsRLCK107	RLCK107	OsRLCK107	Receptor-Like Cytoplasmic Kinase 107	Plant Serine/Threonine-Protein Kinase (IPR050823) | Protein kinase domain (IPR000719) | Protein kinase, ATP binding site (IPR017441) | Protein kinase-like domain superfamily (IPR011009) | Serine-threonine/tyrosine-protein kinase, catalytic domain (IPR001245) | Serine/threonine-protein kinase, active site (IPR008271)	LOC_Os03g16740	Zhou X et al. Plant Cell Environ, 39(6):1381-92 (2016) | Li Z et al. Rice (N Y), 10(1):6 (2017)
16	Os04g0540900	Receptor-like cytoplasmic kinase, Salt tolerance, Oxidative stress tolerance (Os04t0540900-01)	chr04:27058378..27059975(- strand)	STRK1	RLCK154	OsRLCK154, STRK1, OsSTRK1	salt tolerance receptor-like cytoplasmic kinase 1	Protein kinase domain (IPR000719) | Protein kinase-like domain superfamily (IPR011009) | Serine/threonine-protein kinase, active site (IPR008271)	LOC_Os04g45730	Zhou YB et al. Plant Cell, 30(5):1100-1118 (2018)
17	Os04g0543000	Receptor-like cytoplasmic kinase 155, Control of pattern-triggered immunity, Basal resistance to bacterial and fungal pathogens (Os04t0543000-01)	chr04:27194687..27196876(- strand)	OsRLCK155	RLCK155	OsRLCK155	Receptor-like cytoplasmic kinase 155	Plant Serine/Threonine-Protein Kinase (IPR050823) | Protein kinase domain (IPR000719) | Protein kinase, ATP binding site (IPR017441) | Protein kinase-like domain superfamily (IPR011009) | Serine-threonine/tyrosine-protein kinase, catalytic domain (IPR001245) | Serine/threonine-protein kinase, active site (IPR008271)	LOC_Os04g45920	Jalilian A et al. Plant J, 115(5):1345-1356 (2023)
18	Os05g0110900	Receptor-like cytoplasmic kinase, Positive regulation of peptidoglycan and chitin triggered immunity (Os05t0110900-01)	chr05:577182..580396(- strand)	OsRLCK176	RLCK176	OsRLCK176	receptor-like cytoplasmic kinase 176	Plant Serine/Threonine-Protein Kinase (IPR050823) | Protein kinase domain (IPR000719) | Protein kinase, ATP binding site (IPR017441) | Protein kinase-like domain superfamily (IPR011009) | Serine-threonine/tyrosine-protein kinase, catalytic domain (IPR001245) | Serine/threonine-protein kinase, active site (IPR008271)	LOC_Os05g02020	Ao Y et al. Plant J, 80(6):1072-84 (2014) | Wang J et al. Plant Physiol, 176(2):1835-1849 (2018)	0
19	Os06g0166900	Receptor-like cytoplasmic kinase, Regulation of leaf rolling, Modulation of bulliform cell development (Os06t0166900-01)	chr06:3360524..3363523(+ strand)	LRRK1	RLCK199	OsRLCK199, LRRK1, OsLRRK1	leaf rolling receptor-like cytoplasmic kinase 1	Innate Immune Response and Plant Defense Kinases (IPR050885) | Protein kinase domain (IPR000719) | Protein kinase-like domain superfamily (IPR011009) | Serine-threonine/tyrosine-protein kinase, catalytic domain (IPR001245)	LOC_Os06g07070	Yanbiao Zhou et al. Molecular Breeding, 38(5): (2018)
20	Os09g0375600	Receptor-like cytoplasmic kinase, Negative modulation of secondary wall formation, Stress adaptation (Os09t0375600-01)	chr09:12565521..12569313(- strand)	CSK1	RLCK269	OsRLCK269, CSK1, OsCSK1	Cellulose Synthase coexpressed Kinase 1	Innate Immune Response and Plant Defense Kinases (IPR050885) | Protein kinase domain (IPR000719) | Protein kinase, ATP binding site (IPR017441) | Protein kinase-like domain superfamily (IPR011009) | Serine/threonine-protein kinase, active site (IPR008271)	LOC_Os09g20880	Cao S et al. Mol Plant, 16(6):999-1015 (2023)
21	Os09g0533600	Receptor-like cytoplasmic kinase, Resistance to multiple bacterial and fungal pathogens (Os09t0533600-01)	chr09:20962267..20967452(- strand)	BSR1	BSR1	OsRLCK278, RLCK278, PTK15, OsPTK15	Broad-Spectrum Resistance 1	Plant Serine/Threonine-Protein Kinase (IPR050823) | Protein kinase domain (IPR000719) | Protein kinase, ATP binding site (IPR017441) | Protein kinase-like domain superfamily (IPR011009) | Serine-threonine/tyrosine-protein kinase, catalytic domain (IPR001245) | Serine/threonine-protein kinase, active site (IPR008271)	LOC_Os09g36320	Sugano S et al. Plant J, 96(6):1137-1147 (2018) | Dubouzet JG et al. Plant Biotechnol J, 9(4):466-85 (2011)	0
22	Os09g0572600	Receptor-like cytoplasmic kinase, Positive regulation of salt tolerance (Os09t0572600-01)	chr09:22903020..22904830(+ strand)	STK	RLCK284	OsRLCK284, YK12, PTK16, OsPTK16, STK, OsSTK	SALT TOLERANCE KINASE	Protein kinase domain (IPR000719) | Protein kinase-like domain superfamily (IPR011009) | Serine-threonine/tyrosine-protein kinase, catalytic domain (IPR001245) | Serine/threonine-protein kinase, active site (IPR008271)	LOC_Os09g39930	Zhou Y et al. Rice (N Y), 16(1):21 (2023)
23	Os10g0442800	Receptor-like cytoplasmic kinase 301, Control of pattern-triggered immunity, Basal resistance to bacterial and fungal pathogens (Os10t0442800-01)	chr10:15920835..15923994(- strand)	OsRLCK301	RLCK301	OsRLCK301	Receptor-like cytoplasmic kinase 301	Plant Serine/Threonine-Protein Kinase (IPR050823) | Protein kinase domain (IPR000719) | Protein kinase, ATP binding site (IPR017441) | Protein kinase-like domain superfamily (IPR011009)	LOC_Os10g30600	Jalilian A et al. Plant J, 115(5):1345-1356 (2023)
24	Os10g0548700	Receptor-like cytoplasmic kinase, Various stress responses, Regulation of resistance to bacterial leaf streak (BLS) (Os10t0548700-01);Hypothetical conserved gene. (Os10t0548700-02)	chr10:21467611..21472768(- strand)	RLCK306, OsPUB54, OsRLCK306, NRRB	RLCK306	OsPUB54, PUB54, OsRLCK306	RECEPTOR-LIKE CYTOPLASMIC KINASE 306, plant U-box-containing protein 54, U-box protein 54, Receptor-like Cytoplasmic Kinase 306	Protein kinase domain (IPR000719) | Protein kinase, ATP binding site (IPR017441) | Protein kinase-like domain superfamily (IPR011009) | Rossmann-like alpha/beta/alpha sandwich fold (IPR014729) | Serine/threonine-protein kinase, active site (IPR008271) | U-box domain (IPR003613) | U-box domain-containing ubiquitin ligases (IPR051348) | Zinc finger, RING/FYVE/PHD-type (IPR013083)	LOC_Os10g40100	Vij S et al. Mol Plant, 1(5):732-50 (2008) | Guo L et al. Mol Biol Rep, 41(4):2177-87 (2014)
25	Os05g0317900	Catharanthus roseus receptor-like kinase1-like kinase, Regulation of flowering time signaling pathway and/or circadian rhythms (Os05t0317900-01)	chr05:14725926..14735830(+ strand)	OsCrRLK1L2	RLCK183	OsRLCK183, OsCrRLK1L2, CrRLK1L2, OsMRLK31, MRLK31, FLR4, OsFLR4	Catharanthus roseus receptor-like kinase1-like kinase 2	Malectin-like domain (IPR024788) | Protein kinase domain (IPR000719) | Protein kinase, ATP binding site (IPR017441) | Protein kinase-like domain superfamily (IPR011009) | Receptor-like protein kinase ANXUR1-like (IPR045272) | Serine-threonine/tyrosine-protein kinase, catalytic domain (IPR001245) | Serine/threonine-protein kinase, active site (IPR008271)	LOC_Os05g25370	Nguyen QN et al. Planta, 241(3):603-13 (2015)
26	Os04g0201900	S-Domain receptor like kinase-LecRK1, G-type lectin receptor kinase 1, Broad-spectrum and durable insect resistance, Resistance to brown planthopper, (Nipponbare: BPH-susceptible), Response to drought in a tolerant rice genotype, Response to B. glumae and R. solani (Os04t0201900-01)	chr04:6940275..6942746(- strand)	SDRLK-LecRK1, OsLecRK1, Bph3	BPH15	RLCK134, OsRLCK134, OsLecRK1, LecRK1, SDRLK-LecRK1, OsSDRLK-LecRK1, OslecRK, lecRK, Bph15, OsBph15, Bph15 (Qbp2), Qbp2, qBPH-4	S-Domain receptor like kinase-LecRK1, Lectin Receptor Kinase 1	Bulb-type lectin domain (IPR001480) | Bulb-type lectin domain superfamily (IPR036426) | G-type lectin S-receptor-like kinases and EP1-like glycoproteins (IPR051343) | Protein kinase domain (IPR000719) | Protein kinase, ATP binding site (IPR017441) | Protein kinase-like domain superfamily (IPR011009) | S-receptor-like serine/threonine-protein kinase (IPR024171) | Serine/threonine-protein kinase, a…	LOC_Os04g12540	Naithani S et al. PeerJ, 9:e11052 (2021) | Liu Y et al. Nat Biotechnol, 33(3):301-5 (2015)
27	Os04g0202500	S-Domain receptor like kinase-LecRK3, Lectin receptor kinase 3, Brown planthopper (BPH) resistance (Os04t0202500-01)	chr04:6966605..6969072(- strand)	SDRLK-LecRK3, OsLecRK3, Bph3	RLCK135	OsRLCK135, OsLecRK3, LecRK3, SDRLK-LecRK3, OsSDRLK-LecRK3	S-Domain receptor like kinase-LecRK3, lectin receptor kinase 3	Bulb-type lectin domain (IPR001480) | Bulb-type lectin domain superfamily (IPR036426) | G-type lectin S-receptor-like kinases and EP1-like glycoproteins (IPR051343)	LOC_Os04g12580	Naithani S et al. PeerJ, 9:e11052 (2021) | Liu Y et al. Nat Biotechnol, 33(3):301-5 (2015) | Kamolsukyeunyong W et al. Rice (N Y), 12(1):16 (2019)	0
28	Os04g0202800	S-Domain receptor like kinase-LecRK4, G-type lectin receptor kinase 4 (Os04t0202800-01)	chr04:6976798..6979276(- strand)	SDRLK-LecRK4, OsLecRK4	RLCK136	OsRLCK136, OsLecRK4, LecRK4, SDRLK-LecRK4, OsSDRLK-LecRK4	S-Domain receptor like kinase-LecRK4, Lectin Receptor Kinase 4	Bulb-type lectin domain (IPR001480) | Bulb-type lectin domain superfamily (IPR036426) | G-type lectin S-receptor-like kinases and EP1-like glycoproteins (IPR051343) | Protein kinase domain (IPR000719) | Protein kinase, ATP binding site (IPR017441) | Protein kinase-like domain superfamily (IPR011009) | S-receptor-like serine/threonine-protein kinase (IPR024171) | Serine/threonine-protein kinase, a…	LOC_Os04g12600	Naithani S et al. PeerJ, 9:e11052 (2021) | Liu Y et al. Nat Biotechnol, 33(3):301-5 (2015)
29	Os01g0890100	S-Domain receptor like kinase-PSRK2, Partial S-domain containing protein, Component of gibberellin signaling pathway, Control of stem elongation, Negative regulation of GA responses (Os01t0890100-01)	chr01:38699042..38701558(+ strand)	PSRK2, SDRLK-PSRK2	RLCK51	OsRLCK51, OsPSRK2, PSRK2, SDRLK-PSRK2, OsSDRLK-PSRK2	Plant Stature Related receptor-like Kinase2, S-Domain receptor like kinase-PSRK2	Protein kinase domain (IPR000719) | Protein kinase-like domain superfamily (IPR011009) | S-locus glycoprotein domain (IPR000858) | Serine/threonine-protein kinase, active site (IPR008271)	LOC_Os01g66630	Naithani S et al. PeerJ, 9:e11052 (2021) | Li Y et al. Biosci Biotechnol Biochem, 82(11):1931-1941 (2018)	0
30	Os05g0135800	Ser/Thr protein kinase, Negative regulator of innate immunity (Os05t0135800-01)	chr05:2096145..2100423(+ strand)	RLCK178, OsPti1a, OsRLCK178	RLCK178	OsPti1a, Pti1a, OsRLCK178	RECEPTOR-LIKE CYTOPLASMIC KINASE 178, Pto-interacting protein 1a, Receptor-like Cytoplasmic Kinase 178	Plant Stress Response Kinase (IPR052101) | Protein kinase domain (IPR000719) | Protein kinase, ATP binding site (IPR017441) | Protein kinase-like domain superfamily (IPR011009) | Serine-threonine/tyrosine-protein kinase, catalytic domain (IPR001245) | Serine/threonine-protein kinase, active site (IPR008271)	LOC_Os05g04520	Matsui H et al. Plant Physiol, 166(1):327-36 (2014)
31	Os06g0203800	Receptor-like kinase, Heat tolerance (Os06t0203800-01)	chr06:5244239..5251843(- strand)	RLCK204, OsRLCK204, OsER1, ER1	RLCK204	OsRLCK204, OsER1, ER1	RECEPTOR-LIKE CYTOPLASMIC KINASE 204, Receptor-like Cytoplasmic Kinase 204, ERECTA 1	Leucine-rich repeat (IPR001611) | Leucine-rich repeat domain superfamily (IPR032675) | Leucine-rich repeat, typical subtype (IPR003591) | Leucine-rich repeat-containing N-terminal, plant-type (IPR013210) | Plant LRR receptor-like serine/threonine-protein kinases (IPR050647) | Protein kinase domain (IPR000719) | Protein kinase, ATP binding site (IPR017441) | Protein kinase-like domain superfamily …	LOC_Os06g10230	Gottin C et al. Plant J, 108(2):492-508 (2021) | Shen H et al. Nat Biotechnol, 33(9):996-1003 (2015) | Vij S et al. Mol Plant, 1(5):732-50 (2008)	0
32	Os04g0619600	Similar to Resistance protein candidate (Fragment). (Os04t0619600-01);Similar to Resistance protein candidate (Fragment). (Os04t0619600-02);Similar to Resistance protein candidate (Fragment). (Os04t0619600-03)	chr04:31478250..31481997(- strand)		RLCK161	OsRLCK161, OsCrRLK1L9, CrRLK1L9, OsMRLK19, MRLK19, FLR8, OsFLR8		Malectin-like domain (IPR024788) | Protein kinase domain (IPR000719) | Protein kinase, ATP binding site (IPR017441) | Protein kinase-like domain superfamily (IPR011009) | Receptor-like protein kinase ANXUR1-like (IPR045272) | Serine-threonine/tyrosine-protein kinase, catalytic domain (IPR001245) | Serine/threonine-protein kinase, active site (IPR008271)	LOC_Os04g52860
33	Os06g0126250	Receptor-like kinase, A member of the Catharanthus roseus receptor-like kinase1-like (CrRLK1L) subfamily, Control of high-affinity potassium transporters, Regulation of pollen tube growth and integrity (Os06t0126250-01)	chr06:1397921..1400968(- strand)	RLCK193, RUPO	RUPO	OsRLCK193, RLCK193, OsCrRLK1L13, CrRLK1L13, OsMRLK40, MRLK40, FLR9, OsFLR9	RECEPTOR-LIKE CYTOPLASMIC KINASE 193, Ruptured Pollen tube	Malectin-like domain (IPR024788) | Protein kinase domain (IPR000719) | Protein kinase, ATP binding site (IPR017441) | Protein kinase-like domain superfamily (IPR011009) | Receptor-like protein kinase ANXUR1-like (IPR045272) | Serine-threonine/tyrosine-protein kinase, catalytic domain (IPR001245) | Serine/threonine-protein kinase, active site (IPR008271)	LOC_Os06g03610	Liu L et al. PLoS Genet, 12(7):e1006085 (2016)
34	Os01g0115750	Receptor-like kinase 20, Negative regulation of broad-spectrum resistance to bacterial blight (Os01t0115750-01)	chr01:857790..860739(- strand)	RLK20	8TAK2	Os8Tak2, YK21, OsRLCK12, RLCK12, RLK20, OsRLK20	receptor-like kinase 20	Protein kinase domain (IPR000719) | Protein kinase, ATP binding site (IPR017441) | Protein kinase-like domain superfamily (IPR011009) | Rust resistance kinase Lr10 (IPR045874) | Serine/threonine-protein kinase, active site (IPR008271) | Wall-associated receptor kinase, galacturonan-binding domain (IPR025287)	LOC_Os01g02580	Mei Q et al. Int J Mol Sci, 23(9): (2022)
35	Os01g0545500	GnK2 domain containing receptor-like kinase-2 (Os01t0545500-01)	chr01:20256175..20260730(- strand)	Gnk2RLK-2	RLCK36	OsRLCK36, Gnk2RLK-2, OsGnk2RLK-2	GnK2 domain containing receptor-like kinase-2	Gnk2-homologous domain (IPR002902) | Gnk2-homologous domain superfamily (IPR038408) | Protein kinase domain (IPR000719) | Protein kinase-like domain superfamily (IPR011009) | Serine-threonine/tyrosine-protein kinase, catalytic domain (IPR001245) | Serine/threonine-protein kinase, active site (IPR008271)	LOC_Os01g36500	Naithani S et al. PeerJ, 9:e11052 (2021)
36	Os04g0155500	S-Domain receptor like kinase-23, Response to B. glumae in susceptible rice genotype (Os04t0155500-00)	chr04:3823612..3826250(+ strand)	SDRLK-23	RLCK131	OsRLCK131, SDRLK-23, OsSDRLK-23, SDRLK23, OsSDRLK23	S-Domain receptor like kinase-23	Bulb-type lectin domain (IPR001480) | Bulb-type lectin domain superfamily (IPR036426) | PAN/Apple domain (IPR003609) | Protein kinase domain (IPR000719) | Protein kinase, ATP binding site (IPR017441) | Protein kinase-like domain superfamily (IPR011009) | S-locus glycoprotein domain (IPR000858) | S-receptor-like serine/threonine-protein kinase (IPR024171) | Serine-threonine/tyrosine-protein kinase…	LOC_Os04g07200	Naithani S et al. PeerJ, 9:e11052 (2021)
37	Os05g0100700	Hypothetical conserved gene. (Os05t0100700-01);Proline-rich extensin-like receptor kinase 5, Response to gibberellin (GA) and brassinosteroid treatment, Response to M.oryzae infection (Os05t0100700-02);Proline-rich receptor-like protein kinase (Os05t0100700-03)	chr05:65356..70011(- strand)	OsPERK5	RLCK175	OsRLCK175, OsPERK5, PERK5	proline-rich extensin-like receptor kinase 5	Proline-rich receptor-like protein kinase PERK1-13-like (IPR047117) | Protein kinase domain (IPR000719) | Protein kinase, ATP binding site (IPR017441) | Protein kinase-like domain superfamily (IPR011009) | Serine-threonine/tyrosine-protein kinase, catalytic domain (IPR001245) | Serine/threonine-protein kinase, active site (IPR008271)	LOC_Os05g01040	Kesawat MS et al. Plant Sci, 334:111749 (2023)
38	Os06g0165500	S-Domain receptor like kinase-37, Response to drought in tolerant genotypes (Os06t0165500-00)	chr06:3305304..3307872(- strand)	SDRLK-37	RLCK198	OsRLCK198, SDRLK-37, OsSDRLK-37, SDRLK37, OsSDRLK37	S-Domain receptor like kinase-37	Bulb-type lectin domain (IPR001480) | Bulb-type lectin domain superfamily (IPR036426) | PAN/Apple domain (IPR003609) | Protein kinase domain (IPR000719) | Protein kinase, ATP binding site (IPR017441) | Protein kinase-like domain superfamily (IPR011009) | S-locus glycoprotein domain (IPR000858) | S-receptor-like serine/threonine-protein kinase (IPR024171) | Serine/threonine-protein kinase, active …	LOC_Os06g06960	Naithani S et al. PeerJ, 9:e11052 (2021)
39	Os09g0550600	S-Domain receptor like kinase-46 (Os09t0550600-00)	chr09:21779201..21782486(- strand)	SDRLK-46	RLCK279	OsRLCK279, SDRLK-46, OsSDRLK-46, SDRLK46, OsSDRLK46	S-Domain receptor like kinase-46	Bulb-type lectin domain (IPR001480) | Bulb-type lectin domain superfamily (IPR036426) | PAN/Apple domain (IPR003609) | Protein kinase domain (IPR000719) | Protein kinase, ATP binding site (IPR017441) | Protein kinase-like domain superfamily (IPR011009) | S-locus glycoprotein domain (IPR000858) | S-receptor-like serine/threonine-protein kinase (IPR024171) | Serine-threonine/tyrosine-protein kinase…	LOC_Os09g37800	Naithani S et al. PeerJ, 9:e11052 (2021)
40	Os04g0619400	Receptor-like kinase, Positive regulation of flavonoid metabolism, UV-B tolerance (Os04t0619400-01)	chr04:31463105..31466291(- strand)	OsRLCK160	RLCK160	OsRLCK160, PTK6, OsPTK6	receptor-like cytoplasmic kinase 160	Cysteine-rich Ser/Thr receptor-like kinase (IPR052059) | Protein kinase domain (IPR000719) | Protein kinase, ATP binding site (IPR017441) | Protein kinase-like domain superfamily (IPR011009) | Serine-threonine/tyrosine-protein kinase, catalytic domain (IPR001245) | Serine/threonine-protein kinase, active site (IPR008271)	LOC_Os04g52840	Zhang F et al. Sci China Life Sci, 65(7):1380-1394 (2022)
41	Os09g0511000	Similar to LysM receptor-like kinase. (Os09t0511000-01);Splicing variant of lysin motif (LysM) receptor-like kinase (Os09t0511000-02);Lysin motif (LysM) receptor-like kinase, Homolog of OsCERK1, Regulation of chitin-triggered immunity and arbuscular mycorrhizal symbiosis (Os09t0511000-03)	chr09:19861218..19866333(+ strand)	OsCERK2, OsRLK10, OsCERK2/OsRLK10	RLCK276	OsLysM-RLK10, LysM-RLK10, OsRLCK276, OsCERK2/OsRLK10, OsCERK2, OsRLK10, CERK2, RLK10		LysM domain receptor kinase CERK1/LYK3-like (IPR044812) | Protein kinase domain (IPR000719) | Protein kinase, ATP binding site (IPR017441) | Protein kinase-like domain superfamily (IPR011009) | Serine-threonine/tyrosine-protein kinase, catalytic domain (IPR001245) | Serine/threonine-protein kinase, active site (IPR008271)	LOC_Os09g33630	Miyata K et al. Plant Biotechnol (Tokyo), 39(2):119-128 (2022)
42	Os11g0691280	EGF-type aspartate/asparagine hydroxylation site domain containing protein. (Os11t0691280-00)	chr11:28142192..28148337(+ strand)		RLCK353	OsRLCK353		EGF-like calcium-binding domain (IPR001881) | EGF-like calcium-binding, conserved site (IPR018097) | EGF-like domain (IPR000742) | EGF-type aspartate/asparagine hydroxylation site (IPR000152) | Protein kinase domain (IPR000719) | Protein kinase, ATP binding site (IPR017441) | Protein kinase-like domain superfamily (IPR011009) | Receptor-like kinase WAK-like (IPR045274) | Serine-threonine/tyrosine…	LOC_Os11g46870
43	Os10g0571300	Brassinosteroid-signaling kinase 2, Positive control of grain length and grain weight (Os10t0571300-01)	chr10:22650009..22654233(+ strand)	OsBSK2, GLW10	RLCK308	OsRLCK308, OsBSK2, BSK2	brassinosteroid-signaling kinase 2, BR-signaling kinase 2, grain length and grain weight 10	Protein kinase domain (IPR000719) | Protein kinase-like domain superfamily (IPR011009) | Serine-threonine/tyrosine-protein kinase, catalytic domain (IPR001245) | Serine/threonine-protein kinase BSK (IPR045845) | Tetratricopeptide-like helical domain superfamily (IPR011990)	LOC_Os10g42110	Yuan H et al. J Exp Bot, 73(16):5529-5542 (2022)
44	Os04g0369300		chr04:17944768..17945805(- strand)		RLCK146, CRK44L	OsRLCK146, OsCRK44-L, CRK44-L, OsCRK44L		Protein kinase domain (IPR000719) | Protein kinase-like domain superfamily (IPR011009) | Receptor-like kinase WAK-like (IPR045274) | Serine/threonine-protein kinase, active site (IPR008271)	LOC_Os04g30060
45	Os04g0132500	Protein kinase, core domain containing protein. (Os04t0132500-01);Leucine-rich repeat receptor-like kinase, Cold tolerance (Os04t0132500-02)	chr04:2034480..2038824(+ strand)	CTB4a, OsRLCK127, RLCK127	CTB4A	OsRLCK127, RLCK127, OsCTB4a, qCTB4-1	RECEPTOR-LIKE CYTOPLASMIC KINASE 127, Receptor-like Cytoplasmic Kinase 127, cold tolerance at booting stage 4a	Leucine-rich repeat (IPR001611) | Leucine-rich repeat domain superfamily (IPR032675) | Leucine-rich repeat, typical subtype (IPR003591) | Plant receptor-like serine/threonine-protein kinase (IPR051809) | Protein kinase domain (IPR000719) | Protein kinase, ATP binding site (IPR017441) | Protein kinase-like domain superfamily (IPR011009) | Serine-threonine/tyrosine-protein kinase, catalytic domain …	LOC_Os04g04330	Gottin C et al. Plant J, 108(2):492-508 (2021) | Vij S et al. Mol Plant, 1(5):732-50 (2008) | Zhang Z et al. Nat Commun, 8:14788 (2017)	0
46	Os11g0133500	S-Domain kinase-2 (Os11t0133500-00)	chr11:1545969..1548581(- strand)	SDK2	RLCK310	OsRLCK310, LecRK, OsLecRK, SDK2, OsSDK2	S-Domain kinase-2	Bulb-type lectin domain (IPR001480) | Bulb-type lectin domain superfamily (IPR036426) | EGF-like domain (IPR000742) | PAN/Apple domain (IPR003609) | Protein kinase domain (IPR000719) | Protein kinase, ATP binding site (IPR017441) | Protein kinase-like domain superfamily (IPR011009) | S-locus glycoprotein domain (IPR000858) | S-receptor-like serine/threonine-protein kinase (IPR024171) | Serine/thr…	LOC_Os11g03880	Naithani S et al. PeerJ, 9:e11052 (2021)
47	Os04g0684200	Brassinosteroid (BR) signaling kinase, Regulation of BR signaling (Os04t0684200-01)	chr04:34943036..34949637(+ strand)	OsBSK3	RLCK173	OsRLCK173, OsBSK3, BSK3	brassinosteroid-signaling kinase 3	Serine/threonine-protein kinase BSK (IPR045845)	LOC_Os04g58750	Vij S et al. Mol Plant, 1(5):732-50 (2008) | Zhang B et al. Plant Physiol, 170(2):1149-61 (2016)
48	Os05g0163500	S-Domain receptor like protein-3 (Os05t0163500-00)	chr05:3727041..3729430(- strand)	SDRLP-3	RLCK179	OsRLCK179, SDRLP-3, OsSDRLP-3, SDRLP3, OsSDRLP3	S-Domain receptor like protein-3	Bulb-type lectin domain (IPR001480) | Bulb-type lectin domain superfamily (IPR036426) | PAN/Apple domain (IPR003609) | S-locus glycoprotein domain (IPR000858) | S-locus-specific glycoprotein/EP1 (IPR035446)	LOC_Os05g07080	Naithani S et al. PeerJ, 9:e11052 (2021)
49	Os05g0166900	S-Domain receptor like protein-9, Response to submergence (Os05t0166900-00)	chr05:3981395..3982992(- strand)	SDRLP-9	RLCK180	OsRLCK180, SDRLP-9, OsSDRLP-9, SDRLP9, OsSDRLP9	S-Domain receptor like protein-9	PAN/Apple domain (IPR003609) | S-locus glycoprotein domain (IPR000858)	LOC_Os05g07470	Naithani S et al. PeerJ, 9:e11052 (2021)
50	Os06g0619200	S-Domain receptor like protein-10, Partial S-domain containing protein (Os06t0619200-00)	chr06:24877806..24879410(- strand)	SDRLP-10	RLCK209	OsRLCK209, SDRLP-10, OsSDRLP-10, SDRLP10, OsSDRLP10	S-Domain receptor like protein-10	Bulb-type lectin domain (IPR001480) | Bulb-type lectin domain superfamily (IPR036426) | G-type lectin S-receptor-like kinases and EP1-like glycoproteins (IPR051343)	LOC_Os06g41500	Naithani S et al. PeerJ, 9:e11052 (2021)
51	Os08g0236400	S-Domain receptor like protein-5 (Os08t0236400-00)	chr08:8283843..8285334(- strand)	SDRLP-5	RLCK248	OsRLCK248, SDRLP-5, OsSDRLP-5, SDRLP5, OsSDRLP5	S-Domain receptor like protein-5	Bulb-type lectin domain (IPR001480) | Bulb-type lectin domain superfamily (IPR036426) | EGF-like domain (IPR000742) | G-type lectin S-receptor-like kinases and EP1-like glycoproteins (IPR051343) | S-locus glycoprotein domain (IPR000858)	LOC_Os08g13870	Naithani S et al. PeerJ, 9:e11052 (2021)
52	Os01g0810600	Similar to cDNA, clone: J100063K14, full insert sequence. (Os01t0810600-00)	chr01:34438388..34444340(- strand)		RLCK46	OsRLCK46, OsMRLK5, MRLK5		Malectin-like domain (IPR024788) | Protein kinase domain (IPR000719) | Protein kinase, ATP binding site (IPR017441) | Protein kinase-like domain superfamily (IPR011009) | Serine-threonine/tyrosine-protein kinase, catalytic domain (IPR001245) | Serine/threonine-protein kinase, active site (IPR008271)	LOC_Os01g59560
53	Os04g0616200	LRR-receptor-like kinase (LRR-RLK) family protein (Os04t0616200-01)	chr04:31263110..31270896(- strand)		RLCK159	OsRLCK159, OsMRLK14, MRLK14		Leucine-rich repeat (IPR001611) | Leucine-rich repeat domain superfamily (IPR032675) | LRR Receptor-Like Ser/Thr Protein Kinase (IPR051824) | Malectin domain (IPR021720) | Protein kinase domain (IPR000719) | Protein kinase, ATP binding site (IPR017441) | Protein kinase-like domain superfamily (IPR011009) | Serine/threonine-protein kinase, active site (IPR008271)	LOC_Os04g52590	Gottin C et al. Plant J, 108(2):492-508 (2021)
54	Os05g0525800	Protein kinase, catalytic domain domain containing protein. (Os05t0525800-00)	chr05:26159275..26167449(+ strand)		RLCK190	OsRLCK190, OsMRLK39, MRLK39		Leucine-rich repeat (IPR001611) | Leucine-rich repeat domain superfamily (IPR032675) | Malectin-like domain (IPR024788) | Protein kinase domain (IPR000719) | Protein kinase, ATP binding site (IPR017441) | Protein kinase-like domain superfamily (IPR011009) | Serine-threonine/tyrosine-protein kinase, catalytic domain (IPR001245)	LOC_Os05g45000,LOC_Os05g45010
55	Os09g0348600	Protein kinase, catalytic domain domain containing protein. (Os09t0348600-00)	chr09:10956083..10965501(+ strand)		RLCK264	OsRLCK264, OsMRLK51, MRLK51		Malectin-like domain (IPR024788) | Protein kinase domain (IPR000719) | Protein kinase, ATP binding site (IPR017441) | Protein kinase-like domain superfamily (IPR011009) | Serine-threonine/tyrosine-protein kinase, catalytic domain (IPR001245)	LOC_Os09g17910
56	Os09g0351700	Protein kinase, catalytic domain domain containing protein. (Os09t0351700-00)	chr09:11171639..11178687(- strand)		RLCK265	OsRLCK265, OsMRLK55, MRLK55		Malectin-like domain (IPR024788) | Protein kinase domain (IPR000719) | Protein kinase, ATP binding site (IPR017441) | Protein kinase-like domain superfamily (IPR011009) | Serine-threonine/tyrosine-protein kinase, catalytic domain (IPR001245) | Serine/threonine-protein kinase, active site (IPR008271)	LOC_Os09g18230
57	Os09g0351800	Malectin-like carbohydrate-binding domain domain containing protein. (Os09t0351800-00)	chr09:11180412..11181038(- strand)		RLCK265	OsRLCK265, OsMRLK55, MRLK55		Malectin-like domain (IPR024788)	LOC_Os09g18230
58	Os09g0356000	Similar to OsD305. (Os09t0356000-00)	chr09:11427219..11435151(- strand)		RLCK266	OsRLCK266, OsSIRK1, SIRK1, OsMRLK60, MRLK60		Leucine-rich repeat domain superfamily (IPR032675) | Malectin-like domain (IPR024788) | Protein kinase domain (IPR000719) | Protein kinase, ATP binding site (IPR017441) | Protein kinase-like domain superfamily (IPR011009) | Serine-threonine/tyrosine-protein kinase, catalytic domain (IPR001245) | Serine/threonine-protein kinase, active site (IPR008271)	LOC_Os09g19140
59	Os01g0568800	GnK2 domain containing kinase-like (Os01t0568800-00)	chr01:21789247..21797054(- strand)	Gnk2-K1	RLCK37	OsRLCK37, Gnk2-K1, OsGnk2-K1	GnK2 domain containing kinase-like	Gnk2-homologous domain (IPR002902) | Gnk2-homologous domain superfamily (IPR038408) | Protein kinase domain (IPR000719) | Protein kinase, ATP binding site (IPR017441) | Protein kinase-like domain superfamily (IPR011009) | Serine/threonine-protein kinase, active site (IPR008271)	LOC_Os01g38840,LOC_Os01g38850	Naithani S et al. PeerJ, 9:e11052 (2021)
60	Os03g0825300	Serine/threonine protein kinase domain containing protein. (Os03t0825300-01);Serine/threonine protein kinase domain containing protein. (Os03t0825300-02);Serine/threonine protein kinase domain containing protein. (Os03t0825300-03)	chr03:34663375..34668223(+ strand)		RLCK119	OsRLCK119, OsBSK4, BSK4		Protein kinase domain (IPR000719) | Protein kinase-like domain superfamily (IPR011009) | Serine-threonine/tyrosine-protein kinase, catalytic domain (IPR001245) | Serine/threonine-protein kinase BSK (IPR045845) | Tetratricopeptide-like helical domain superfamily (IPR011990)	LOC_Os03g61010
61	Os01g0113200	Similar to Receptor serine/threonine kinase. (Os01t0113200-01)	chr01:720673..723317(- strand)		RLCK2	OsRLCK2, rrsRLK		Protein kinase domain (IPR000719) | Protein kinase, ATP binding site (IPR017441) | Protein kinase-like domain superfamily (IPR011009) | Serine-threonine/tyrosine-protein kinase, catalytic domain (IPR001245) | Wall-associated receptor kinase, galacturonan-binding domain (IPR025287)	LOC_Os01g02290
62	Os03g0223000	Similar to atypical receptor-like kinase MARK. (Os03t0223000-01);Receptor-like kinase 902-2, Regulation of disease resistance to M. oryzae (Os03t0223000-02);Similar to atypical receptor-like kinase MARK. (Os03t0223000-03)	chr03:6428279..6438500(+ strand)	OsRLK902-2	RLCK377	OsRLCK377	RECEPTOR LIKE KINASE 902-2	Arabidopsis Inactive Receptor-like Kinases (IPR050994) | Leucine-rich repeat (IPR001611) | Leucine-rich repeat domain superfamily (IPR032675) | Leucine-rich repeat-containing N-terminal, plant-type (IPR013210) | Protein kinase domain (IPR000719) | Protein kinase, ATP binding site (IPR017441) | Protein kinase-like domain superfamily (IPR011009)	LOC_Os03g12238,LOC_Os03g12250	Liang J et al. J Exp Bot, 75(5):1565-1579 (2024) | Gottin C et al. Plant J, 108(2):492-508 (2021)	0
63	Os06g0693200	Protein kinase, core domain containing protein. (Os06t0693200-01);Hypothetical conserved gene. (Os06t0693200-02)	chr06:28941271..28943703(+ strand)		RLCK216	OsRLCK216, OsRRK1, RRK1		Protein kinase domain (IPR000719) | Protein kinase, ATP binding site (IPR017441) | Protein kinase-like domain superfamily (IPR011009) | Receptor-like cytosolic serine/threonine-protein kinase RBK1/2/STUNTED (IPR046958) | Serine-threonine/tyrosine-protein kinase, catalytic domain (IPR001245) | Serine/threonine-protein kinase, active site (IPR008271)	LOC_Os06g47820
64	Os01g0670300	S-Domain kinase-4 (Os01t0670300-00)	chr01:27484134..27486470(- strand)	SDK4	RLCK43	OsRLCK43, SDK4, OsSDK4	S-Domain kinase-4	Bulb-type lectin domain (IPR001480) | Bulb-type lectin domain superfamily (IPR036426) | PAN/Apple domain (IPR003609) | Protein kinase domain (IPR000719) | Protein kinase-like domain superfamily (IPR011009) | S-locus glycoprotein domain (IPR000858) | S-receptor-like serine/threonine-protein kinase (IPR024171) | Serine/threonine-protein kinase, active site (IPR008271)	LOC_Os01g48020	Naithani S et al. PeerJ, 9:e11052 (2021)
65	Os04g0226600	S-Domain kinase-5, Response to Xanthomonas oryzae pv. Oryzae in resistant rice genotype IRBB21 (Os04t0226600-01)	chr04:8472839..8476142(- strand)	SDK5	RLCK138	OsRLCK138, SDK5, OsSDK5	S-Domain kinase-5	Bulb-type lectin domain (IPR001480) | Bulb-type lectin domain superfamily (IPR036426) | S-locus glycoprotein domain (IPR000858)	LOC_Os04g15580	Naithani S et al. PeerJ, 9:e11052 (2021)
66	Os04g0631800	S-Domain kinase-6, Response to drought in tolerant genotype, Response to Xanthomonas oryzae pv. Oryzae and R. solani. (Os04t0631800-00)	chr04:32173571..32177352(- strand)	SDK6	RLCK162	OsRLCK162, SDK6, OsSDK6	S-Domain kinase-6	Bulb-type lectin domain (IPR001480) | Bulb-type lectin domain superfamily (IPR036426) | PAN/Apple domain (IPR003609) | Protein kinase domain (IPR000719) | Protein kinase, ATP binding site (IPR017441) | Protein kinase-like domain superfamily (IPR011009) | S-locus glycoprotein domain (IPR000858) | S-locus receptor kinase, C-terminal (IPR021820) | S-receptor-like serine/threonine-protein kinase (IPR…	LOC_Os04g53994	Naithani S et al. PeerJ, 9:e11052 (2021)
67	Os04g0632100	S-Domain kinase-7, Response to drought stress in tolerant rice genotypes (Os04t0632100-01)	chr04:32178831..32182153(- strand)	SDK7	RLCK163	OsRLCK163, SDK7, OsSDK7	S-Domain kinase-7	Bulb-type lectin domain (IPR001480) | Bulb-type lectin domain superfamily (IPR036426) | PAN/Apple domain (IPR003609) | Protein kinase domain (IPR000719) | Protein kinase, ATP binding site (IPR017441) | Protein kinase-like domain superfamily (IPR011009) | S-locus glycoprotein domain (IPR000858) | S-receptor-like serine/threonine-protein kinase (IPR024171) | Serine-threonine/tyrosine-protein kinase…	LOC_Os04g53998	Naithani S et al. PeerJ, 9:e11052 (2021)
68	Os04g0633600	S-Domain kinase-14, Response to drought in tolerant genotype (Os04t0633600-00)	chr04:32239057..32242134(+ strand)	SDK14	RLCK164	OsRLCK164, SDK14, OsSDK14	S-Domain kinase-14	Bulb-type lectin domain (IPR001480) | Bulb-type lectin domain superfamily (IPR036426) | PAN/Apple domain (IPR003609) | Protein kinase domain (IPR000719) | Protein kinase, ATP binding site (IPR017441) | Protein kinase-like domain superfamily (IPR011009) | S-locus glycoprotein domain (IPR000858) | Serine-threonine/tyrosine-protein kinase, catalytic domain (IPR001245) | Serine/threonine-protein kina…	LOC_Os04g54110	Naithani S et al. PeerJ, 9:e11052 (2021)
69	Os04g0633800	S-Domain kinase-9 (Os04t0633800-00)	chr04:32244877..32248172(- strand)	SDK9	RLCK165	OsRLCK165, SDK9, OsSDK9	S-Domain kinase-9	Bulb-type lectin domain (IPR001480) | Bulb-type lectin domain superfamily (IPR036426) | PAN/Apple domain (IPR003609) | Protein kinase domain (IPR000719) | Protein kinase, ATP binding site (IPR017441) | Protein kinase-like domain superfamily (IPR011009) | S-locus glycoprotein domain (IPR000858) | S-receptor-like serine/threonine-protein kinase (IPR024171) | Serine-threonine/tyrosine-protein kinase…	LOC_Os04g54120	Naithani S et al. PeerJ, 9:e11052 (2021)
70	Os06g0163000	Similar to Heat shock protein STI (Stress inducible protein) (GmSTI). (Os06t0163000-01);Hypothetical conserved gene. (Os06t0163000-02);Similar to Heat shock protein STI (Stress inducible protein) (GmSTI). (Os06t0163000-03)	chr06:3175806..3181638(- strand)		RLCK197	OsPUB70, PUB70, OsRLCK197, UCIP19, OsUCIP19, OsBSK5, BSK5		Protein kinase domain (IPR000719) | Protein kinase, ATP binding site (IPR017441) | Protein kinase-like domain superfamily (IPR011009) | Serine-threonine/tyrosine-protein kinase, catalytic domain (IPR001245) | Serine/threonine-protein kinase, active site (IPR008271) | Tetratricopeptide repeat (IPR019734) | Tetratricopeptide-like helical domain superfamily (IPR011990) | U-box domain (IPR003613) | U…	LOC_Os06g06760
71	Os12g0130800	S-Domain kinase-3, Response to drought in a tolerant rice genotype (Os12t0130800-00)	chr12:1491282..1493848(- strand)	SDK3	RLCK360	OsRLCK360, SDK3, OsSDK3	S-Domain kinase-3	Bulb-type lectin domain (IPR001480) | Bulb-type lectin domain superfamily (IPR036426) | EGF-like domain (IPR000742) | PAN/Apple domain (IPR003609) | Protein kinase domain (IPR000719) | Protein kinase, ATP binding site (IPR017441) | Protein kinase-like domain superfamily (IPR011009) | S-locus glycoprotein domain (IPR000858) | S-receptor-like serine/threonine-protein kinase (IPR024171) | Serine/thr…	LOC_Os12g03690	Naithani S et al. PeerJ, 9:e11052 (2021)
72	Os01g0588500	Similar to Avr9/Cf-9 induced kinase 1. (Os01t0588500-01)	chr01:22918453..22923739(- strand)		RLCK40	OsRLCK40, PTK1, OsPTK1		Plant Serine/Threonine-Protein Kinase (IPR050823) | Protein kinase domain (IPR000719) | Protein kinase, ATP binding site (IPR017441) | Protein kinase-like domain superfamily (IPR011009) | Serine-threonine/tyrosine-protein kinase, catalytic domain (IPR001245) | Serine/threonine-protein kinase, active site (IPR008271)	LOC_Os01g40590
73	Os02g0777800	Protein kinase, catalytic domain domain containing protein. (Os02t0777800-01)	chr02:32915472..32918514(- strand)		RLCK86	OsRLCK86, PTK2, OsPTK2		Plant Serine/Threonine-Protein Kinase (IPR050823) | Protein kinase domain (IPR000719) | Protein kinase-like domain superfamily (IPR011009) | Serine-threonine/tyrosine-protein kinase, catalytic domain (IPR001245)	LOC_Os02g53750
74	Os03g0159100	Similar to Protein kinase APK1B, chloroplast precursor (EC 2.7.1.-). (Os03t0159100-01)	chr03:3165801..3168806(+ strand)		RLCK101	OsRLCK101, PTK3, OsPTK3		Plant Serine/Threonine-Protein Kinase (IPR050823) | Protein kinase domain (IPR000719) | Protein kinase, ATP binding site (IPR017441) | Protein kinase-like domain superfamily (IPR011009) | Serine-threonine/tyrosine-protein kinase, catalytic domain (IPR001245) | Serine/threonine-protein kinase, active site (IPR008271)	LOC_Os03g06330
75	Os03g0407900	Similar to Serine/threonine protein kinase-like. (Os03t0407900-01)	chr03:16749318..16754223(- strand)		RLCK110	OsRLCK110, PTK5, OsPTK5		Plant Serine/Threonine-Protein Kinase (IPR050823) | Protein kinase domain (IPR000719) | Protein kinase-like domain superfamily (IPR011009) | Serine-threonine/tyrosine-protein kinase, catalytic domain (IPR001245) | Serine/threonine-protein kinase, active site (IPR008271)	LOC_Os03g29410
76	Os06g0168800	Similar to Protein kinase. (Os06t0168800-01);Similar to predicted protein. (Os06t0168800-02)	chr06:3460493..3465373(- strand)		RLCK200	OsRLCK200, PTK7, OsPTK7		Plant Serine/Threonine-Protein Kinase (IPR050823) | Protein kinase domain (IPR000719) | Protein kinase, ATP binding site (IPR017441) | Protein kinase-like domain superfamily (IPR011009) | Serine-threonine/tyrosine-protein kinase, catalytic domain (IPR001245) | Serine/threonine-protein kinase, active site (IPR008271)	LOC_Os06g07230
77	Os06g0202900	Serine/threonine protein kinase domain containing protein. (Os06t0202900-01)	chr06:5196777..5199383(- strand)		RLCK203	OsRLCK203, PTK8, OsPTK8		Plant Serine/Threonine-Protein Kinase (IPR050823) | Protein kinase domain (IPR000719) | Protein kinase-like domain superfamily (IPR011009) | Serine-threonine/tyrosine-protein kinase, catalytic domain (IPR001245) | Serine/threonine-protein kinase, active site (IPR008271)	LOC_Os06g10160
78	Os07g0169300	EGF-type aspartate/asparagine hydroxylation site domain containing protein. (Os07t0169300-00)	chr07:3690095..3692444(+ strand)		RLCK224, WAK66	OsRLCK224, OsWAK66, RLCK224		EGF-like calcium-binding domain (IPR001881) | EGF-like calcium-binding, conserved site (IPR018097) | EGF-like domain (IPR000742) | EGF-type aspartate/asparagine hydroxylation site (IPR000152) | Extracellular matrix structural protein (IPR050751)	LOC_Os07g07390
79	Os07g0495150	Similar to Ser/thr protein kinase. (Os07t0495150-00)	chr07:18528508..18531797(+ strand)		RLCK232	OsRLCK232, PTK9, OsPTK9		Plant Serine/Threonine-Protein Kinase (IPR050823) | Protein kinase domain (IPR000719) | Protein kinase-like domain superfamily (IPR011009) | Serine-threonine/tyrosine-protein kinase, catalytic domain (IPR001245) | Serine/threonine-protein kinase, active site (IPR008271)	LOC_Os07g31290
80	Os08g0138700	Serine/threonine protein kinase-related domain containing protein. (Os08t0138700-01)	chr08:2159517..2162918(- strand)		RLCK245	OsRLCK245, PTK12, OsPTK12		Innate Immune Response and Plant Defense Kinases (IPR050885) | Protein kinase domain (IPR000719) | Protein kinase-like domain superfamily (IPR011009) | Serine-threonine/tyrosine-protein kinase, catalytic domain (IPR001245) | Serine/threonine-protein kinase, active site (IPR008271)	LOC_Os08g04420
81	Os08g0457400	Similar to Avr9/Cf-9 induced kinase 1. (Os08t0457400-01)	chr08:22415878..22418614(- strand)		RLCK255	OsRLCK255, PTK13, OsPTK13		Plant Serine/Threonine-Protein Kinase (IPR050823) | Protein kinase domain (IPR000719) | Protein kinase-like domain superfamily (IPR011009) | Serine-threonine/tyrosine-protein kinase, catalytic domain (IPR001245) | Serine/threonine-protein kinase, active site (IPR008271)	LOC_Os08g35600
82	Os09g0442100	Protein kinase, core domain containing protein. (Os09t0442100-01)	chr09:16422290..16425218(- strand)		RLCK272	OsRLCK272, PTK14, OsPTK14		Plant Serine/Threonine-Protein Kinase (IPR050823) | Protein kinase domain (IPR000719) | Protein kinase-like domain superfamily (IPR011009) | Serine-threonine/tyrosine-protein kinase, catalytic domain (IPR001245) | Serine/threonine-protein kinase, active site (IPR008271)	LOC_Os09g27010
83	Os10g0395000	Protein kinase, core domain containing protein. (Os10t0395000-01)	chr10:13219950..13226081(- strand)		RLCK298	OsRLCK298, PTK17, OsPTK17		Plant Serine/Threonine-Protein Kinase (IPR050823) | Protein kinase domain (IPR000719) | Protein kinase-like domain superfamily (IPR011009) | Serine-threonine/tyrosine-protein kinase, catalytic domain (IPR001245) | Serine/threonine-protein kinase, active site (IPR008271)	LOC_Os10g25550
84	Os10g0431900	Serine/threonine protein kinase-related domain containing protein. (Os10t0431900-01);Serine/threonine protein kinase-related domain containing protein. (Os10t0431900-02)	chr10:15402601..15405799(- strand)		RLCK300	OsRLCK300, PTK18, OsPTK18		Plant Serine/Threonine-Protein Kinase (IPR050823) | Protein kinase domain (IPR000719) | Protein kinase, ATP binding site (IPR017441) | Protein kinase-like domain superfamily (IPR011009) | Serine-threonine/tyrosine-protein kinase, catalytic domain (IPR001245) | Serine/threonine-protein kinase, active site (IPR008271)	LOC_Os10g29620
85	Os02g0513000	Serine/threonine protein kinase, Resistance to rice stripe disease (Os02t0513000-01)	chr02:18446003..18450507(+ strand)	OsPBL1	RLCK72	OsRLCK72	Arabidopsis PBS1-like 1	Protein kinase domain (IPR000719) | Protein kinase, ATP binding site (IPR017441) | Protein kinase-like domain superfamily (IPR011009) | Serine/threonine-protein kinase, active site (IPR008271)	LOC_Os02g30900	Kui-Jae Lee et al. Plant Growth Regulation, 77(1):67-75 (2015)
86	Os11g0173550	Hypothetical conserved gene. (Os11t0173550-01)	chr11:3640348..3644132(+ strand)		RLCK314	OsRLCK314, 25L2		Leucine rich repeat 4 (IPR025875) | Leucine-rich repeat (IPR001611) | Leucine-rich repeat domain superfamily (IPR032675) | Leucine-rich repeat, typical subtype (IPR003591) | Receptor-like Plant Defense (IPR053038)	LOC_Os11g07240
87	Os12g0478400	EGF-type aspartate/asparagine hydroxylation site domain containing protein. (Os12t0478400-00)	chr12:17478005..17486364(+ strand)		WAK125	OsWAK125, OsRLCK368, RLCK368, OsWAK-RLP		EGF-like calcium-binding domain (IPR001881) | EGF-like calcium-binding, conserved site (IPR018097) | EGF-like domain (IPR000742) | EGF-type aspartate/asparagine hydroxylation site (IPR000152) | NOTCH1 EGF-like calcium-binding domain (IPR049883) | Wall-associated receptor kinase, galacturonan-binding domain (IPR025287)	LOC_Os12g29430,LOC_Os12g29434
88	Os08g0176200	Serine/threonine protein kinase-related domain containing protein. (Os08t0176200-01)	chr08:4445655..4447532(+ strand)			ORK1, OsRLCK246, RLCK246		Protein kinase domain (IPR000719) | Protein kinase, ATP binding site (IPR017441) | Protein kinase-like domain superfamily (IPR011009) | Serine-threonine/tyrosine-protein kinase, catalytic domain (IPR001245) | Serine/threonine-protein kinase, active site (IPR008271)	LOC_Os08g07890
89	Os01g0113300	Similar to ARK protein (Fragment). (Os01t0113300-01)	chr01:723693..726099(+ strand)		RLCK3	OsRLCK3		Protein kinase domain (IPR000719) | Protein kinase, ATP binding site (IPR017441) | Protein kinase-like domain superfamily (IPR011009) | Rust resistance kinase Lr10 (IPR045874) | Serine/threonine-protein kinase, active site (IPR008271) | Wall-associated receptor kinase, galacturonan-binding domain (IPR025287)	LOC_Os01g02300
90	Os01g0113400	Similar to Receptor-like kinase. (Os01t0113400-01);Similar to Receptor-like kinase. (Os01t0113400-02)	chr01:731150..738020(- strand)		RLCK4	OsRLCK4		Protein kinase domain (IPR000719) | Protein kinase, ATP binding site (IPR017441) | Protein kinase-like domain superfamily (IPR011009) | Rust resistance kinase Lr10 (IPR045874) | Serine-threonine/tyrosine-protein kinase, catalytic domain (IPR001245) | Serine/threonine-protein kinase, active site (IPR008271) | Wall-associated receptor kinase, galacturonan-binding domain (IPR025287)	LOC_Os01g02320
91	Os01g0114100	Similar to Protein kinase RLK17. (Os01t0114100-01)	chr01:767181..769673(- strand)		RLCK5	OsRLCK5		Protein kinase domain (IPR000719) | Protein kinase, ATP binding site (IPR017441) | Protein kinase-like domain superfamily (IPR011009) | Rust resistance kinase Lr10 (IPR045874) | Serine/threonine-protein kinase, active site (IPR008271) | Wall-associated receptor kinase, galacturonan-binding domain (IPR025287)	LOC_Os01g02390
92	Os01g0114300	Similar to Receptor-like protein kinase (Fragment). (Os01t0114300-01)	chr01:770332..773829(+ strand)		RLCK6	OsRLCK6			LOC_Os01g02400
93	Os01g0114400	Similar to Receptor-like kinase. (Os01t0114400-00)	chr01:774727..775743(- strand)		RLCK7	OsRLCK7		Protein kinase domain (IPR000719) | Protein kinase-like domain superfamily (IPR011009) | Rust resistance kinase Lr10 (IPR045874) | Serine/threonine-protein kinase, active site (IPR008271)	LOC_Os01g02410
94	Os01g0114401		chr01:776865..778220(- strand)		RLCK7	OsRLCK7		Zinc finger, C3HC4 RING-type (IPR018957) | Zinc finger, RING/FYVE/PHD-type (IPR013083)	LOC_Os01g02410
95	Os01g0114450		chr01:778461..779237(- strand)		RLCK7	OsRLCK7		Wall-associated receptor kinase, galacturonan-binding domain (IPR025287)	LOC_Os01g02410
96	Os01g0114600	Similar to Receptor-like protein kinase. (Os01t0114600-00)	chr01:786373..788619(- strand)		RLCK8	OsRLCK8		Protein kinase domain (IPR000719) | Protein kinase, ATP binding site (IPR017441) | Protein kinase-like domain superfamily (IPR011009) | Rust resistance kinase Lr10 (IPR045874) | Serine/threonine-protein kinase, active site (IPR008271) | Wall-associated receptor kinase, galacturonan-binding domain (IPR025287)	LOC_Os01g02430
97	Os01g0114900	Similar to LRK14. (Os01t0114900-00)	chr01:794499..795413(+ strand)		RLCK9	OsRLCK9		Protein kinase domain (IPR000719) | Protein kinase-like domain superfamily (IPR011009) | Rust resistance kinase Lr10 (IPR045874) | Serine/threonine-protein kinase, active site (IPR008271)	LOC_Os01g02460
98	Os01g0115500	Similar to Receptor-like kinase. (Os01t0115500-00)	chr01:839809..840828(- strand)		RLCK10	OsRLCK10		Protein kinase domain (IPR000719) | Protein kinase, ATP binding site (IPR017441) | Protein kinase-like domain superfamily (IPR011009) | Rust resistance kinase Lr10 (IPR045874) | Serine/threonine-protein kinase, active site (IPR008271)	LOC_Os01g02550
99	Os01g0115566	Similar to Receptor-like kinase. (Os01t0115566-00)	chr01:842002..842757(- strand)		RLCK10	OsRLCK10		Wall-associated receptor kinase, galacturonan-binding domain (IPR025287)	LOC_Os01g02550
100	Os01g0115600	Similar to LRK14. (Os01t0115600-01)	chr01:843530..847399(+ strand)		RLCK11	OsRLCK11		Protein kinase domain (IPR000719) | Protein kinase, ATP binding site (IPR017441) | Protein kinase-like domain superfamily (IPR011009) | Rust resistance kinase Lr10 (IPR045874) | Serine-threonine/tyrosine-protein kinase, catalytic domain (IPR001245) | Serine/threonine-protein kinase, active site (IPR008271) | Wall-associated receptor kinase, galacturonan-binding domain (IPR025287)	LOC_Os01g02560
101	Os01g0116200	Protein kinase, core domain containing protein. (Os01t0116200-01)	chr01:911735..914246(- strand)		RLCK13	OsRLCK13		Protein kinase domain (IPR000719) | Protein kinase, ATP binding site (IPR017441) | Protein kinase-like domain superfamily (IPR011009) | Rust resistance kinase Lr10 (IPR045874) | Serine/threonine-protein kinase, active site (IPR008271) | Wall-associated receptor kinase, galacturonan-binding domain (IPR025287)	LOC_Os01g02680
102	Os01g0116300	Similar to Receptor-like kinase. (Os01t0116300-01)	chr01:915605..917636(+ strand)		RLCK14	OsRLCK14		RING-H2 finger protein ATL20-22-like (IPR046948) | Wall-associated receptor kinase, galacturonan-binding domain (IPR025287)	LOC_Os01g02690
103	Os01g0117000	Similar to Receptor-like kinase ARK1AS. (Os01t0117000-00)	chr01:957907..960626(- strand)		RLCK15	OsRLCK15		Protein kinase domain (IPR000719) | Protein kinase, ATP binding site (IPR017441) | Protein kinase-like domain superfamily (IPR011009) | Rust resistance kinase Lr10 (IPR045874) | Serine/threonine-protein kinase, active site (IPR008271) | Wall-associated receptor kinase, galacturonan-binding domain (IPR025287)	LOC_Os01g02760
104	Os01g0117200	Similar to ARK protein (Fragment). (Os01t0117200-01)	chr01:969340..973327(- strand)		RLCK16	OsRLCK16		Protein kinase domain (IPR000719) | Protein kinase, ATP binding site (IPR017441) | Protein kinase-like domain superfamily (IPR011009) | Rust resistance kinase Lr10 (IPR045874) | Serine/threonine-protein kinase, active site (IPR008271) | Wall-associated receptor kinase, galacturonan-binding domain (IPR025287)	LOC_Os01g02780
105	Os01g0117266	Conserved hypothetical protein. (Os01t0117266-00)	chr01:976766..977218(+ strand)		RLCK17	OsRLCK17		Wall-associated receptor kinase, galacturonan-binding domain (IPR025287)	LOC_Os01g02790
106	Os01g0117300	Similar to Receptor kinase LRK10. (Os01t0117300-00)	chr01:979238..980546(+ strand)		RLCK17	OsRLCK17		Protein kinase domain (IPR000719) | Protein kinase, ATP binding site (IPR017441) | Protein kinase-like domain superfamily (IPR011009) | Rust resistance kinase Lr10 (IPR045874) | Serine-threonine/tyrosine-protein kinase, catalytic domain (IPR001245) | Serine/threonine-protein kinase, active site (IPR008271)	LOC_Os01g02790
107	Os01g0117400	Similar to Receptor-like kinase. (Os01t0117400-00)	chr01:984510..985133(- strand)		RLCK18	OsRLCK18		Protein kinase domain (IPR000719) | Protein kinase-like domain superfamily (IPR011009) | Rust resistance kinase Lr10 (IPR045874) | Serine/threonine-protein kinase, active site (IPR008271)	LOC_Os01g02800
108	Os01g0127700	Conserved hypothetical protein. (Os01t0127700-01)	chr01:1518247..1521601(+ strand)		RLCK19	OsRLCK19		Protein kinase-like domain superfamily (IPR011009)	LOC_Os01g03690
109	Os01g0137200	Hypothetical conserved gene. (Os01t0137200-00)	chr01:1993553..1994320(+ strand)		RLCK20	OsRLCK20		Wall-associated receptor kinase, galacturonan-binding domain (IPR025287)	LOC_Os01g04480
110	Os01g0137250	Similar to Stress-induced receptor-like kinase 2. (Os01t0137250-00)	chr01:1995550..1996857(+ strand)		RLCK20	OsRLCK20		Protein kinase domain (IPR000719) | Protein kinase, ATP binding site (IPR017441) | Protein kinase-like domain superfamily (IPR011009) | Rust resistance kinase Lr10 (IPR045874) | Serine/threonine-protein kinase, active site (IPR008271)	LOC_Os01g04480
111	Os01g0137282	Conserved hypothetical protein. (Os01t0137282-00)	chr01:1998872..1999654(+ strand)		RLCK21	OsRLCK21		Wall-associated receptor kinase, C-terminal (IPR032872) | Wall-associated receptor kinase, galacturonan-binding domain (IPR025287)	LOC_Os01g04490
112	Os01g0137400	Protein kinase, catalytic domain domain containing protein. (Os01t0137400-00)	chr01:1988716..2003083(+ strand)		RLCK21	OsRLCK21		Protein kinase domain (IPR000719) | Protein kinase, ATP binding site (IPR017441) | Protein kinase-like domain superfamily (IPR011009) | Rust resistance kinase Lr10 (IPR045874) | Serine/threonine-protein kinase, active site (IPR008271) | Wall-associated receptor kinase, galacturonan-binding domain (IPR025287)	LOC_Os01g04470,LOC_Os01g04490
113	Os01g0137500	Protein kinase, catalytic domain domain containing protein. (Os01t0137500-01)	chr01:2014791..2018248(+ strand)		RLCK22	OsRLCK22		Protein kinase domain (IPR000719) | Protein kinase, ATP binding site (IPR017441) | Protein kinase-like domain superfamily (IPR011009) | Rust resistance kinase Lr10 (IPR045874) | Serine/threonine-protein kinase, active site (IPR008271)	LOC_Os01g04520
114	Os01g0137950	Similar to predicted protein. (Os01t0137950-01)	chr01:2037202..2038198(+ strand)		RLCK23	OsRLCK23		Protein kinase domain (IPR000719) | Protein kinase-like domain superfamily (IPR011009) | Rust resistance kinase Lr10 (IPR045874) | Serine/threonine-protein kinase, active site (IPR008271)	LOC_Os01g04550
115	Os01g0152600	LRR-receptor-like kinase (LRR-RLK) family protein (Os01t0152600-01)	chr01:2830325..2833879(+ strand)		RLCK24	OsRLCK24		Leucine-rich repeat (IPR001611) | Leucine-rich repeat domain superfamily (IPR032675) | Leucine-rich repeat, typical subtype (IPR003591) | Leucine-rich repeat-containing N-terminal, plant-type (IPR013210) | Plant LRR receptor-like serine/threonine-protein kinases (IPR050647) | Protein kinase domain (IPR000719) | Protein kinase, ATP binding site (IPR017441) | Protein kinase-like domain superfamily …	LOC_Os01g05940	Gottin C et al. Plant J, 108(2):492-508 (2021)
116	Os01g0152687	Serine-threonine/tyrosine-protein kinase domain containing protein. (Os01t0152687-00)	chr01:2835281..2836233(+ strand)		RLCK24	OsRLCK24		Plant receptor-like serine/threonine-protein kinase (IPR051809) | Protein kinase-like domain superfamily (IPR011009) | Serine-threonine/tyrosine-protein kinase, catalytic domain (IPR001245)	LOC_Os01g05940
117	Os01g0152800	LRR-receptor-like kinase (LRR-RLK) family protein (Os01t0152800-01)	chr01:2839934..2843512(+ strand)		RLCK25	OsRLCK25		Leucine-rich repeat (IPR001611) | Leucine-rich repeat domain superfamily (IPR032675) | Leucine-rich repeat, typical subtype (IPR003591) | Leucine-rich repeat-containing N-terminal, plant-type (IPR013210) | Plant receptor-like serine/threonine-protein kinase (IPR051809) | Protein kinase domain (IPR000719) | Protein kinase, ATP binding site (IPR017441) | Protein kinase-like domain superfamily (IPR0…	LOC_Os01g05960	Gottin C et al. Plant J, 108(2):492-508 (2021)
118	Os01g0247500	Protein kinase, core domain containing protein. (Os01t0247500-01)	chr01:8125672..8128014(- strand)		RLCK27	OsRLCK27		Leucine-rich repeat receptor-like kinase (IPR051564) | Protein kinase domain (IPR000719) | Protein kinase, ATP binding site (IPR017441) | Protein kinase-like domain superfamily (IPR011009) | Serine/threonine-protein kinase, active site (IPR008271)	LOC_Os01g14510
119	Os01g0259200	Similar to serine/threonine protein kinase PBS1. (Os01t0259200-01);Similar to Protein kinase. (Os01t0259200-02)	chr01:8683011..8687579(+ strand)		RLCK28	OsRLCK28		Protein kinase domain (IPR000719) | Protein kinase, ATP binding site (IPR017441) | Protein kinase-like domain superfamily (IPR011009) | Serine/threonine-protein kinase, active site (IPR008271)	LOC_Os01g15470
120	Os01g0267800	Serine/threonine protein kinase domain containing protein. (Os01t0267800-00)	chr01:9192164..9193439(+ strand)		RLCK29	OsRLCK29		Protein kinase domain (IPR000719) | Protein kinase, ATP binding site (IPR017441) | Protein kinase-like domain superfamily (IPR011009) | Serine-threonine/tyrosine-protein kinase, catalytic domain (IPR001245) | Serine/threonine-protein kinase, active site (IPR008271) | Serine/threonine-protein kinase-like protein CCR1-4 (IPR044815)	LOC_Os01g16230
121	Os01g0296000	Protein kinase, core domain containing protein. (Os01t0296000-01)	chr01:10819457..10822413(- strand)		RLCK30	OsRLCK30		Protein kinase domain (IPR000719) | Protein kinase-like domain superfamily (IPR011009) | Ser/Thr Protein Kinases with Diverse Regulatory Roles (IPR051420) | Tyrosine-protein kinase, active site (IPR008266)	LOC_Os01g19160
122	Os01g0310500	Protein kinase, catalytic domain domain containing protein. (Os01t0310500-01);Conserved hypothetical protein. (Os01t0310500-02)	chr01:11655138..11666398(+ strand)		RLCK31	OsRLCK31		Protein kinase domain (IPR000719) | Protein kinase, ATP binding site (IPR017441) | Protein kinase-like domain superfamily (IPR011009) | Receptor-like kinase WAK-like (IPR045274) | Serine-threonine/tyrosine-protein kinase, catalytic domain (IPR001245) | Serine/threonine-protein kinase, active site (IPR008271)	LOC_Os01g20880,LOC_Os01g20890
123	Os01g0323100	Similar to Pto kinase interactor 1. (Os01t0323100-01)	chr01:12332795..12337225(- strand)		RLCK33	OsPti1b, Pti1b, OsRLCK33		Plant Stress Response Kinase (IPR052101) | Protein kinase domain (IPR000719) | Protein kinase, ATP binding site (IPR017441) | Protein kinase-like domain superfamily (IPR011009) | Serine-threonine/tyrosine-protein kinase, catalytic domain (IPR001245) | Serine/threonine-protein kinase, active site (IPR008271)	LOC_Os01g21970
124	Os01g0342200		chr01:13487905..13490286(+ strand)		RLCK34	OsRLCK34		Gnk2-homologous domain (IPR002902) | Gnk2-homologous domain superfamily (IPR038408) | Protein kinase domain (IPR000719) | Protein kinase, ATP binding site (IPR017441) | Protein kinase-like domain superfamily (IPR011009) | Serine/threonine-protein kinase, active site (IPR008271)	LOC_Os01g23970
125	Os01g0364400	Protein kinase, catalytic domain domain containing protein. (Os01t0364400-00)	chr01:14856256..14878542(- strand)		RLCK35	OsRLCK35		EGF-like calcium-binding domain (IPR001881) | EGF-like calcium-binding, conserved site (IPR018097) | EGF-like domain (IPR000742) | Protein kinase domain (IPR000719) | Protein kinase, ATP binding site (IPR017441) | Protein kinase-like domain superfamily (IPR011009) | Receptor-like kinase WAK-like (IPR045274) | Serine/threonine-protein kinase, active site (IPR008271) | Wall-associated receptor kina…	LOC_Os01g26210,LOC_Os01g26240
126	Os01g0580150	Similar to Protein kinase. (Os01t0580150-00)	chr01:22455140..22456347(- strand)		RLCK38	OsRLCK38		Protein kinase domain (IPR000719) | Protein kinase-like domain superfamily (IPR011009) | Receptor-like kinase WAK-like (IPR045274) | Serine/threonine-protein kinase, active site (IPR008271)	LOC_Os01g39820
127	Os01g0581400	Serine/threonine protein kinase-related domain containing protein. (Os01t0581400-01)	chr01:22538998..22542226(+ strand)		RLCK39	OsRLCK39, OsUSP4, USP4		Protein kinase domain (IPR000719) | Protein kinase-like domain superfamily (IPR011009) | Rossmann-like alpha/beta/alpha sandwich fold (IPR014729) | Serine/threonine-protein kinase, active site (IPR008271) | U-box domain-containing ubiquitin ligases (IPR051348) | UspA (IPR006016)	LOC_Os01g39970
128	Os01g0601200	Similar to Protein kinase family protein. (Os01t0601200-01)	chr01:23624289..23626972(+ strand)		RLCK41	OsRLCK41		Protein kinase domain (IPR000719) | Protein kinase, ATP binding site (IPR017441) | Protein kinase-like domain superfamily (IPR011009) | Receptor-like Ser/Thr Protein Kinase (IPR052232) | Serine/threonine-protein kinase, active site (IPR008271)	LOC_Os01g41730
129	Os01g0602800	Serine/threonine protein kinase-related domain containing protein. (Os01t0602800-01)	chr01:23727763..23733053(+ strand)		RLCK42	OsRLCK42		Innate Immune Response and Plant Defense Kinases (IPR050885) | Protein kinase domain (IPR000719) | Protein kinase-like domain superfamily (IPR011009) | Rossmann-like alpha/beta/alpha sandwich fold (IPR014729) | Serine-threonine/tyrosine-protein kinase, catalytic domain (IPR001245) | Tyrosine-protein kinase, active site (IPR008266)	LOC_Os01g41870
130	Os01g0784500	Conserved hypothetical protein. (Os01t0784500-01)	chr01:33240486..33243618(+ strand)		RLCK44	OsRLCK44			LOC_Os01g57540
131	Os01g0789200	Similar to Serine/threonine-protein kinase PBS1 (EC 2.7.1.37) (AvrPphB susceptible protein 1). (Os01t0789200-01)	chr01:33494608..33496692(+ strand)		RLCK45	OsRLCK45		Protein kinase domain (IPR000719) | Protein kinase, ATP binding site (IPR017441) | Protein kinase-like domain superfamily (IPR011009) | Serine/threonine-protein kinase, active site (IPR008271)	LOC_Os01g57940
132	Os01g0822200	Protein kinase, core domain containing protein. (Os01t0822200-01)	chr01:35096177..35100619(- strand)		RLCK47	OsRLCK47		Plant Serine/Threonine-Protein Kinase (IPR050823) | Protein kinase domain (IPR000719) | Protein kinase-like domain superfamily (IPR011009) | Serine-threonine/tyrosine-protein kinase, catalytic domain (IPR001245)	LOC_Os01g60700
133	Os01g0852100	Conserved hypothetical protein. (Os01t0852100-01)	chr01:36683837..36687072(- strand)		RLCK48	OsRLCK48			LOC_Os01g63280
134	Os01g0883000	Similar to protein kinase. (Os01t0883000-00)	chr01:38319060..38325583(+ strand)		RLCK50	OsRLCK50, OsSPARK5, SPARK5		Innate Immune Response and Plant Defense Kinases (IPR050885) | Protein kinase domain (IPR000719) | Protein kinase, ATP binding site (IPR017441) | Protein kinase-like domain superfamily (IPR011009) | Serine-threonine/tyrosine-protein kinase, catalytic domain (IPR001245) | Serine/threonine-protein kinase, active site (IPR008271) | SPARK domain (IPR043891)	LOC_Os01g66020,LOC_Os01g66040
135	Os01g0899000	Similar to Pti1 kinase-like protein. (Os01t0899000-01)	chr01:39091734..39095307(- strand)		RLCK52	OsRLCK52		Plant Stress Response Kinase (IPR052101) | Protein kinase domain (IPR000719) | Protein kinase, ATP binding site (IPR017441) | Protein kinase-like domain superfamily (IPR011009) | Serine-threonine/tyrosine-protein kinase, catalytic domain (IPR001245) | Tyrosine-protein kinase, active site (IPR008266) | Tyrosine-protein kinase, catalytic domain (IPR020635)	LOC_Os01g67340
136	Os01g0929200	Serine/threonine protein kinase domain containing protein. (Os01t0929200-01)	chr01:40786741..40790609(- strand)		RLCK53	OsRLCK53		Proline-rich receptor-like protein kinase PERK1-13-like (IPR047117) | Protein kinase domain (IPR000719) | Protein kinase, ATP binding site (IPR017441) | Protein kinase-like domain superfamily (IPR011009) | Serine-threonine/tyrosine-protein kinase, catalytic domain (IPR001245)	LOC_Os01g70410
137	Os01g0935800	Similar to BRASSINOSTEROID INSENSITIVE 1-associated receptor kinase 1. (Os01t0935800-01)	chr01:41079487..41080890(- strand)		RLCK54	OsRLCK54		Proline-rich receptor-like protein kinase PERK1-13-like (IPR047117) | Protein kinase domain (IPR000719) | Protein kinase-like domain superfamily (IPR011009) | Serine-threonine/tyrosine-protein kinase, catalytic domain (IPR001245)	LOC_Os01g70970
138	Os01g0964400	S-locus glycoprotein domain containing protein. (Os01t0964400-00)	chr01:42526878..42533953(- strand)		RLCK56	OsRLCK56		Bulb-type lectin domain (IPR001480) | Bulb-type lectin domain superfamily (IPR036426) | G-type lectin S-receptor-like kinases and EP1-like glycoproteins (IPR051343) | S-locus glycoprotein domain (IPR000858)	LOC_Os01g73370,LOC_Os01g73390
139	Os02g0106900	Protein kinase, core domain containing protein. (Os02t0106900-01)	chr02:404250..406672(- strand)		RLCK58	OsRLCK58		Protein kinase domain (IPR000719) | Protein kinase, ATP binding site (IPR017441) | Protein kinase-like domain superfamily (IPR011009) | Tyrosine-protein kinase, active site (IPR008266)	LOC_Os02g01730
140	Os02g0107700	LRR-receptor-like kinase (LRR-RLK) family protein (Os02t0107700-01)	chr02:442461..446252(+ strand)		RLCK59	OsRLCK59		Leucine-rich repeat (IPR001611) | Leucine-rich repeat domain superfamily (IPR032675) | Leucine-rich repeat, typical subtype (IPR003591) | Leucine-rich repeat-containing N-terminal, plant-type (IPR013210) | Plant receptor-like serine/threonine-protein kinase (IPR051809) | Protein kinase domain (IPR000719) | Protein kinase, ATP binding site (IPR017441) | Protein kinase-like domain superfamily (IPR0…	LOC_Os02g01800	Gottin C et al. Plant J, 108(2):492-508 (2021)
141	Os02g0118200	Similar to Protein kinase APK1B, chloroplast precursor (EC 2.7.1.-). (Os02t0118200-01)	chr02:950731..954690(+ strand)		RLCK60	OsRLCK60		Plant Serine/Threonine-Protein Kinase (IPR050823) | Protein kinase domain (IPR000719) | Protein kinase, ATP binding site (IPR017441) | Protein kinase-like domain superfamily (IPR011009) | Serine-threonine/tyrosine-protein kinase, catalytic domain (IPR001245) | Serine/threonine-protein kinase, active site (IPR008271)	LOC_Os02g02600
142	Os02g0152300	Serine/threonine protein kinase-related domain containing protein. (Os02t0152300-01)	chr02:2869670..2874062(+ strand)		RLCK61	OsRLCK61, OsUSP8, USP8		Protein kinase domain (IPR000719) | Protein kinase-like domain superfamily (IPR011009) | Rossmann-like alpha/beta/alpha sandwich fold (IPR014729) | Serine-threonine/tyrosine-protein kinase, catalytic domain (IPR001245) | Serine/threonine-protein kinase, active site (IPR008271) | U-box domain-containing ubiquitin ligases (IPR051348) | UspA (IPR006016)	LOC_Os02g05820
143	Os02g0156000	Similar to H0201G08.2 protein. (Os02t0156000-00)	chr02:3076962..3078826(+ strand)		RLCK62	OsRLCK62		L-type Lectin-Domain Containing Receptor Kinases (IPR050528) | Protein kinase domain (IPR000719) | Protein kinase, ATP binding site (IPR017441) | Protein kinase-like domain superfamily (IPR011009) | Serine/threonine-protein kinase, active site (IPR008271)	LOC_Os02g06160
144	Os02g0165100	Protein kinase, core domain containing protein. (Os02t0165100-01)	chr02:3504423..3508658(+ strand)		RLCK63	OsRLCK63		Cysteine-rich Ser/Thr receptor-like kinase (IPR052059) | Protein kinase domain (IPR000719) | Protein kinase, ATP binding site (IPR017441) | Protein kinase-like domain superfamily (IPR011009) | Serine-threonine/tyrosine-protein kinase, catalytic domain (IPR001245) | Serine/threonine-protein kinase, active site (IPR008271)	LOC_Os02g06930
145	Os02g0186500	Similar to Protein kinase-like protein. (Os02t0186500-01);Similar to Protein kinase-like protein. (Os02t0186500-02)	chr02:4808249..4817119(- strand)		RLCK64	OsRLCK64		Innate Immune Response and Plant Defense Kinases (IPR050885) | Protein kinase domain (IPR000719) | Protein kinase, ATP binding site (IPR017441) | Protein kinase-like domain superfamily (IPR011009) | Serine-threonine/tyrosine-protein kinase, catalytic domain (IPR001245) | Serine/threonine-protein kinase, active site (IPR008271)	LOC_Os02g09359
146	Os02g0211800	LRR-receptor-like kinase (LRR-RLK) family protein (Os02t0211800-01)	chr02:6247083..6250599(- strand)		RLCK65	OsRLCK65		Leucine-rich repeat (IPR001611) | Leucine-rich repeat domain superfamily (IPR032675) | Leucine-rich repeat, typical subtype (IPR003591) | Leucine-rich repeat-containing N-terminal, plant-type (IPR013210) | Plant receptor-like serine/threonine-protein kinase (IPR051809) | Protein kinase domain (IPR000719) | Protein kinase, ATP binding site (IPR017441) | Protein kinase-like domain superfamily (IPR0…	LOC_Os02g12030	Gottin C et al. Plant J, 108(2):492-508 (2021)
147	Os02g0212900	Similar to Protein kinase domain containing protein, expressed. (Os02t0212900-00)	chr02:6311651..6313443(+ strand)		RLCK66	OsRLCK66		Protein kinase domain (IPR000719) | Protein kinase, ATP binding site (IPR017441) | Protein kinase-like domain superfamily (IPR011009) | Serine-threonine/tyrosine-protein kinase, catalytic domain (IPR001245)	LOC_Os02g12130
148	Os02g0214633	Similar to Leucine Rich Repeat family protein. (Os02t0214633-00)	chr02:6423113..6423389(- strand)		RLCK67	OsRLCK67		Plant receptor-like serine/threonine-protein kinase (IPR051809) | Protein kinase domain (IPR000719) | Protein kinase-like domain superfamily (IPR011009) | Serine/threonine-protein kinase, active site (IPR008271)	LOC_Os02g12340
149	Os02g0218400	Serine/threonine protein kinase-related domain containing protein. (Os02t0218400-01)	chr02:6609459..6613930(- strand)		RLCK68	OsRLCK68, OsUSP9, USP9		Protein kinase domain (IPR000719) | Protein kinase-like domain superfamily (IPR011009) | Rossmann-like alpha/beta/alpha sandwich fold (IPR014729) | Serine-threonine/tyrosine-protein kinase, catalytic domain (IPR001245) | Serine/threonine-protein kinase, active site (IPR008271) | U-box domain-containing ubiquitin ligases (IPR051348) | UspA (IPR006016)	LOC_Os02g12660
150	Os02g0218600	Similar to Protein kinase. (Os02t0218600-00)	chr02:6621779..6623047(+ strand)		RLCK69	OsPUB48, PUB48, OsRLCK69, OsUSP10, USP10		Protein kinase domain (IPR000719) | Protein kinase-like domain superfamily (IPR011009) | Serine/threonine-protein kinase, active site (IPR008271) | U-box domain (IPR003613) | U-box domain-containing ubiquitin ligases (IPR051348) | Zinc finger, RING/FYVE/PHD-type (IPR013083)	LOC_Os02g12670
151	Os02g0227900	Receptor-like protein, Non-canonical (Os02t0227900-01)	chr02:7183016..7184911(- strand)		RLCK70	OsRLCK70		Leucine-rich repeat (IPR001611) | Leucine-rich repeat domain superfamily (IPR032675) | Stomatal Development and Plant Interaction Regulator (IPR052941)	LOC_Os02g13460	Gottin C et al. Plant J, 108(2):492-508 (2021)
152	Os02g0228000	Protein kinase, catalytic domain domain containing protein. (Os02t0228000-00)	chr02:7186769..7187287(- strand)		RLCK70	OsRLCK70		Innate Immune Response and Plant Defense Kinases (IPR050885) | Protein kinase domain (IPR000719) | Protein kinase-like domain superfamily (IPR011009) | Serine/threonine-protein kinase, active site (IPR008271)	LOC_Os02g13460
153	Os02g0267766		chr02:9571152..9571805(- strand)		RLCK71	OsRLCK71		Pollen receptor-like kinase 1-6/SFR4-like (IPR046959) | Protein kinase domain (IPR000719) | Protein kinase-like domain superfamily (IPR011009) | Serine-threonine/tyrosine-protein kinase, catalytic domain (IPR001245)	LOC_Os02g16790
154	Os02g0549200	Similar to Ser Thr specific protein kinase-like protein. (Os02t0549200-01)	chr02:20623193..20626259(+ strand)		RLCK73	OsRLCK73		Protein kinase domain (IPR000719) | Protein kinase, ATP binding site (IPR017441) | Protein kinase-like domain superfamily (IPR011009) | Receptor-like Ser/Thr Protein Kinase (IPR052232) | Serine/threonine-protein kinase, active site (IPR008271)	LOC_Os02g34430
155	Os02g0565500	Similar to Pto kinase interactor 1. (Os02t0565500-01)	chr02:21474733..21477629(- strand)		RLCK74	OsRLCK74		Plant Stress Response Kinase (IPR052101) | Protein kinase domain (IPR000719) | Protein kinase, ATP binding site (IPR017441) | Protein kinase-like domain superfamily (IPR011009) | Serine-threonine/tyrosine-protein kinase, catalytic domain (IPR001245) | Tyrosine-protein kinase, active site (IPR008266) | Tyrosine-protein kinase, catalytic domain (IPR020635)	LOC_Os02g35760
156	Os02g0639100	Similar to H0801D08.12 protein. (Os02t0639100-00)	chr02:25639224..25640990(- strand)		RLCK78	OsRLCK78		Cysteine-rich Ser/Thr receptor-like kinase (IPR052059) | Protein kinase domain (IPR000719) | Protein kinase, ATP binding site (IPR017441) | Protein kinase-like domain superfamily (IPR011009) | Serine/threonine-protein kinase, active site (IPR008271)	LOC_Os02g42620
157	Os02g0648100	Protein kinase, core domain containing protein. (Os02t0648100-01)	chr02:26090437..26091873(- strand)		RLCK79	OsRLCK79		Innate Immune Response and Plant Defense Kinases (IPR050885) | Protein kinase domain (IPR000719) | Protein kinase-like domain superfamily (IPR011009) | Serine/threonine-protein kinase, active site (IPR008271)	LOC_Os02g43290
158	Os02g0665800	UspA domain containing protein. (Os02t0665800-01)	chr02:27029085..27034764(+ strand)		RLCK81	OsPUB55, PUB55, OsRLCK81		Rossmann-like alpha/beta/alpha sandwich fold (IPR014729) | U-box domain-containing ubiquitin ligases (IPR051348)	LOC_Os02g44610
159	Os02g0670100	Similar to protein kinase APK1B. (Os02t0670100-00)	chr02:27215205..27217721(- strand)		RLCK82	OsRLCK82		Plant Serine/Threonine-Protein Kinase (IPR050823) | Protein kinase domain (IPR000719) | Protein kinase, ATP binding site (IPR017441) | Protein kinase-like domain superfamily (IPR011009) | Serine-threonine/tyrosine-protein kinase, catalytic domain (IPR001245) | Serine/threonine-protein kinase, active site (IPR008271)	LOC_Os02g44920
160	Os02g0681700	Serine/threonine protein kinase-related domain containing protein. (Os02t0681700-01)	chr02:27840042..27841235(+ strand)		RLCK83	OsRLCK83		Plant receptor-like kinase with LysM domain-containing protein (IPR052611) | Protein kinase domain (IPR000719) | Protein kinase-like domain superfamily (IPR011009) | Serine/threonine-protein kinase, active site (IPR008271)	LOC_Os02g45750
161	Os02g0769700	Protein kinase, core domain containing protein. (Os02t0769700-01)	chr02:32454551..32456005(+ strand)		RLCK84	OsRLCK84		Mitogen-activated protein kinase kinase kinase (IPR050538) | Protein kinase domain (IPR000719) | Protein kinase, ATP binding site (IPR017441) | Protein kinase-like domain superfamily (IPR011009)	LOC_Os02g53030
162	Os02g0777400	ERECTA family protein, OsERECTA2 receptor-like kinase, LRR-receptor-like kinase (LRR-RLK) family protein, Regulation of cell proliferation and cell growth, Regulation of germline cell specification during megasporogenesis (Os02t0777400-01)	chr02:32882405..32889742(+ strand)	OsER2	RLCK85	OsRLCK85, OsER2, ER2	OsERECTA2	Leucine-rich repeat (IPR001611) | Leucine-rich repeat domain superfamily (IPR032675) | Leucine-rich repeat, typical subtype (IPR003591) | Leucine-rich repeat-containing N-terminal, plant-type (IPR013210) | LRR Receptor-like Kinase (IPR052592) | Protein kinase domain (IPR000719) | Protein kinase, ATP binding site (IPR017441) | Protein kinase-like domain superfamily (IPR011009) | Serine/threonine-p…	LOC_Os02g53720	Gottin C et al. Plant J, 108(2):492-508 (2021) | Zhang Y et al. Front Plant Sci, 9:473 (2018) | Zhao H et al. Plant Physiol, 182(4):2006-2024 (2020)	0
163	Os02g0787200	Serine/threonine protein kinase-related domain containing protein. (Os02t0787200-01)	chr02:33434089..33439102(+ strand)		RLCK87	OsRLCK87, OsUSP15, USP15		Protein kinase domain (IPR000719) | Protein kinase-like domain superfamily (IPR011009) | Rossmann-like alpha/beta/alpha sandwich fold (IPR014729) | Serine/threonine-protein kinase, active site (IPR008271) | U-box domain-containing ubiquitin ligases (IPR051348) | UspA (IPR006016)	LOC_Os02g54590
164	Os02g0819900	Tyrosine protein kinase domain containing protein. (Os02t0819900-00)	chr02:35205011..35206349(+ strand)		RLCK89	OsRLCK89		Protein kinase domain (IPR000719) | Protein kinase-like domain superfamily (IPR011009)	LOC_Os02g57440
165	Os02g0821400	Protein kinase, core domain containing protein. (Os02t0821400-01);Protein kinase, core domain containing protein. (Os02t0821400-02)	chr02:35263294..35265393(- strand)		RLCK90	OsRLCK90		Innate Immune Response and Plant Defense Kinases (IPR050885) | Protein kinase domain (IPR000719) | Protein kinase, ATP binding site (IPR017441) | Protein kinase-like domain superfamily (IPR011009) | Serine/threonine-protein kinase, active site (IPR008271)	LOC_Os02g57560
166	Os02g0822900	Hypothetical conserved gene. (Os02t0822900-01)	chr02:35334956..35340821(+ strand)		RLCK91	OsPUB62, PUB62, OsRLCK91		Protein kinase domain (IPR000719) | Protein kinase-like domain superfamily (IPR011009) | Rossmann-like alpha/beta/alpha sandwich fold (IPR014729) | U-box domain (IPR003613) | U-box domain-containing ubiquitin ligases (IPR051348) | Zinc finger, RING/FYVE/PHD-type (IPR013083)	LOC_Os02g57700
167	Os02g0833000	Similar to Serine/threonine-protein kinase PBS1 (EC 2.7.1.37) (AvrPphB susceptible protein 1). (Os02t0833000-01)	chr02:35821686..35822971(+ strand)		RLCK92	OsRLCK92		Protein kinase domain (IPR000719) | Protein kinase, ATP binding site (IPR017441) | Protein kinase-like domain superfamily (IPR011009) | Serine-threonine/tyrosine-protein kinase, catalytic domain (IPR001245) | Serine/threonine-protein kinase, active site (IPR008271)	LOC_Os02g58610
168	Os03g0101200	Similar to U-box domain containing protein, expressed. (Os03t0101200-00)	chr03:110522..114247(- strand)		RLCK93	OsPUB50, PUB50, OsRLCK93		Protein kinase domain (IPR000719) | Protein kinase, ATP binding site (IPR017441) | Protein kinase-like domain superfamily (IPR011009) | Rossmann-like alpha/beta/alpha sandwich fold (IPR014729) | Serine/threonine-protein kinase, active site (IPR008271) | U-box domain (IPR003613) | U-box domain-containing ubiquitin ligases (IPR051348) | Zinc finger, RING/FYVE/PHD-type (IPR013083)	LOC_Os03g01160
169	Os03g0113000	Serine/threonine protein kinase domain containing protein. (Os03t0113000-01);Serine/threonine protein kinase domain containing protein. (Os03t0113000-02)	chr03:732488..734247(- strand)		RLCK95	OsRLCK95		Innate Immune Response and Plant Defense Kinases (IPR050885) | Protein kinase domain (IPR000719) | Protein kinase, ATP binding site (IPR017441) | Protein kinase-like domain superfamily (IPR011009) | Serine/threonine-protein kinase, active site (IPR008271)	LOC_Os03g02190
170	Os03g0130900	Serine/threonine protein kinase domain containing protein. (Os03t0130900-01);Serine/threonine protein kinase domain containing protein. (Os03t0130900-02)	chr03:1765350..1770210(+ strand)		RLCK96	OsRLCK96		Protein kinase domain (IPR000719) | Protein kinase, ATP binding site (IPR017441) | Protein kinase-like domain superfamily (IPR011009) | Serine/threonine-protein kinase, active site (IPR008271)	LOC_Os03g03880
171	Os03g0131000	Similar to H0409D10.5 protein. (Os03t0131000-01)	chr03:1774911..1775816(+ strand)		RLCK97	OsRLCK97		Plant Serine/Threonine-Protein Kinase (IPR050823) | Protein kinase-like domain superfamily (IPR011009)	LOC_Os03g03890
172	Os03g0145102	LRR-receptor-like kinase (LRR-RLK) family protein (Os03t0145102-01)	chr03:2495553..2499114(- strand)		RLCK99	OsRLCK99		Leucine-rich repeat (IPR001611) | Leucine-rich repeat domain superfamily (IPR032675) | Leucine-rich repeat, typical subtype (IPR003591) | Leucine-rich repeat-containing N-terminal, plant-type (IPR013210) | Plant LRR receptor-like serine/threonine-protein kinases (IPR050647) | Protein kinase domain (IPR000719) | Protein kinase, ATP binding site (IPR017441) | Protein kinase-like domain superfamily …	LOC_Os03g05140	Gottin C et al. Plant J, 108(2):492-508 (2021)
173	Os03g0148700	Similar to Calcium/calmodulin-regulated receptor-like kinase. (Os03t0148700-01);Similar to nodulation receptor kinase. (Os03t0148700-02)	chr03:2707497..2710821(+ strand)		RLCK100	OsRLCK100		Innate Immune Response and Plant Defense Kinases (IPR050885) | LEAF RUST 10 DISEASE-RESISTANCE LOCUS RECEPTOR-LIKE PROTEIN KINASE-like 1.1/1.2/1.3/1.4/1.5 (IPR044652) | Protein kinase domain (IPR000719) | Protein kinase, ATP binding site (IPR017441) | Protein kinase-like domain superfamily (IPR011009) | Serine/threonine-protein kinase, active site (IPR008271)	LOC_Os03g05470
174	Os03g0226300	Similar to Pto kinase interactor 1. (Os03t0226300-01)	chr03:6626961..6630244(+ strand)		RLCK104	OsRLCK104		Plant Stress Response Kinase (IPR052101) | Protein kinase domain (IPR000719) | Protein kinase, ATP binding site (IPR017441) | Protein kinase-like domain superfamily (IPR011009) | Serine-threonine/tyrosine-protein kinase, catalytic domain (IPR001245) | Tyrosine-protein kinase, active site (IPR008266) | Tyrosine-protein kinase, catalytic domain (IPR020635)	LOC_Os03g12520
175	Os03g0241600	Serine/threonine protein kinase-related domain containing protein. (Os03t0241600-01);Serine/threonine protein kinase-related domain containing protein. (Os03t0241600-02)	chr03:7483344..7487296(- strand)		RLCK105	OsRLCK105, OsUSP16, USP16		Protein kinase domain (IPR000719) | Protein kinase, ATP binding site (IPR017441) | Protein kinase-like domain superfamily (IPR011009) | Receptor-like cytosolic serine/threonine-protein kinase RBK1/2/STUNTED (IPR046958) | Rossmann-like alpha/beta/alpha sandwich fold (IPR014729) | Serine-threonine/tyrosine-protein kinase, catalytic domain (IPR001245) | Serine/threonine-protein kinase, active site (…	LOC_Os03g13820
176	Os03g0264300	Similar to Protein kinase domain containing protein, expressed. (Os03t0264300-00)	chr03:8698844..8701934(+ strand)		RLCK106	OsRLCK106		Cysteine-rich Ser/Thr receptor-like kinase (IPR052059) | Protein kinase domain (IPR000719) | Protein kinase, ATP binding site (IPR017441) | Protein kinase-like domain superfamily (IPR011009) | Serine/threonine-protein kinase, active site (IPR008271)	LOC_Os03g15770
177	Os03g0283900	Similar to Serine/threonine-protein kinase PBS1 (EC 2.7.1.37) (AvrPphB susceptible protein 1). (Os03t0283900-01)	chr03:9751802..9755757(- strand)		RLCK108	OsRLCK108		Protein kinase domain (IPR000719) | Protein kinase, ATP binding site (IPR017441) | Protein kinase-like domain superfamily (IPR011009) | Serine-threonine/tyrosine-protein kinase, catalytic domain (IPR001245)	LOC_Os03g17550
178	Os03g0423700		chr03:17660012..17667505(+ strand)		RLCK111	OsPUB59, PUB59, OsRLCK111		Protein kinase domain (IPR000719) | Protein kinase-like domain superfamily (IPR011009) | Tyrosine-protein kinase, active site (IPR008266) | U-box domain (IPR003613) | U-box domain-containing ubiquitin ligases (IPR051348) | Ubiquitin-like domain superfamily (IPR029071) | Zinc finger, RING/FYVE/PHD-type (IPR013083)	LOC_Os03g31000
179	Os03g0424200	Serine/threonine protein kinase-related domain containing protein. (Os03t0424200-01)	chr03:17702709..17710049(- strand)		RLCK112	OsPUB57, PUB57, OsRLCK112		Protein kinase domain (IPR000719) | Protein kinase-like domain superfamily (IPR011009) | Tyrosine-protein kinase, active site (IPR008266) | U-box domain (IPR003613) | U-box domain-containing ubiquitin ligases (IPR051348) | Ubiquitin carboxyl-terminal hydrolase 7, ICP0-binding domain (IPR024729) | Zinc finger, RING/FYVE/PHD-type (IPR013083)	LOC_Os03g31070
180	Os03g0426300	Similar to H0315F07.2 protein. (Os03t0426300-00)	chr03:17804694..17805965(- strand)		RLCK113	OsRLCK113		Protein kinase domain (IPR000719) | Protein kinase-like domain superfamily (IPR011009) | Serine/threonine-protein kinase, active site (IPR008271)	LOC_Os03g31260
181	Os03g0719850	Similar to Protein kinase 2. (Os03t0719850-00)	chr03:29180902..29183157(- strand)		RLCK115	OsRLCK115		Plant Stress Response Kinase (IPR052101) | Protein kinase domain (IPR000719) | Protein kinase, ATP binding site (IPR017441) | Protein kinase-like domain superfamily (IPR011009) | Serine-threonine/tyrosine-protein kinase, catalytic domain (IPR001245) | Tyrosine-protein kinase, catalytic domain (IPR020635)	LOC_Os03g51040
182	Os03g0720166		chr03:29191129..29191660(- strand)		RLCK116	OsRLCK116		Pollen receptor-like kinase 1-6/SFR4-like (IPR046959) | Protein kinase domain (IPR000719) | Protein kinase-like domain superfamily (IPR011009) | Serine-threonine/tyrosine-protein kinase, catalytic domain (IPR001245)	LOC_Os03g51060
183	Os03g0773700	LRR-receptor-like kinase (LRR-RLK) family protein (Os03t0773700-01)	chr03:32078481..32082569(+ strand)		RLCK117	OsRLCK117		Leucine-rich repeat (IPR001611) | Leucine-rich repeat domain superfamily (IPR032675) | Leucine-rich repeat, typical subtype (IPR003591) | Leucine-rich repeat-containing N-terminal, plant-type (IPR013210) | Plant LRR receptor-like serine/threonine-protein kinases (IPR050647) | Protein kinase domain (IPR000719) | Protein kinase-like domain superfamily (IPR011009) | Serine-threonine/tyrosine-protein…	LOC_Os03g56270	Gottin C et al. Plant J, 108(2):492-508 (2021)
184	Os03g0825800	Protein kinase, core domain containing protein. (Os03t0825800-01)	chr03:34688287..34690676(- strand)		RLCK120	OsRLCK120		Protein kinase domain (IPR000719) | Protein kinase-like domain superfamily (IPR011009) | Serine-threonine/tyrosine-protein kinase, catalytic domain (IPR001245) | Serine/threonine-protein kinase-like protein CCR1-4 (IPR044815)	LOC_Os03g61060
185	Os03g0839900	Serine/threonine protein kinase-related domain containing protein. (Os03t0839900-01);Serine/threonine protein kinase-related domain containing protein. (Os03t0839900-02)	chr03:35312453..35317359(- strand)		RLCK122	OsRLCK122, OsUSP20, USP20		Protein kinase domain (IPR000719) | Protein kinase, ATP binding site (IPR017441) | Protein kinase-like domain superfamily (IPR011009) | Receptor-like cytosolic serine/threonine-protein kinase RBK1/2/STUNTED (IPR046958) | Rossmann-like alpha/beta/alpha sandwich fold (IPR014729) | Serine/threonine-protein kinase, active site (IPR008271)	LOC_Os03g62340
186	Os03g0844100	Similar to Pti1 kinase-like protein. (Os03t0844100-01)	chr03:35480696..35486307(- strand)		RLCK123	OsRLCK123		Plant Stress Response Kinase (IPR052101) | Protein kinase domain (IPR000719) | Protein kinase, ATP binding site (IPR017441) | Protein kinase-like domain superfamily (IPR011009) | Serine-threonine/tyrosine-protein kinase, catalytic domain (IPR001245) | Tyrosine-protein kinase, active site (IPR008266) | Tyrosine-protein kinase, catalytic domain (IPR020635)	LOC_Os03g62700
187	Os04g0109100	Concanavalin A-like lectin/glucanase domain containing protein. (Os04t0109100-01)	chr04:545744..553541(- strand)		RLCK125	OsRLCK125		Concanavalin A-like lectin/glucanase domain superfamily (IPR013320) | L-type Lectin-Domain Containing Receptor Kinases (IPR050528) | Legume lectin domain (IPR001220) | Protein kinase domain (IPR000719) | Protein kinase, ATP binding site (IPR017441) | Protein kinase-like domain superfamily (IPR011009) | Serine-threonine/tyrosine-protein kinase, catalytic domain (IPR001245) | Serine/threonine-prote…	LOC_Os04g01874
188	Os04g0123700		chr04:1446738..1447163(- strand)		RLCK126	OsRLCK126		L-type Lectin-Domain Containing Receptor Kinases (IPR050528) | Protein kinase-like domain superfamily (IPR011009)	LOC_Os04g03370
189	Os04g0123750		chr04:1448390..1448668(- strand)		RLCK126	OsRLCK126		L-type Lectin-Domain Containing Receptor Kinases (IPR050528) | Protein kinase domain (IPR000719) | Protein kinase, ATP binding site (IPR017441) | Protein kinase-like domain superfamily (IPR011009) | Serine-threonine/tyrosine-protein kinase, catalytic domain (IPR001245)	LOC_Os04g03370
190	Os04g0135400	Similar to OSIGBa0140L04.2 protein. (Os04t0135400-00)	chr04:2300969..2302931(+ strand)		RLCK128	OsRLCK128		L-type Lectin-Domain Containing Receptor Kinases (IPR050528) | Protein kinase domain (IPR000719) | Protein kinase-like domain superfamily (IPR011009) | Serine/threonine-protein kinase, active site (IPR008271)	LOC_Os04g04800
191	Os04g0146167		chr04:3223101..3223469(+ strand)		RLCK129	OsRLCK129		L-type Lectin-Domain Containing Receptor Kinases (IPR050528) | Protein kinase-like domain superfamily (IPR011009) | Serine-threonine/tyrosine-protein kinase, catalytic domain (IPR001245)	LOC_Os04g06210
192	Os04g0146300	Similar to OSIGBa0140L04.3 protein. (Os04t0146300-00)	chr04:3238927..3243094(+ strand)		RLCK130	OsRLCK130		Concanavalin A-like lectin/glucanase domain superfamily (IPR013320) | Legume lectin domain (IPR001220) | Legume lectin, beta chain, Mn/Ca-binding site (IPR019825) | Leguminous Lectin (IPR050258)	LOC_Os04g06244
193	Os04g0177000	Similar to Stress-induced receptor-like kinase 2. (Os04t0177000-00)	chr04:5241446..5242569(- strand)		RLCK132	OsRLCK132		Protein kinase domain (IPR000719) | Protein kinase, ATP binding site (IPR017441) | Protein kinase-like domain superfamily (IPR011009) | Rust resistance kinase Lr10 (IPR045874) | Serine/threonine-protein kinase, active site (IPR008271)	LOC_Os04g09770
194	Os04g0213800	Similar to Bacterial blight resistance protein XA26. (Os04t0213800-00)	chr04:7620565..7621389(- strand)		RLCK137	OsRLCK137		Plant receptor-like serine/threonine-protein kinase (IPR051809) | Protein kinase domain (IPR000719) | Protein kinase, ATP binding site (IPR017441) | Protein kinase-like domain superfamily (IPR011009) | Serine/threonine-protein kinase, active site (IPR008271)	LOC_Os04g13640
195	Os04g0366401		chr04:17726628..17727500(- strand)		RLCK141	OsRLCK141		Wall-associated receptor kinase, galacturonan-binding domain (IPR025287)	LOC_Os04g29740
196	Os04g0369000	PapD-like domain containing protein. (Os04t0369000-01)	chr04:17913242..17914650(- strand)		RLCK144	OsRLCK144		Immunoglobulin-like fold (IPR013783) | Major sperm protein (MSP) domain (IPR000535) | PapD-like superfamily (IPR008962) | Vesicle-associated membrane-protein-associated protein (IPR016763)	LOC_Os04g30030
197	Os04g0369066	Similar to H0607F01.7 protein. (Os04t0369066-00)	chr04:17915386..17916778(- strand)		RLCK144	OsRLCK144		Protein kinase domain (IPR000719) | Protein kinase, ATP binding site (IPR017441) | Protein kinase-like domain superfamily (IPR011009) | Serine/threonine-protein kinase, active site (IPR008271)	LOC_Os04g30030
198	Os04g0369100	Similar to H0607F01.9 protein. (Os04t0369100-00)	chr04:17929442..17940263(+ strand)		RLCK145	OsRLCK145, OsJRL12, JRL12		Jacalin-like lectin domain (IPR001229) | Jacalin-like lectin domain superfamily (IPR036404) | Jacalin-like lectin domain, plant (IPR033734)	LOC_Os04g30040
199	Os04g0371200	Similar to OSIGBa0134J07.8 protein. (Os04t0371200-00)	chr04:18071437..18072738(- strand)		RLCK148	OsRLCK148		Protein kinase domain (IPR000719) | Protein kinase-like domain superfamily (IPR011009) | Receptor-like kinase WAK-like (IPR045274) | Serine/threonine-protein kinase, active site (IPR008271)	LOC_Os04g30270
200	Os04g0393900	Similar to H0718E12.2 protein. (Os04t0393900-01)	chr04:19365855..19371100(+ strand)		RLCK149	OsRLCK149		Protein kinase domain (IPR000719) | Protein kinase, ATP binding site (IPR017441) | Protein kinase-like domain superfamily (IPR011009) | Serine/threonine-protein kinase, active site (IPR008271)	LOC_Os04g32310
201	Os04g0420300	Similar to H0525E10.1 protein. (Os04t0420300-00)	chr04:20779171..20781691(+ strand)		RLCK150	OsRLCK150		Bulb-type lectin domain (IPR001480) | Bulb-type lectin domain superfamily (IPR036426) | PAN/Apple domain (IPR003609) | Protein kinase domain (IPR000719) | Protein kinase, ATP binding site (IPR017441) | Protein kinase-like domain superfamily (IPR011009) | S-locus glycoprotein domain (IPR000858) | S-receptor-like serine/threonine-protein kinase (IPR024171) | Serine/threonine-protein kinase, active …	LOC_Os04g34300
202	Os04g0430000	Similar to Ser Thr specific protein kinase-like protein. (Os04t0430000-01)	chr04:21324278..21326956(+ strand)		RLCK151	OsRLCK151		Protein kinase domain (IPR000719) | Protein kinase-like domain superfamily (IPR011009) | Receptor-like Ser/Thr Protein Kinase (IPR052232) | Serine-threonine/tyrosine-protein kinase, catalytic domain (IPR001245) | Serine/threonine-protein kinase, active site (IPR008271)	LOC_Os04g35080
203	Os04g0490500	Protein kinase-like domain domain containing protein. (Os04t0490500-01)	chr04:24512543..24515493(+ strand)		RLCK152	OsRLCK152		Plant Stress Response Kinase (IPR052101) | Protein kinase, ATP binding site (IPR017441) | Protein kinase-like domain superfamily (IPR011009)	LOC_Os04g41310
204	Os04g0503600	Similar to OSIGBa0112M24.5 protein. (Os04t0503600-01)	chr04:25140210..25145151(+ strand)		RLCK153	OsRLCK153		Protein kinase, ATP binding site (IPR017441) | Protein kinase-like domain superfamily (IPR011009) | Serine/threonine-protein kinase-like protein CCR1-4 (IPR044815)	LOC_Os04g42480
205	Os04g0548400	Protein kinase, core domain containing protein. (Os04t0548400-01)	chr04:27460855..27461595(- strand)		RLCK156	OsRLCK156		Protein kinase domain (IPR000719) | Protein kinase-like domain superfamily (IPR011009) | Serine/threonine kinase-like (IPR052451)	LOC_Os04g46320
206	Os04g0563900	Similar to H0409D10.5 protein. (Os04t0563900-00)	chr04:28262938..28265746(- strand)		RLCK157	OsRLCK157		Plant Serine/Threonine-Protein Kinase (IPR050823) | Protein kinase domain (IPR000719) | Protein kinase, ATP binding site (IPR017441) | Protein kinase-like domain superfamily (IPR011009) | Serine-threonine/tyrosine-protein kinase, catalytic domain (IPR001245) | Serine/threonine-protein kinase, active site (IPR008271)	LOC_Os04g47620
207	Os04g0584100	Serine/threonine protein kinase domain containing protein. (Os04t0584100-01)	chr04:29507653..29508822(- strand)		RLCK158	OsRLCK158		L-type Lectin-Domain Containing Receptor Kinases (IPR050528) | Protein kinase domain (IPR000719) | Protein kinase-like domain superfamily (IPR011009) | Serine/threonine-protein kinase, active site (IPR008271)	LOC_Os04g49460
208	Os04g0632300	Similar to H0105C05.10 protein. (Os04t0632300-01)	chr04:32183880..32187311(- strand)		RLCK379	OsRLCK379		Bulb-type lectin domain (IPR001480) | Bulb-type lectin domain superfamily (IPR036426)	LOC_Os04g53996
209	Os04g0634500	Protein kinase-like, Response to drought in tolerant genotypes (Os04t0634500-01)	chr04:32278194..32281408(- strand)	OsRLCK166	RLCK166	OsRLCK166		Protein kinase domain (IPR000719) | Protein kinase-like domain superfamily (IPR011009) | Serine-threonine/tyrosine-protein kinase, catalytic domain (IPR001245)	LOC_Os04g54190	Naithani S et al. PeerJ, 9:e11052 (2021)
210	Os04g0654600	Protein kinase, core domain containing protein. (Os04t0654600-01)	chr04:33386622..33391644(+ strand)		RLCK167	OsRLCK167		Protein kinase domain (IPR000719) | Protein kinase, ATP binding site (IPR017441) | Protein kinase-like domain superfamily (IPR011009) | Receptor-like cytosolic serine/threonine-protein kinase RBK1/2/STUNTED (IPR046958) | Serine-threonine/tyrosine-protein kinase, catalytic domain (IPR001245) | Serine/threonine-protein kinase, active site (IPR008271)	LOC_Os04g56060
211	Os04g0655300	Response to drought in tolerant rice genotype Nagina 22, Response to submergence in japonica cultivar Taikeng 9, Response to Xanthomonas oryzae pv. oryzae in resistant rice genotype IRBB21 (Os04t0655300-01)	chr04:33418637..33421199(+ strand)	OsRLCK168	RLCK168	OsRLCK168		Protein kinase domain (IPR000719) | Protein kinase, ATP binding site (IPR017441) | Protein kinase-like domain superfamily (IPR011009) | Serine-threonine/tyrosine-protein kinase, catalytic domain (IPR001245) | Serine/threonine-protein kinase, active site (IPR008271)	LOC_Os04g56110	Naithani S et al. PeerJ, 9:e11052 (2021)
212	Os04g0655400	Similar to OSIGBa0147J19.10 protein. (Os04t0655400-01)	chr04:33421535..33422584(- strand)		RLCK169	OsRLCK169		Protein kinase domain (IPR000719) | Protein kinase-like domain superfamily (IPR011009) | Rust resistance kinase Lr10 (IPR045874)	LOC_Os04g56120
213	Os04g0658700	Similar to OSIGBa0132E09-OSIGBa0108L24.8 protein. (Os04t0658700-00)	chr04:33594301..33596091(+ strand)		RLCK171	OsRLCK171		Cysteine-rich Ser/Thr receptor-like kinase (IPR052059) | Protein kinase domain (IPR000719) | Protein kinase-like domain superfamily (IPR011009) | Serine-threonine/tyrosine-protein kinase, catalytic domain (IPR001245) | Serine/threonine-protein kinase, active site (IPR008271)	LOC_Os04g56360
214	Os04g0679200	Similar to H0801D08.12 protein. (Os04t0679200-01);Similar to H0801D08.12 protein. (Os04t0679200-02)	chr04:34681372..34685068(- strand)		RLCK172	OsRLCK172		Cysteine-rich Ser/Thr receptor-like kinase (IPR052059) | Protein kinase domain (IPR000719) | Protein kinase, ATP binding site (IPR017441) | Protein kinase-like domain superfamily (IPR011009) | Serine/threonine-protein kinase, active site (IPR008271)	LOC_Os04g58250
215	Os04g0685900	LRR-receptor-like kinase (LRR-RLK) family protein (Os04t0685900-01);Similar to H0723C07.6 protein. (Os04t0685900-02)	chr04:35039986..35043790(- strand)		RLCK174	OsRLCK174		Auxin Signal Transduction Ser/Thr Kinase (IPR052422) | Leucine-rich repeat (IPR001611) | Leucine-rich repeat domain superfamily (IPR032675) | Leucine-rich repeat, typical subtype (IPR003591) | Leucine-rich repeat-containing N-terminal, plant-type (IPR013210) | Protein kinase domain (IPR000719) | Protein kinase, ATP binding site (IPR017441) | Protein kinase-like domain superfamily (IPR011009) | Se…	LOC_Os04g58910	Gottin C et al. Plant J, 108(2):492-508 (2021)
216	Os05g0125300	Similar to Receptor protein kinase-like protein. (Os05t0125300-00)	chr05:1461362..1463780(+ strand)		RLCK177	OsRLCK177		Protein kinase domain (IPR000719) | Protein kinase, ATP binding site (IPR017441) | Protein kinase-like domain superfamily (IPR011009) | Serine/threonine-protein kinase, active site (IPR008271)	LOC_Os05g03460
217	Os05g0371600	Similar to BRASSINOSTEROID INSENSITIVE 1-associated receptor kinase 1. (Os05t0371600-01)	chr05:17885559..17888744(- strand)		RLCK184	OsRLCK184		Proline-rich receptor-like protein kinase PERK1-13-like (IPR047117) | Protein kinase domain (IPR000719) | Protein kinase, ATP binding site (IPR017441) | Protein kinase-like domain superfamily (IPR011009) | Serine-threonine/tyrosine-protein kinase, catalytic domain (IPR001245) | Serine/threonine-protein kinase, active site (IPR008271)	LOC_Os05g30820
218	Os05g0387700	Protein kinase, core domain containing protein. (Os05t0387700-01);Protein kinase, core domain containing protein. (Os05t0387700-02)	chr05:18757319..18760229(+ strand)		RLCK186	OsRLCK186		Protein kinase domain (IPR000719) | Protein kinase, ATP binding site (IPR017441) | Protein kinase-like domain superfamily (IPR011009) | Serine/threonine-protein kinase, active site (IPR008271) | Serine/threonine-protein kinase-like protein CCR1-4 (IPR044815)	LOC_Os05g32170
219	Os05g0454300		chr05:22297829..22298360(+ strand)		RLCK187	OsRLCK187		Pollen receptor-like kinase 1-6/SFR4-like (IPR046959) | Protein kinase domain (IPR000719) | Protein kinase-like domain superfamily (IPR011009) | Serine-threonine/tyrosine-protein kinase, catalytic domain (IPR001245)	LOC_Os05g38010
220	Os05g0463000	Similar to Receptor protein kinase-like protein. (Os05t0463000-01)	chr05:22745078..22747649(- strand)		RLCK188	OsRLCK188		Protein kinase domain (IPR000719) | Protein kinase-like domain superfamily (IPR011009) | Serine-threonine/tyrosine-protein kinase, catalytic domain (IPR001245) | Serine/threonine-protein kinase, active site (IPR008271)	LOC_Os05g38770
221	Os05g0498900	Serine/threonine protein kinase domain containing protein. (Os05t0498900-01)	chr05:24569211..24571817(- strand)		RLCK189	OsRLCK189, OsSTA156		Protein kinase domain (IPR000719) | Protein kinase, ATP binding site (IPR017441) | Protein kinase-like domain superfamily (IPR011009) | Serine-threonine/tyrosine-protein kinase, catalytic domain (IPR001245) | Serine/threonine-protein kinase, active site (IPR008271)	LOC_Os05g41950
222	Os05g0589700	Similar to cDNA, clone: J090072P03, full insert sequence. (Os05t0589700-01)	chr05:29359930..29364139(- strand)		RLCK191	OsRLCK191		Innate Immune Response and Plant Defense Kinases (IPR050885) | Protein kinase domain (IPR000719) | Protein kinase-like domain superfamily (IPR011009) | Serine-threonine/tyrosine-protein kinase, catalytic domain (IPR001245)	LOC_Os05g51190
223	Os05g0591800	Protein kinase, catalytic domain domain containing protein. (Os05t0591800-00)	chr05:29482551..29485096(+ strand)		RLCK192	OsEnS-81, OsRLCK192		Plant Serine/Threonine-Protein Kinase (IPR050823) | Protein kinase domain (IPR000719) | Protein kinase, ATP binding site (IPR017441) | Protein kinase-like domain superfamily (IPR011009) | Serine-threonine/tyrosine-protein kinase, catalytic domain (IPR001245)	LOC_Os05g51400
224	Os06g0140800	Protein kinase, core domain containing protein. (Os06t0140800-01);Similar to Serine threonine kinase. (Os06t0140800-02)	chr06:2140055..2146616(- strand)		RLCK194	OsPUB51, PUB51, OsRLCK194, OsUSP27, USP27		Protein kinase domain (IPR000719) | Protein kinase, ATP binding site (IPR017441) | Protein kinase-like domain superfamily (IPR011009) | Rossmann-like alpha/beta/alpha sandwich fold (IPR014729) | Serine/threonine-protein kinase, active site (IPR008271) | U-box domain (IPR003613) | U-box domain-containing ubiquitin ligases (IPR051348) | Zinc finger, RING/FYVE/PHD-type (IPR013083)	LOC_Os06g04880
225	Os06g0151700	Protein kinase, core domain containing protein. (Os06t0151700-01)	chr06:2661319..2663278(- strand)		RLCK196	OsRLCK196		Adaptor protein Cbl, N-terminal domain superfamily (IPR036537) | MCAfunc domain (IPR045766) | Protein kinase domain (IPR000719) | Protein kinase, ATP binding site (IPR017441) | Protein kinase-like domain superfamily (IPR011009) | Serine/threonine-protein kinase, active site (IPR008271) | Serine/threonine-protein kinase-like protein CCR1-4 (IPR044815)	LOC_Os06g05830
226	Os06g0191900	Similar to Serine threonine kinase. (Os06t0191900-00)	chr06:4641462..4644922(- strand)		RLCK201	OsRLCK201, OsUSP28, USP28			LOC_Os06g09230
227	Os06g0198900	LRR-receptor-like kinase (LRR-RLK) family protein (Os06t0198900-01)	chr06:5018088..5020389(+ strand)		RLCK202	OsRLCK202		Leucine-rich repeat (IPR001611) | Leucine-rich repeat domain superfamily (IPR032675) | Leucine-rich repeat-containing N-terminal, plant-type (IPR013210) | Pollen receptor-like kinase 1-6/SFR4-like (IPR046959) | Protein kinase domain (IPR000719) | Protein kinase, ATP binding site (IPR017441) | Protein kinase-like domain superfamily (IPR011009)	LOC_Os06g09860	Gottin C et al. Plant J, 108(2):492-508 (2021)
228	Os06g0541600	Response to chilling in tolerant rice genotype Volano (Os06t0541600-00)	chr06:20330315..20338404(- strand)	OsRLCK206	RLCK206	OsRLCK206		Adaptor protein Cbl, N-terminal domain superfamily (IPR036537) | MCAfunc domain (IPR045766)	LOC_Os06g34960,LOC_Os06g34970	Naithani S et al. PeerJ, 9:e11052 (2021)
229	Os06g0574200	Serine/threonine protein kinase-related domain containing protein. (Os06t0574200-01)	chr06:22271338..22275542(- strand)		RLCK207	OsPUB47, PUB47, OsRLCK207, OsUSP29, USP29		Protein kinase domain (IPR000719) | Protein kinase, ATP binding site (IPR017441) | Protein kinase-like domain superfamily (IPR011009) | Rossmann-like alpha/beta/alpha sandwich fold (IPR014729) | Serine/threonine-protein kinase, active site (IPR008271) | U-box domain (IPR003613) | U-box domain-containing ubiquitin ligases (IPR051348) | UspA (IPR006016) | Zinc finger, RING/FYVE/PHD-type (IPR013083)	LOC_Os06g37620
230	Os06g0654600	Similar to BRASSINOSTEROID INSENSITIVE 1-associated receptor kinase 1. (Os06t0654600-00)	chr06:26834016..26836134(+ strand)		RLCK210	OsRLCK210		Innate Immune Response and Plant Defense Kinases (IPR050885) | Protein kinase domain (IPR000719) | Protein kinase, ATP binding site (IPR017441) | Protein kinase-like domain superfamily (IPR011009) | Serine-threonine/tyrosine-protein kinase, catalytic domain (IPR001245) | Serine/threonine-protein kinase, active site (IPR008271)	LOC_Os06g44430
231	Os06g0663200	Similar to Protein kinase APK1B, chloroplast precursor (EC 2.7.1.-). (Os06t0663200-01)	chr06:27363816..27369244(- strand)		RLCK211	OsRLCK211		Plant Serine/Threonine-Protein Kinase (IPR050823) | Protein kinase domain (IPR000719) | Protein kinase, ATP binding site (IPR017441) | Protein kinase-like domain superfamily (IPR011009) | Serine/threonine-protein kinase, active site (IPR008271)	LOC_Os06g45280
232	Os06g0663900	Similar to (RAP Annotation release2) Protein kinase-like domain containing protein. (Os06t0663900-01);Protein kinase, core domain containing protein. (Os06t0663900-02);Similar to (RAP Annotation release2) Protein kinase-like domain containing protein. (Os06t0663900-03);Similar to (RAP Annotation release2) Protein kinase-like domain containing protein. (Os06t0663900-04)	chr06:27412678..27417601(+ strand)		RLCK212	OsRLCK212		Protein kinase domain (IPR000719) | Protein kinase, ATP binding site (IPR017441) | Protein kinase-like domain superfamily (IPR011009) | Receptor-like cytosolic serine/threonine-protein kinase RBK1/2/STUNTED (IPR046958) | Serine-threonine/tyrosine-protein kinase, catalytic domain (IPR001245) | Serine/threonine-protein kinase, active site (IPR008271)	LOC_Os06g45350
233	Os06g0676600	Protein kinase, core domain containing protein. (Os06t0676600-01)	chr06:28090119..28094397(- strand)		RLCK213	OsRLCK213		Cysteine-rich Ser/Thr receptor-like kinase (IPR052059) | Protein kinase domain (IPR000719) | Protein kinase-like domain superfamily (IPR011009) | Serine-threonine/tyrosine-protein kinase, catalytic domain (IPR001245) | Serine/threonine-protein kinase, active site (IPR008271)	LOC_Os06g46330
234	Os06g0689600	Response to drought in tolerant genotype Dagad desi, Response to submergence, Response to Xanthomonas oryzae pv. oryzae and B. glumae in resistant genotypes, Response to R. solani in susceptible rice genotype (Os06t0689600-01)	chr06:28752549..28757404(- strand)	OsRLCK214	RLCK214	OsRLCK214		Adaptor protein Cbl, N-terminal domain superfamily (IPR036537) | MCAfunc domain (IPR045766) | Protein kinase domain (IPR000719) | Protein kinase, ATP binding site (IPR017441) | Protein kinase-like domain superfamily (IPR011009) | Serine/threonine-protein kinase, active site (IPR008271)	LOC_Os06g47470	Naithani S et al. PeerJ, 9:e11052 (2021)
235	Os06g0690200	Response to drought or chilling in tolerant genotypes, Response to submergence (Os06t0690200-01)	chr06:28770374..28774431(- strand)	OsRLCK215	RLCK215	OsRLCK215		Adaptor protein Cbl, N-terminal domain superfamily (IPR036537) | MCAfunc domain (IPR045766) | Protein kinase domain (IPR000719) | Protein kinase, ATP binding site (IPR017441) | Protein kinase-like domain superfamily (IPR011009) | Serine/threonine-protein kinase, active site (IPR008271)	LOC_Os06g47530	Naithani S et al. PeerJ, 9:e11052 (2021)
236	Os06g0703000	Protein kinase, core domain containing protein. (Os06t0703000-01)	chr06:29675121..29678081(- strand)		RLCK217	OsRLCK217		Plant Serine/Threonine-Protein Kinase (IPR050823) | Protein kinase domain (IPR000719) | Protein kinase, ATP binding site (IPR017441) | Protein kinase-like domain superfamily (IPR011009) | Serine/threonine-protein kinase, active site (IPR008271)	LOC_Os06g48980
237	Os06g0727400	Similar to Protein kinase APK1A, chloroplast precursor (EC 2.7.1.-). (Os06t0727400-01)	chr06:30953101..30956664(- strand)		RLCK220	OsRLCK220		Plant Serine/Threonine-Protein Kinase (IPR050823) | Protein kinase domain (IPR000719) | Protein kinase, ATP binding site (IPR017441) | Protein kinase-like domain superfamily (IPR011009) | Serine-threonine/tyrosine-protein kinase, catalytic domain (IPR001245) | Serine/threonine-protein kinase, active site (IPR008271)	LOC_Os06g51170
238	Os07g0134200	Receptor-like protein kinase 3. (Os07t0134200-01)	chr07:1812461..1816106(- strand)		RLCK222	OsRLCK222		Leucine-rich repeat (IPR001611) | Leucine-rich repeat domain superfamily (IPR032675) | Leucine-rich repeat, typical subtype (IPR003591) | Leucine-rich repeat-containing N-terminal, plant-type (IPR013210) | Plant LRR receptor-like serine/threonine-protein kinases (IPR050647) | Protein kinase domain (IPR000719) | Protein kinase-like domain superfamily (IPR011009) | Serine/threonine-protein kinase, …	LOC_Os07g04190
239	Os07g0159700	Protein kinase, catalytic domain domain containing protein. (Os07t0159700-00)	chr07:3190314..3191901(- strand)		RLCK223	OsRLCK223		Protein kinase domain (IPR000719) | Protein kinase-like domain superfamily (IPR011009) | Serine-threonine/tyrosine-protein kinase, catalytic domain (IPR001245) | Tyrosine-protein kinase, catalytic domain (IPR020635)	LOC_Os07g06570
240	Os07g0262600	Legume lectin, beta chain domain containing protein. (Os07t0262600-00)	chr07:9252350..9254375(+ strand)		RLCK226	OsRLCK226		Concanavalin A-like lectin/glucanase domain superfamily (IPR013320) | Legume lectin domain (IPR001220) | Leguminous Lectin (IPR050258)	LOC_Os07g15930
241	Os07g0443700	Serine-threonine/tyrosine-protein kinase domain containing protein. (Os07t0443700-00)	chr07:15048923..15057070(+ strand)		RLCK227	OsRLCK227		L-type Lectin-Domain Containing Receptor Kinases (IPR050528) | Protein kinase-like domain superfamily (IPR011009) | Serine-threonine/tyrosine-protein kinase, catalytic domain (IPR001245)	LOC_Os07g26170,LOC_Os07g26180
242	Os07g0534500	Protein kinase-like, Response to drought, Response to chilling in tolerant genotypes, Response to Xanthomonas oryzae pv. oryzae. (Os07t0534500-01)	chr07:20958635..20962268(+ strand)	OsRLCK233	RLCK233	OsRLCK233		Gnk2-homologous domain (IPR002902) | Gnk2-homologous domain superfamily (IPR038408)	LOC_Os07g34980	Naithani S et al. PeerJ, 9:e11052 (2021)
243	Os07g0537200	Protein of unknown function DUF26 domain containing protein. (Os07t0537200-01)	chr07:21116379..21117754(+ strand)		RLCK234	OsRLCK234		Gnk2-homologous domain (IPR002902) | Gnk2-homologous domain superfamily (IPR038408)	LOC_Os07g35280
244	Os07g0538400	Similar to Receptor-like protein kinase 4. (Os07t0538400-01)	chr07:21168993..21170678(+ strand)		RLCK235	OsRLCK235		Protein kinase domain (IPR000719) | Protein kinase, ATP binding site (IPR017441) | Protein kinase-like domain superfamily (IPR011009) | Serine/threonine-protein kinase, active site (IPR008271)	LOC_Os07g35390
245	Os07g0540500	Similar to receptor-like protein kinase RK20-1. (Os07t0540500-00)	chr07:21333060..21335665(- strand)		RLCK236	OsRLCK236		Protein kinase domain (IPR000719) | Protein kinase-like domain superfamily (IPR011009) | Serine-threonine/tyrosine-protein kinase, catalytic domain (IPR001245)	LOC_Os07g35630
246	Os07g0541700	Similar to receptor-like serine-threonine protein kinase. (Os07t0541700-01)	chr07:21395341..21396704(- strand)		RLCK237	OsRLCK237		Protein kinase domain (IPR000719) | Protein kinase-like domain superfamily (IPR011009) | Serine/threonine-protein kinase, active site (IPR008271)	LOC_Os07g35730
247	Os07g0555700		chr07:22140757..22141342(- strand)		RLCK239	OsRLCK239		Protein kinase domain (IPR000719) | Protein kinase-like domain superfamily (IPR011009) | Serine-threonine/tyrosine-protein kinase, catalytic domain (IPR001245)	LOC_Os07g36980
248	Os07g0668900	Similar to Serine/threonine-protein kinase PBS1 (EC 2.7.1.37) (AvrPphB susceptible protein 1). (Os07t0668900-01);Similar to Serine/threonine-protein kinase PBS1 (EC 2.7.1.37) (AvrPphB susceptible protein 1). (Os07t0668900-02)	chr07:28250047..28253655(- strand)		RLCK240	OsRLCK240		Protein kinase domain (IPR000719) | Protein kinase, ATP binding site (IPR017441) | Protein kinase-like domain superfamily (IPR011009) | Serine-threonine/tyrosine-protein kinase, catalytic domain (IPR001245) | Serine/threonine-protein kinase, active site (IPR008271)	LOC_Os07g47270
249	Os07g0693000	Similar to Ser-thr protein kinase (Fragment). (Os07t0693000-01)	chr07:29484521..29487346(+ strand)		RLCK242	OsRLCK242		Protein kinase domain (IPR000719) | Protein kinase-like domain superfamily (IPR011009) | Serine-threonine/tyrosine-protein kinase, catalytic domain (IPR001245)	LOC_Os07g49240
250	Os07g0695300	Similar to Serine/threonine-protein kinase PBS1 (EC 2.7.1.37) (AvrPphB susceptible protein 1). (Os07t0695300-01);Similar to Serine/threonine kinase. (Os07t0695300-02)	chr07:29630971..29633467(+ strand)		RLCK243	OsRLCK243		Protein kinase domain (IPR000719) | Protein kinase, ATP binding site (IPR017441) | Protein kinase-like domain superfamily (IPR011009) | Serine-threonine/tyrosine-protein kinase, catalytic domain (IPR001245) | Serine/threonine-protein kinase, active site (IPR008271)	LOC_Os07g49470
251	Os08g0200500	Serine/threonine protein kinase domain containing protein. (Os08t0200500-01)	chr08:5840300..5843516(+ strand)		RLCK247	OsRLCK247		Cysteine-rich Ser/Thr receptor-like kinase (IPR052059) | Protein kinase domain (IPR000719) | Protein kinase, ATP binding site (IPR017441) | Protein kinase-like domain superfamily (IPR011009) | Serine-threonine/tyrosine-protein kinase, catalytic domain (IPR001245) | Serine/threonine-protein kinase, active site (IPR008271)	LOC_Os08g10070
252	Os08g0249100	Serine/threonine protein kinase-related domain containing protein. (Os08t0249100-01)	chr08:9101238..9105746(- strand)		RLCK249	OsRLCK249, OsUSP32, USP32		Protein kinase domain (IPR000719) | Protein kinase-like domain superfamily (IPR011009) | Receptor-like cytosolic serine/threonine-protein kinase RBK1/2/STUNTED (IPR046958) | Rossmann-like alpha/beta/alpha sandwich fold (IPR014729) | Serine-threonine/tyrosine-protein kinase, catalytic domain (IPR001245) | Serine/threonine-protein kinase, active site (IPR008271)	LOC_Os08g15060
253	Os08g0343000	Response to submergence, Response to Xanthomonas oryzae pv. oryzae in resistant rice genotype (Os08t0343000-01);Hypothetical conserved gene. (Os08t0343000-02)	chr08:15476556..15483069(+ strand)	OsRLCK251	RLCK251	OsRLCK251		Adaptor protein Cbl, N-terminal domain superfamily (IPR036537) | MCAfunc domain (IPR045766) | Protein kinase domain (IPR000719) | Protein kinase-like domain superfamily (IPR011009) | Serine/threonine-protein kinase, active site (IPR008271)	LOC_Os08g25430	Naithani S et al. PeerJ, 9:e11052 (2021)
254	Os08g0374600	Similar to Receptor kinase-like protein. (Os08t0374600-00)	chr08:17558610..17559521(- strand)		RLCK253	OsRLCK253		Protein kinase domain (IPR000719) | Protein kinase-like domain superfamily (IPR011009) | Serine-threonine/tyrosine-protein kinase, catalytic domain (IPR001245) | Serine/threonine-protein kinase-like protein CCR1-4 (IPR044815) | Tyrosine-protein kinase, catalytic domain (IPR020635)	LOC_Os08g28710
255	Os08g0374701	Similar to Protein kinase domain containing protein, expressed. (Os08t0374701-01)	chr08:17559580..17560192(- strand)		RLCK253	OsRLCK253		Adaptor protein Cbl, N-terminal domain superfamily (IPR036537) | MCAfunc domain (IPR045766)	LOC_Os08g28710
256	Os08g0378300	Similar to cDNA clone:J013100G02, full insert sequence. (Os08t0378300-00)	chr08:17782007..17783026(+ strand)		RLCK254	OsRLCK254		Protein kinase domain (IPR000719) | Protein kinase, ATP binding site (IPR017441) | Protein kinase-like domain superfamily (IPR011009) | Receptor-like kinase WAK-like (IPR045274) | Serine-threonine/tyrosine-protein kinase, catalytic domain (IPR001245) | Serine/threonine-protein kinase, active site (IPR008271)	LOC_Os08g29040
257	Os08g0493800	Protein kinase, core domain containing protein. (Os08t0493800-01)	chr08:24379092..24382007(+ strand)		RLCK256	OsRLCK256		Leucine-rich repeat (IPR001611) | Leucine-rich repeat domain superfamily (IPR032675) | Leucine-rich repeat, typical subtype (IPR003591) | Leucine-rich repeat-containing N-terminal, plant-type (IPR013210) | Protein kinase domain (IPR000719) | Protein kinase, ATP binding site (IPR017441) | Protein kinase-like domain superfamily (IPR011009) | Serine/threonine-protein kinase, active site (IPR008271)	LOC_Os08g38560
258	Os08g0506400	Serine/threonine protein kinase domain containing protein. (Os08t0506400-01)	chr08:25060794..25063403(+ strand)		RLCK257	OsRLCK257		Leucine-rich repeat (IPR001611) | Leucine-rich repeat domain superfamily (IPR032675) | Leucine-rich repeat-containing N-terminal, plant-type (IPR013210) | Pollen receptor-like kinase 1-6/SFR4-like (IPR046959) | Protein kinase domain (IPR000719) | Protein kinase-like domain superfamily (IPR011009)	LOC_Os08g39590
259	Os08g0521200	Similar to Receptor-like protein kinase 1. (Os08t0521200-01)	chr08:25930879..25934033(- strand)		RLCK258	OsRLCK258		Leucine-rich repeat (IPR001611) | Leucine-rich repeat domain superfamily (IPR032675) | Leucine-rich repeat-containing N-terminal, plant-type (IPR013210) | Pollen receptor-like kinase 1-6/SFR4-like (IPR046959) | Protein kinase domain (IPR000719) | Protein kinase-like domain superfamily (IPR011009)	LOC_Os08g40990
260	Os09g0123300	Similar to Calmodulin-binding receptor-like kinase. (Os09t0123300-01)	chr09:1804037..1810807(+ strand)		RLCK259	OsRLCK259		Innate Immune Response and Plant Defense Kinases (IPR050885) | Protein kinase domain (IPR000719) | Protein kinase, ATP binding site (IPR017441) | Protein kinase-like domain superfamily (IPR011009) | Serine/threonine-protein kinase, active site (IPR008271)	LOC_Os09g03620
261	Os09g0325140	Hypothetical conserved gene. (Os09t0325140-00)	chr09:9515797..9516782(- strand)		RLCK261	OsRLCK261			LOC_Os09g15580
262	Os09g0325180		chr09:9516835..9517347(- strand)		RLCK261	OsRLCK261			LOC_Os09g15580
263	Os09g0348400	Protein kinase, catalytic domain domain containing protein. (Os09t0348400-00)	chr09:10936863..10947944(+ strand)		RLCK263	OsRLCK263		Malectin-like domain (IPR024788) | Protein kinase domain (IPR000719) | Protein kinase, ATP binding site (IPR017441) | Protein kinase-like domain superfamily (IPR011009) | Serine-threonine/tyrosine-protein kinase, catalytic domain (IPR001245)	LOC_Os09g17880,LOC_Os09g17890
264	Os09g0361100	Similar to Protein kinase. (Os09t0361100-01)	chr09:11790541..11793359(+ strand)		RLCK268	OsRLCK268		Plant Serine/Threonine-Protein Kinase (IPR050823) | Protein kinase domain (IPR000719) | Protein kinase, ATP binding site (IPR017441) | Protein kinase-like domain superfamily (IPR011009) | Serine-threonine/tyrosine-protein kinase, catalytic domain (IPR001245) | Serine/threonine-protein kinase, active site (IPR008271)	LOC_Os09g19700
265	Os09g0408900	Similar to kinase family protein. (Os09t0408900-00)	chr09:14463579..14469297(+ strand)		RLCK270	OsRLCK270		Cysteine-rich Ser/Thr receptor-like kinase (IPR052059) | Protein kinase domain (IPR000719) | Protein kinase-like domain superfamily (IPR011009) | Serine-threonine/tyrosine-protein kinase, catalytic domain (IPR001245) | Serine/threonine-protein kinase, active site (IPR008271)	LOC_Os09g24330
266	Os09g0479200	Similar to Receptor protein kinase-like protein. (Os09t0479200-01)	chr09:18375696..18376579(+ strand)		RLCK275	OsRLCK275		Leucine-rich repeat (IPR001611) | Leucine-rich repeat domain superfamily (IPR032675) | Leucine-rich repeat-containing N-terminal, plant-type (IPR013210) | LRR Receptor-like Kinase (IPR052592)	LOC_Os09g30190
267	Os09g0513600	Similar to predicted protein. (Os09t0513600-01)	chr09:19991623..19995864(+ strand)		RLCK277	OsRLCK277		Plant Stress Response Kinase (IPR052101) | Protein kinase domain (IPR000719) | Protein kinase, ATP binding site (IPR017441) | Protein kinase-like domain superfamily (IPR011009) | Serine-threonine/tyrosine-protein kinase, catalytic domain (IPR001245) | Tyrosine-protein kinase, active site (IPR008266) | Tyrosine-protein kinase, catalytic domain (IPR020635)	LOC_Os09g33860
268	Os09g0569800	Serine/threonine protein kinase-related domain containing protein. (Os09t0569800-00)	chr09:22736559..22741162(+ strand)		RLCK280	OsPUB52, PUB52, OsRLCK280, OsUSP33, USP33		Protein kinase domain (IPR000719) | Protein kinase-like domain superfamily (IPR011009) | Rossmann-like alpha/beta/alpha sandwich fold (IPR014729) | Serine/threonine-protein kinase, active site (IPR008271) | U-box domain (IPR003613) | U-box domain-containing ubiquitin ligases (IPR051348) | Zinc finger, RING/FYVE/PHD-type (IPR013083)	LOC_Os09g39620
269	Os09g0570000	Serine/threonine protein kinase-related domain containing protein. (Os09t0570000-01)	chr09:22749994..22752169(+ strand)		RLCK281	OsPUB56, PUB56, OsRLCK281, OsUSP34, USP34		Protein kinase domain (IPR000719) | Protein kinase-like domain superfamily (IPR011009) | Serine-threonine/tyrosine-protein kinase, catalytic domain (IPR001245) | Serine/threonine-protein kinase, active site (IPR008271) | U-box domain (IPR003613) | U-box domain-containing ubiquitin ligases (IPR051348) | Zinc finger, RING/FYVE/PHD-type (IPR013083)	LOC_Os09g39640
270	Os09g0570100	Protein kinase, catalytic domain domain containing protein. (Os09t0570100-01);Hypothetical conserved gene. (Os09t0570100-02)	chr09:22755848..22757503(+ strand)		RLCK282	OsRLCK282		Protein kinase domain (IPR000719) | Protein kinase-like domain superfamily (IPR011009) | Serine/threonine-protein kinase, active site (IPR008271) | U-box domain-containing ubiquitin ligases (IPR051348)	LOC_Os09g39650
271	Os09g0572100	Protein kinase, core domain containing protein. (Os09t0572100-01);Protein kinase, core domain containing protein. (Os09t0572100-02)	chr09:22852331..22854423(- strand)		RLCK283	OsRLCK283		Protein kinase domain (IPR000719) | Protein kinase-like domain superfamily (IPR011009) | Serine-threonine/tyrosine-protein kinase, catalytic domain (IPR001245)	LOC_Os09g39860
272	Os10g0100500	Serine/threonine protein kinase-related domain containing protein. (Os10t0100500-01);Similar to predicted protein. (Os10t0100500-02)	chr10:67119..72969(+ strand)		RLCK285	OsPUB61, PUB61, OsRLCK285, OsUSP35, USP35		Protein kinase domain (IPR000719) | Protein kinase-like domain superfamily (IPR011009) | Rossmann-like alpha/beta/alpha sandwich fold (IPR014729) | Serine-threonine/tyrosine-protein kinase, catalytic domain (IPR001245) | Serine/threonine-protein kinase, active site (IPR008271) | U-box domain (IPR003613) | U-box domain-containing ubiquitin ligases (IPR051348) | UspA (IPR006016) | Zinc finger, RING…	LOC_Os10g01060
273	Os10g0141200	Similar to Protein kinase domain containing protein. (Os10t0141200-00)	chr10:2517965..2520206(+ strand)		RLCK290	OsRLCK290		Protein kinase domain (IPR000719) | Protein kinase, ATP binding site (IPR017441) | Protein kinase-like domain superfamily (IPR011009) | Receptor-like kinase WAK-like (IPR045274) | Serine-threonine/tyrosine-protein kinase, catalytic domain (IPR001245) | Serine/threonine-protein kinase, active site (IPR008271)	LOC_Os10g05160
274	Os10g0162836	Similar to Protein kinase domain containing protein. (Os10t0162836-01)	chr10:4050820..4051634(- strand)		RLCK378	OsRLCK378		Protein kinase domain (IPR000719) | Protein kinase-like domain superfamily (IPR011009) | Receptor-like kinase WAK-like (IPR045274) | Serine-threonine/tyrosine-protein kinase, catalytic domain (IPR001245)	LOC_Os10g07548
275	Os10g0187500	Similar to Protein kinase domain containing protein, expressed. (Os10t0187500-01);Similar to Protein kinase domain containing protein, expressed. (Os10t0187500-02)	chr10:6018131..6019184(+ strand)		RLCK294	OsRLCK294		Protein kinase domain (IPR000719) | Protein kinase-like domain superfamily (IPR011009) | Receptor-like serine/threonine-protein kinase At4g25390-like (IPR044576)	LOC_Os10g10870
276	Os10g0200000	Protein kinase, core domain containing protein. (Os10t0200000-01);Similar to Protein kinase domain containing protein, expressed. (Os10t0200000-02)	chr10:7023019..7031173(- strand)		RLCK295	OsRLCK295		Immunoglobulin-like fold (IPR013783) | Major sperm protein (MSP) domain (IPR000535) | PapD-like superfamily (IPR008962) | Protein kinase domain (IPR000719) | Protein kinase, ATP binding site (IPR017441) | Protein kinase-like domain superfamily (IPR011009) | Serine/threonine-protein kinase, active site (IPR008271) | Ubiquitin domain (IPR019956) | Ubiquitin-like domain (IPR000626) | Ubiquitin-like …	LOC_Os10g12620
277	Os10g0387400		chr10:12784327..12784701(+ strand)		RLCK297	OsRLCK297		Arabidopsis Inactive Receptor-like Kinases (IPR050994) | Protein kinase domain (IPR000719) | Protein kinase-like domain superfamily (IPR011009)	LOC_Os10g24850
278	Os10g0405100	Similar to serine/threonine-protein kinase NAK. (Os10t0405100-01);Similar to Protein kinase APK1B, chloroplast precursor (EC 2.7.1.-). (Os10t0405100-02)	chr10:13823657..13829400(+ strand)		RLCK299	OsRLCK299		Plant Serine/Threonine-Protein Kinase (IPR050823) | Protein kinase domain (IPR000719) | Protein kinase, ATP binding site (IPR017441) | Protein kinase-like domain superfamily (IPR011009) | Serine-threonine/tyrosine-protein kinase, catalytic domain (IPR001245) | Serine/threonine-protein kinase, active site (IPR008271)	LOC_Os10g26520
279	Os10g0483400	Similar to Protein kinase domain containing protein, expressed. (Os10t0483400-01)	chr10:18258125..18262550(+ strand)		RLCK302	OsRLCK302		Cell-to-cell trafficking and antifungal protein (IPR051378) | Gnk2-homologous domain (IPR002902) | Gnk2-homologous domain superfamily (IPR038408)	LOC_Os10g34220
280	Os10g0516200	Serine/threonine protein kinase domain containing protein. (Os10t0516200-00)	chr10:19899132..19900795(- strand)		RLCK303	OsRLCK303		Protein kinase domain (IPR000719) | Protein kinase, ATP binding site (IPR017441) | Protein kinase-like domain superfamily (IPR011009) | Serine/threonine-protein kinase, active site (IPR008271)	LOC_Os10g37190
281	Os10g0548300	Protein kinase, catalytic domain domain containing protein. (Os10t0548300-01);Similar to cDNA clone:J013005D18, full insert sequence. (Os10t0548300-02)	chr10:21454034..21459741(- strand)		RLCK305	OsPUB53, PUB53, OsRLCK305, OsMed2_1, Med2_1		Protein kinase domain (IPR000719) | Protein kinase, ATP binding site (IPR017441) | Protein kinase-like domain superfamily (IPR011009) | Serine/threonine-protein kinase, active site (IPR008271) | U-box domain (IPR003613) | U-box domain-containing ubiquitin ligases (IPR051348) | Zinc finger, RING/FYVE/PHD-type (IPR013083)	LOC_Os10g40060
282	Os10g0561500	Serine/threonine protein kinase-related domain containing protein. (Os10t0561500-01)	chr10:22136957..22141731(+ strand)		RLCK307	OsPUB49, PUB49, OsRLCK307, OsUSP38, USP38		Protein kinase domain (IPR000719) | Protein kinase, ATP binding site (IPR017441) | Protein kinase-like domain superfamily (IPR011009) | Rossmann-like alpha/beta/alpha sandwich fold (IPR014729) | Serine/threonine-protein kinase, active site (IPR008271) | U-box domain (IPR003613) | U-box domain-containing ubiquitin ligases (IPR051348) | Zinc finger, RING/FYVE/PHD-type (IPR013083)	LOC_Os10g41220
283	Os11g0121400	Similar to Protein kinase APK1A, chloroplast precursor (EC 2.7.1.-). (Os11t0121400-01)	chr11:947565..952283(- strand)		RLCK309	OsRLCK309		Plant Serine/Threonine-Protein Kinase (IPR050823) | Protein kinase domain (IPR000719) | Protein kinase, ATP binding site (IPR017441) | Protein kinase-like domain superfamily (IPR011009) | Serine-threonine/tyrosine-protein kinase, catalytic domain (IPR001245) | Serine/threonine-protein kinase, active site (IPR008271)	LOC_Os11g02830
284	Os11g0172350	Similar to Protein kinase domain containing protein. (Os11t0172350-00)	chr11:3552205..3553450(- strand)		RLCK312	OsRLCK312		Plant receptor-like serine/threonine-protein kinase (IPR051809) | Protein kinase domain (IPR000719) | Protein kinase, ATP binding site (IPR017441) | Protein kinase-like domain superfamily (IPR011009) | Serine/threonine-protein kinase, active site (IPR008271)	LOC_Os11g07130
285	Os11g0194900	Protein kinase, core domain containing protein. (Os11t0194900-01)	chr11:4734980..4738431(- strand)		RLCK315	OsRLCK315, OsUSP39, USP39		Protein kinase domain (IPR000719) | Protein kinase, ATP binding site (IPR017441) | Protein kinase-like domain superfamily (IPR011009) | Receptor-like cytosolic serine/threonine-protein kinase RBK1/2/STUNTED (IPR046958) | Serine/threonine-protein kinase, active site (IPR008271)	LOC_Os11g08950
286	Os11g0212300	Similar to Protein kinase domain containing protein, expressed. (Os11t0212300-00)	chr11:5839249..5840796(- strand)		RLCK316	OsWD40-186, OsRLCK316, OsDWD70, DWD70		Protein kinase domain (IPR000719) | Protein kinase, ATP binding site (IPR017441) | Protein kinase-like domain superfamily (IPR011009) | Serine/threonine-protein kinase, active site (IPR008271)	LOC_Os11g10640
287	Os11g0213000	Similar to Protein kinase domain containing protein, expressed. (Os11t0213000-01)	chr11:5873537..5881813(- strand)		RLCK318	OsWD40-188, OsRLCK318		Protein kinase domain (IPR000719) | Protein kinase, ATP binding site (IPR017441) | Protein kinase-like domain superfamily (IPR011009) | Serine/threonine-protein kinase, active site (IPR008271)	LOC_Os11g10710
288	Os11g0225000	Serine/threonine protein kinase-related domain containing protein. (Os11t0225000-01)	chr11:6540629..6541618(+ strand)		RLCK319	OsRLCK319, OsCRLK21, CRLK21		Protein kinase domain (IPR000719) | Protein kinase-like domain superfamily (IPR011009) | Serine/threonine-protein kinase, active site (IPR008271)	LOC_Os11g11780
289	Os11g0233800	Serine/threonine protein kinase-related domain containing protein. (Os11t0233800-01)	chr11:7104264..7110745(+ strand)		RLCK320	OsRLCK320		Leucine-rich repeat (IPR001611) | Leucine-rich repeat domain superfamily (IPR032675) | Leucine-rich repeat, typical subtype (IPR003591) | Leucine-rich repeat-containing N-terminal, plant-type (IPR013210) | Protein kinase domain (IPR000719) | Protein kinase-like domain superfamily (IPR011009) | Serine/threonine-protein kinase, active site (IPR008271)	LOC_Os11g12620
290	Os11g0274100	Similar to Protein kinase domain containing protein, expressed. (Os11t0274100-00)	chr11:9688431..9692332(- strand)		RLCK321	OsRLCK321		Immunoglobulin-like fold (IPR013783) | Major sperm protein (MSP) domain (IPR000535) | PapD-like superfamily (IPR008962) | Protein kinase domain (IPR000719) | Protein kinase-like domain superfamily (IPR011009) | Serine/threonine-protein kinase, active site (IPR008271)	LOC_Os11g17380
291	Os11g0274700	Hypothetical conserved gene. (Os11t0274700-01)	chr11:9724410..9728188(- strand)		RLCK322	OsRLCK322		ClpP/crotonase-like domain superfamily (IPR029045) | Enoyl-CoA hydratase/isomerase (IPR001753) | Protein kinase domain (IPR000719) | Protein kinase, ATP binding site (IPR017441) | Protein kinase-like domain superfamily (IPR011009) | Serine/threonine-protein kinase, active site (IPR008271)	LOC_Os11g17440
292	Os11g0294800	Similar to OSIGBa0147J19.10 protein. (Os11t0294800-01)	chr11:10815078..10816611(+ strand)		RLCK324	OsRLCK324		Protein kinase domain (IPR000719) | Protein kinase, ATP binding site (IPR017441) | Protein kinase-like domain superfamily (IPR011009) | Serine-threonine/tyrosine-protein kinase, catalytic domain (IPR001245)	LOC_Os11g18980
293	Os11g0294901		chr11:10818354..10818596(+ strand)		RLCK324	OsRLCK324			LOC_Os11g18980
294	Os11g0300700	Similar to Protein kinase domain. (Os11t0300700-01)	chr11:11223123..11224019(+ strand)		RLCK325	OsRLCK325		Pollen receptor-like kinase 1-6/SFR4-like (IPR046959) | Protein kinase domain (IPR000719) | Protein kinase-like domain superfamily (IPR011009) | Serine-threonine/tyrosine-protein kinase, catalytic domain (IPR001245)	LOC_Os11g19490
295	Os11g0441900	Protein kinase-like, Response to B. glumae in resistant genotype CL 161 (Os11t0441900-01)	chr11:14525685..14527208(+ strand)	OsRLCK326	RLCK326	OsRLCK326		Protein kinase domain (IPR000719) | Protein kinase, ATP binding site (IPR017441) | Protein kinase-like domain superfamily (IPR011009) | Serine-threonine/tyrosine-protein kinase, catalytic domain (IPR001245) | Serine/threonine-protein kinase, active site (IPR008271)	LOC_Os11g25510	Naithani S et al. PeerJ, 9:e11052 (2021)
296	Os11g0445300	Protein kinase, core domain containing protein. (Os11t0445300-01)	chr11:14737667..14740509(+ strand)		RLCK327	OsRLCK327		L-type Lectin-Domain Containing Receptor Kinases (IPR050528) | Protein kinase domain (IPR000719) | Protein kinase, ATP binding site (IPR017441) | Protein kinase-like domain superfamily (IPR011009) | Serine-threonine/tyrosine-protein kinase, catalytic domain (IPR001245) | Serine/threonine-protein kinase, active site (IPR008271)	LOC_Os11g25860
297	Os11g0485700		chr11:17118792..17124357(- strand)		RLCK328	OsRLCK328		Protein kinase domain (IPR000719) | Protein kinase-like domain superfamily (IPR011009)	LOC_Os11g29510
298	Os11g0549000		chr11:20260678..20261058(+ strand)		RLCK329	OsRLCK329			LOC_Os11g34610
299	Os11g0556400	Serine/threonine protein kinase-related domain containing protein. (Os11t0556400-00)	chr11:20672585..20674513(- strand)		RLCK334	OsRLCK334		Protein kinase domain (IPR000719) | Protein kinase, ATP binding site (IPR017441) | Protein kinase-like domain superfamily (IPR011009) | Receptor-like kinase WAK-like (IPR045274) | Serine-threonine/tyrosine-protein kinase, catalytic domain (IPR001245) | Serine/threonine-protein kinase, active site (IPR008271)	LOC_Os11g35274
300	Os11g0607900	Hypothetical conserved gene. (Os11t0607900-01)	chr11:23459658..23475516(- strand)		RLCK336	OsRLCK336, OsJRL22, JRL22		Jacalin-like lectin domain (IPR001229) | Jacalin-like lectin domain superfamily (IPR036404) | Jacalin-like lectin domain, plant (IPR033734) | Protein kinase domain (IPR000719) | Protein kinase, ATP binding site (IPR017441) | Protein kinase-like domain superfamily (IPR011009) | Serine/threonine-protein kinase, active site (IPR008271)	LOC_Os11g39420
301	Os11g0608300	Barley stem rust resistance protein. (Os11t0608300-01)	chr11:23488663..23496012(+ strand)		RLCK337	OsRLCK337		Immunoglobulin-like fold (IPR013783) | Major sperm protein (MSP) domain (IPR000535) | PapD-like superfamily (IPR008962) | Protein kinase domain (IPR000719) | Protein kinase, ATP binding site (IPR017441) | Protein kinase-like domain superfamily (IPR011009) | Serine/threonine-protein kinase, active site (IPR008271)	LOC_Os11g39450
302	Os11g0608700	Similar to Jacalin-like lectin domain containing protein. (Os11t0608700-00)	chr11:23511523..23513127(- strand)		RLCK338	OsRLCK338, OsJRL24, JRL24		Protein kinase domain (IPR000719) | Protein kinase, ATP binding site (IPR017441) | Protein kinase-like domain superfamily (IPR011009) | Serine/threonine-protein kinase, active site (IPR008271)	LOC_Os11g39490
303	Os11g0609500	Similar to Jacalin-like lectin domain containing protein. (Os11t0609500-01)	chr11:23540796..23548581(- strand)		RLCK339	OsRLCK339, OsJRL25, JRL25		Protein kinase domain (IPR000719) | Protein kinase-like domain superfamily (IPR011009) | Serine-threonine/tyrosine-protein kinase, catalytic domain (IPR001245)	LOC_Os11g39530
304	Os11g0618400		chr11:24074254..24075621(- strand)		RLCK340	OsRLCK340			LOC_Os11g40380
305	Os11g0618900		chr11:24101932..24102615(- strand)		RLCK341	OsRLCK341		Protein kinase domain (IPR000719) | Protein kinase-like domain superfamily (IPR011009) | Serine/threonine-protein kinase, active site (IPR008271) | U-box domain-containing ubiquitin ligases (IPR051348)	LOC_Os11g40430
306	Os11g0644000	Similar to Protein kinase domain containing protein, expressed. (Os11t0644000-00)	chr11:25542846..25546129(+ strand)		RLCK342	OsRLCK342, OsSTA269		Protein kinase domain (IPR000719) | Protein kinase, ATP binding site (IPR017441) | Protein kinase-like domain superfamily (IPR011009) | Receptor-like cytosolic serine/threonine-protein kinase RBK1/2/STUNTED (IPR046958) | Serine/threonine-protein kinase, active site (IPR008271)	LOC_Os11g42440
307	Os11g0664000	Serine/threonine protein kinase domain containing protein. (Os11t0664000-01)	chr11:26741921..26743907(+ strand)		RLCK343	OsRLCK343		Adaptor protein Cbl, N-terminal domain superfamily (IPR036537) | MCAfunc domain (IPR045766) | Protein kinase domain (IPR000719) | Protein kinase-like domain superfamily (IPR011009) | Serine/threonine-protein kinase, active site (IPR008271) | Serine/threonine-protein kinase-like protein CCR1-4 (IPR044815)	LOC_Os11g44250
308	Os11g0664100	Similar to Protein kinase domain containing protein. (Os11t0664100-00)	chr11:26751240..26752365(+ strand)		RLCK344	OsRLCK344		Protein kinase domain (IPR000719) | Protein kinase, ATP binding site (IPR017441) | Protein kinase-like domain superfamily (IPR011009) | Serine/threonine-protein kinase, active site (IPR008271) | Serine/threonine-protein kinase-like protein CCR1-4 (IPR044815)	LOC_Os11g44260
309	Os11g0664133	Similar to Protein kinase domain containing protein. (Os11t0664133-00)	chr11:26750585..26751099(+ strand)		RLCK344	OsRLCK344		Adaptor protein Cbl, N-terminal domain superfamily (IPR036537) | MCAfunc domain (IPR045766)	LOC_Os11g44260
310	Os11g0666200	Similar to Protein kinase domain containing protein. (Os11t0666200-00)	chr11:26878083..26880047(- strand)		RLCK345	OsRLCK345		Adaptor protein Cbl, N-terminal domain superfamily (IPR036537) | MCAfunc domain (IPR045766) | Protein kinase domain (IPR000719) | Protein kinase, ATP binding site (IPR017441) | Protein kinase-like domain superfamily (IPR011009) | Serine/threonine-protein kinase, active site (IPR008271) | Serine/threonine-protein kinase-like protein CCR1-4 (IPR044815)	LOC_Os11g44430
311	Os11g0667000	Similar to Protein kinase domain containing protein, expressed. (Os11t0667000-00)	chr11:26916494..26918387(+ strand)		RLCK346	OsRLCK346		Adaptor protein Cbl, N-terminal domain superfamily (IPR036537) | MCAfunc domain (IPR045766) | Protein kinase domain (IPR000719) | Protein kinase-like domain superfamily (IPR011009) | Serine/threonine-protein kinase, active site (IPR008271) | Serine/threonine-protein kinase-like protein CCR1-4 (IPR044815)	LOC_Os11g44500
312	Os11g0667500		chr11:26934076..26934429(+ strand)		RLCK347	OsRLCK347			LOC_Os11g44550
313	Os11g0667550		chr11:26934817..26935437(+ strand)		RLCK347	OsRLCK347		Protein kinase domain (IPR000719) | Protein kinase-like domain superfamily (IPR011009) | Serine/threonine-protein kinase, active site (IPR008271) | Serine/threonine-protein kinase-like protein CCR1-4 (IPR044815)	LOC_Os11g44550
314	Os11g0667600		chr11:26940019..26941424(+ strand)		RLCK348	OsRLCK348		Adaptor protein Cbl, N-terminal domain superfamily (IPR036537) | MCAfunc domain (IPR045766) | Protein kinase domain (IPR000719) | Protein kinase-like domain superfamily (IPR011009) | Serine/threonine-protein kinase, active site (IPR008271) | Serine/threonine-protein kinase-like protein CCR1-4 (IPR044815)	LOC_Os11g44560
315	Os11g0667700	Similar to Protein kinase domain containing protein, expressed. (Os11t0667700-01)	chr11:26946159..26946885(+ strand)		RLCK348	OsRLCK348		Protein kinase domain (IPR000719) | Protein kinase-like domain superfamily (IPR011009) | Serine-threonine/tyrosine-protein kinase, catalytic domain (IPR001245) | Serine/threonine-protein kinase-like protein CCR1-4 (IPR044815)	LOC_Os11g44560
316	Os11g0668800	Protein kinase-like (Os11t0668800-00)	chr11:27007529..27009196(+ strand)	OsRLCK349	RLCK349	OsRLCK349		Adaptor protein Cbl, N-terminal domain superfamily (IPR036537) | MCAfunc domain (IPR045766) | Protein kinase domain (IPR000719) | Protein kinase, ATP binding site (IPR017441) | Protein kinase-like domain superfamily (IPR011009) | Serine/threonine-protein kinase, active site (IPR008271)	LOC_Os11g44660	Naithani S et al. PeerJ, 9:e11052 (2021)
317	Os11g0669200	Protein kinase-like, Response to drought stress in Nonabokra genotype (Os11t0669200-00)	chr11:27024430..27027589(+ strand)	OsRLCK350	RLCK350	OsRLCK350		Adaptor protein Cbl, N-terminal domain superfamily (IPR036537) | Protein kinase domain (IPR000719) | Protein kinase, ATP binding site (IPR017441) | Protein kinase-like domain superfamily (IPR011009) | Serine/threonine-protein kinase, active site (IPR008271)	LOC_Os11g44690	Naithani S et al. PeerJ, 9:e11052 (2021)
318	Os11g0671950	Similar to Protein kinase domain containing protein, expressed. (Os11t0671950-00)	chr11:27149392..27150408(+ strand)		RLCK351	OsRLCK351		Adaptor protein Cbl, N-terminal domain superfamily (IPR036537) | MCAfunc domain (IPR045766)	LOC_Os11g44860
319	Os11g0672200	Similar to Protein kinase domain containing protein, expressed. (Os11t0672200-01)	chr11:27152574..27153181(+ strand)		RLCK351	OsRLCK351			LOC_Os11g44860
320	Os11g0681400	Similar to protein kinase. (Os11t0681400-00)	chr11:27571044..27574081(- strand)		RLCK352	OsRLCK352		Gnk2-homologous domain (IPR002902) | Gnk2-homologous domain superfamily (IPR038408) | Protein kinase domain (IPR000719) | Protein kinase-like domain superfamily (IPR011009) | S-locus receptor kinase, C-terminal (IPR021820) | Serine-threonine/tyrosine-protein kinase, catalytic domain (IPR001245) | Serine/threonine-protein kinase, active site (IPR008271)	LOC_Os11g45540
321	Os11g0691800	Similar to Leucine Rich Repeat family protein, expressed. (Os11t0691800-01)	chr11:28224646..28228362(+ strand)		RLCK354	OsRLCK354		Leucine-rich repeat (IPR001611) | Leucine-rich repeat domain superfamily (IPR032675) | Leucine-rich repeat, typical subtype (IPR003591) | Leucine-rich repeat-containing N-terminal, plant-type (IPR013210) | Leucine-rich repeat-containing protein 69/Receptor-like (IPR052595)	LOC_Os11g46960
322	Os12g0109800	Hypothetical conserved gene. (Os12t0109800-00)	chr12:531057..533421(+ strand)		RLCK358	OsRLCK358		E motif (IPR046848) | Pentatricopeptide repeat (IPR002885) | Tetratricopeptide-like helical domain superfamily (IPR011990)	LOC_Os12g01910
323	Os12g0109850	Similar to Protein kinase domain containing protein, expressed. (Os12t0109850-00)	chr12:533882..535127(+ strand)		RLCK358	OsRLCK358		Protein kinase-like domain superfamily (IPR011009) | Receptor-like Ser/Thr Protein Kinase (IPR052232) | Serine-threonine/tyrosine-protein kinase, catalytic domain (IPR001245)	LOC_Os12g01910
324	Os12g0121100	Similar to Serine/threonine-protein kinase NAK. (Os12t0121100-01)	chr12:991532..994692(- strand)		RLCK359	OsRLCK359		Plant Serine/Threonine-Protein Kinase (IPR050823) | Protein kinase domain (IPR000719) | Protein kinase, ATP binding site (IPR017441) | Protein kinase-like domain superfamily (IPR011009) | Serine-threonine/tyrosine-protein kinase, catalytic domain (IPR001245) | Serine/threonine-protein kinase, active site (IPR008271)	LOC_Os12g02810
325	Os12g0180500	Similar to Protein kinase domain containing protein. (Os12t0180500-00)	chr12:4056054..4058982(- strand)		RLCK361	OsRLCK361, OsUSP40, USP40		Protein kinase domain (IPR000719) | Protein kinase-like domain superfamily (IPR011009) | Receptor-like cytosolic serine/threonine-protein kinase RBK1/2/STUNTED (IPR046958) | Serine/threonine-protein kinase, active site (IPR008271) | UspA (IPR006016)	LOC_Os12g07990
326	Os12g0181200	Similar to Protein kinase domain containing protein. (Os12t0181200-00)	chr12:4091707..4097797(- strand)		RLCK362	OsRLCK362, OsUSP41, USP41		Rossmann-like alpha/beta/alpha sandwich fold (IPR014729) | U-box domain-containing ubiquitin ligases (IPR051348) | UspA (IPR006016)	LOC_Os12g08050,LOC_Os12g08060
327	Os12g0249300		chr12:8342644..8345280(- strand)		RLCK365	OsRLCK365		Cysteine-rich Ser/Thr receptor-like kinase (IPR052059) | Protein kinase domain (IPR000719) | Protein kinase-like domain superfamily (IPR011009) | Serine/threonine-protein kinase, active site (IPR008271)	LOC_Os12g14610
328	Os12g0249900	Protein kinase, core domain containing protein. (Os12t0249900-01)	chr12:8407899..8417651(- strand)		RLCK366	OsRLCK366		Adaptor protein Cbl, N-terminal domain superfamily (IPR036537) | MCAfunc domain (IPR045766) | Protein kinase domain (IPR000719) | Protein kinase-like domain superfamily (IPR011009) | Serine/threonine-protein kinase, active site (IPR008271)	LOC_Os12g14699
329	Os12g0486900	Similar to Protein kinase domain containing protein, expressed. (Os12t0486900-01)	chr12:18116036..18120679(+ strand)		RLCK369	OsRLCK369		Phloem protein 2-like (IPR025886) | Protein kinase domain (IPR000719) | Protein kinase-like domain superfamily (IPR011009) | Serine/threonine-protein kinase, active site (IPR008271)	LOC_Os12g30180
330	Os12g0499700	Similar to Protein kinase domain containing protein. (Os12t0499700-00)	chr12:18984514..18986648(+ strand)		RLCK370	OsRLCK370		Adaptor protein Cbl, N-terminal domain superfamily (IPR036537) | MCAfunc domain (IPR045766) | Protein kinase domain (IPR000719) | Protein kinase-like domain superfamily (IPR011009) | Serine/threonine-protein kinase, active site (IPR008271) | Serine/threonine-protein kinase-like protein CCR1-4 (IPR044815)	LOC_Os12g31560
331	Os12g0500400	Similar to Protein kinase domain containing protein. (Os12t0500400-00)	chr12:19037314..19038965(- strand)		RLCK371	OsRLCK371		L-type Lectin-Domain Containing Receptor Kinases (IPR050528) | Protein kinase domain (IPR000719) | Protein kinase, ATP binding site (IPR017441) | Protein kinase-like domain superfamily (IPR011009) | Serine-threonine/tyrosine-protein kinase, catalytic domain (IPR001245)	LOC_Os12g31610
332	Os12g0519850		chr12:20291387..20291776(+ strand)		RLCK372	OsRLCK372		Inactive Ser/Thr Kinase-like ABA Signaling (IPR053059) | Protein kinase domain (IPR000719) | Protein kinase-like domain superfamily (IPR011009)	LOC_Os12g33600
333	Os12g0611100	Similar to serine/threonine-protein kinase receptor. (Os12t0611100-01)	chr12:25820882..25824699(- strand)		RLCK373	OsRLCK373		Cysteine-rich Ser/Thr receptor-like kinase (IPR052059) | Protein kinase domain (IPR000719) | Protein kinase-like domain superfamily (IPR011009) | Serine-threonine/tyrosine-protein kinase, catalytic domain (IPR001245)	LOC_Os12g41710
334	Os11g0549300	Similar to Protein kinase domain containing protein, expressed. (Os11t0549300-00)	chr11:20270483..20275892(+ strand)		RLCK330	OsLysM-RLK8, LysM-RLK8, OsRLCK330		Protein kinase domain (IPR000719) | Protein kinase, ATP binding site (IPR017441) | Protein kinase-like domain superfamily (IPR011009) | Serine-threonine/tyrosine-protein kinase, catalytic domain (IPR001245) | Serine/threonine-protein kinase, active site (IPR008271)	LOC_Os11g34624
335	Os03g0838100	G-type lectin receptor-like kinase, S-Domain kinase-13, Positive regulation of leaf senescence and heat tolerance, Negative regulation of resistance to bacterial pathogens (Os03t0838100-01);Serine/threonine protein kinase-related domain containing protein. (Os03t0838100-02);Serine/threonine protein kinase-related domain containing protein. (Os03t0838100-04)	chr03:35219477..35222805(- strand)	SDK13, PWL1	PWL1	RLCK121, OsRLCK121, SDK13, OsSDK13, OsPWL1	S-Domain kinase-13, premature withered leaf 1	Bulb-type lectin domain (IPR001480) | Bulb-type lectin domain superfamily (IPR036426) | PAN/Apple domain (IPR003609) | Protein kinase domain (IPR000719) | Protein kinase, ATP binding site (IPR017441) | Protein kinase-like domain superfamily (IPR011009) | S-locus glycoprotein domain (IPR000858) | S-receptor-like serine/threonine-protein kinase (IPR024171) | Serine/threonine-protein kinase, active …	LOC_Os03g62180	Naithani S et al. PeerJ, 9:e11052 (2021) | Xu J et al. Plant Biotechnol J, 21(12):2525-2545 (2023)	0
336	Os01g0310800	Similar to Pto kinase interactor 1. (Os01t0310800-01)	chr01:11677483..11681874(+ strand)		WAK4	OsWAK4, OsRLCK32, RLCK32		Plant Stress Response Kinase (IPR052101) | Protein kinase domain (IPR000719) | Protein kinase, ATP binding site (IPR017441) | Protein kinase-like domain superfamily (IPR011009) | Serine-threonine/tyrosine-protein kinase, catalytic domain (IPR001245)	LOC_Os01g20900
337	Os02g0623600	Similar to OSIGBa0145M07.8 protein. (Os02t0623600-01)	chr02:24862203..24864799(- strand)		WAK12	OsWAK12, OsRLCK75, RLCK75		EGF-like calcium-binding domain (IPR001881) | EGF-like calcium-binding, conserved site (IPR018097) | EGF-like domain (IPR000742) | EGF-type aspartate/asparagine hydroxylation site (IPR000152) | Growth factor receptor cysteine-rich domain superfamily (IPR009030) | Wall-associated receptor kinase, galacturonan-binding domain (IPR025287)	LOC_Os02g41480
338	Os02g0632900	Conserved hypothetical protein. (Os02t0632900-00)	chr02:25356937..25360011(- strand)		WAK15	OsWAK15, OsRLCK76, RLCK76		Wall-associated receptor kinase, galacturonan-binding domain (IPR025287)	LOC_Os02g42160
339	Os02g0633066	Protein kinase, catalytic domain domain containing protein. (Os02t0633066-00)	chr02:25374692..25377893(- strand)		WAK16	OsWAK16, OsRLCK77, RLCK77		EGF-like calcium-binding domain (IPR001881) | EGF-like calcium-binding, conserved site (IPR018097) | EGF-like domain (IPR000742) | Growth factor receptor cysteine-rich domain superfamily (IPR009030) | Protein kinase domain (IPR000719) | Protein kinase, ATP binding site (IPR017441) | Protein kinase-like domain superfamily (IPR011009) | Receptor-like kinase WAK-like (IPR045274) | Serine/threonine-p…	LOC_Os02g42190
340	Os03g0642600	Similar to Protein kinase domain containing protein, expressed. (Os03t0642600-00)	chr03:24759259..24763597(- strand)		WAK27	OsWAK27, OsRLCK114, RLCK114		Protein kinase domain (IPR000719) | Protein kinase, ATP binding site (IPR017441) | Protein kinase-like domain superfamily (IPR011009) | Receptor-like kinase WAK-like (IPR045274) | Serine/threonine-protein kinase, active site (IPR008271) | Wall-associated receptor kinase, galacturonan-binding domain (IPR025287)	LOC_Os03g44050
341	Os04g0310400	Similar to H0211A12.15 protein. (Os04t0310400-00)	chr04:14056535..14061026(+ strand)		WAK36	OsWAK36, OsRLCK140, RLCK140		Wall-associated receptor kinase, galacturonan-binding domain (IPR025287)	LOC_Os04g24510
342	Os04g0368300	Similar to H0607F01.5 protein. (Os04t0368300-00)	chr04:17888146..17891574(- strand)		WAK44	OsWAK44, OsRLCK142, RLCK142		EGF-like calcium-binding domain (IPR001881) | EGF-like calcium-binding, conserved site (IPR018097) | EGF-like domain (IPR000742) | Growth factor receptor cysteine-rich domain superfamily (IPR009030) | Protein kinase domain (IPR000719) | Protein kinase-like domain superfamily (IPR011009) | Receptor-like kinase WAK-like (IPR045274) | Serine/threonine-protein kinase, active site (IPR008271) | Wall-a…	LOC_Os04g29990
343	Os04g0368800	Similar to H0607F01.6 protein. (Os04t0368800-00)	chr04:17906318..17909802(- strand)		WAK45	OsWAK45, OsRLCK143, RLCK143		EGF-like calcium-binding domain (IPR001881) | EGF-like calcium-binding, conserved site (IPR018097) | EGF-like domain (IPR000742) | EGF-type aspartate/asparagine hydroxylation site (IPR000152) | NOTCH1 EGF-like calcium-binding domain (IPR049883) | Protein kinase domain (IPR000719) | Protein kinase-like domain superfamily (IPR011009) | Receptor-like kinase WAK-like (IPR045274) | Serine/threonine-pr…	LOC_Os04g30010
344	Os04g0371100	Similar to OSIGBa0134J07.7 protein. (Os04t0371100-00)	chr04:18061313..18064800(- strand)		WAK47	OsWAK47, OsRLCK147, RLCK147		Wall-associated receptor kinase, galacturonan-binding domain (IPR025287)	LOC_Os04g30260
345	Os06g0142500	Similar to Wall-associated kinase 3. (Os06t0142500-00)	chr06:2230033..2233000(+ strand)		WAK61	OsWAK61, OsRLCK195, RLCK195		EGF-like calcium-binding domain (IPR001881) | EGF-like calcium-binding, conserved site (IPR018097) | EGF-like domain (IPR000742) | Growth factor receptor cysteine-rich domain superfamily (IPR009030) | NOTCH1 EGF-like calcium-binding domain (IPR049883) | Protein kinase domain (IPR000719) | Protein kinase, ATP binding site (IPR017441) | Protein kinase-like domain superfamily (IPR011009) | Receptor-…	LOC_Os06g05050
346	Os07g0248600	Similar to Protein kinase domain containing protein, expressed. (Os07t0248600-00)	chr07:8257107..8258252(+ strand)		WAK68	OsWAK68, OsRLCK225, RLCK225		Protein kinase domain (IPR000719) | Protein kinase, ATP binding site (IPR017441) | Protein kinase-like domain superfamily (IPR011009) | Receptor-like kinase WAK-like (IPR045274) | Serine/threonine-protein kinase, active site (IPR008271)	LOC_Os07g14490
347	Os07g0493200	Protein kinase, catalytic domain domain containing protein. (Os07t0493200-01)	chr07:18416304..18420418(+ strand)		WAK72	OsWAK72, OsRLCK228, RLCK228		Protein kinase domain (IPR000719) | Protein kinase, ATP binding site (IPR017441) | Protein kinase-like domain superfamily (IPR011009) | Receptor-like kinase WAK-like (IPR045274) | Serine-threonine/tyrosine-protein kinase, catalytic domain (IPR001245) | Serine/threonine-protein kinase, active site (IPR008271)	LOC_Os07g31130
348	Os07g0493800	Protein kinase, catalytic domain domain containing protein. (Os07t0493800-00)	chr07:18460423..18462456(+ strand)		WAK71	OsWAK71, OsRLCK229, RLCK229		Protein kinase domain (IPR000719) | Protein kinase, ATP binding site (IPR017441) | Protein kinase-like domain superfamily (IPR011009) | Receptor-like kinase WAK-like (IPR045274) | Serine-threonine/tyrosine-protein kinase, catalytic domain (IPR001245) | Serine/threonine-protein kinase, active site (IPR008271) | Tyrosine-protein kinase, active site (IPR008266)	LOC_Os07g31190
349	Os07g0494300	Protein kinase, catalytic domain domain containing protein. (Os07t0494300-00)	chr07:18479190..18481052(+ strand)		WAK70	OsWAK70, OsRLCK230, RLCK230		Protein kinase domain (IPR000719) | Protein kinase, ATP binding site (IPR017441) | Protein kinase-like domain superfamily (IPR011009) | Receptor-like kinase WAK-like (IPR045274) | Serine-threonine/tyrosine-protein kinase, catalytic domain (IPR001245) | Serine/threonine-protein kinase, active site (IPR008271)	LOC_Os07g31210
350	Os07g0494800	Serine/threonine protein kinase domain containing protein. (Os07t0494800-01)	chr07:18497999..18502813(+ strand)		WAK69	OsWAK69, OsRLCK231, RLCK231		Protein kinase domain (IPR000719) | Protein kinase, ATP binding site (IPR017441) | Protein kinase-like domain superfamily (IPR011009) | Receptor-like kinase WAK-like (IPR045274) | Serine/threonine-protein kinase, active site (IPR008271)	LOC_Os07g31250
351	Os08g0365500	Similar to WAK80 - OsWAK receptor-like protein kinase. (Os08t0365500-00)	chr08:16919056..16920093(- strand)		WAK77	OsWAK77, OsRLCK252, RLCK252		Protein kinase domain (IPR000719) | Protein kinase, ATP binding site (IPR017441) | Protein kinase-like domain superfamily (IPR011009) | Receptor-like kinase WAK-like (IPR045274) | Serine/threonine-protein kinase, active site (IPR008271)	LOC_Os08g27780
352	Os09g0471400	Similar to WAK80 - OsWAK receptor-like protein kinase. (Os09t0471400-01)	chr09:17961284..17962785(- strand)		WAK81	OsWAK81, OsRLCK273, RLCK273		Protein kinase domain (IPR000719) | Protein kinase, ATP binding site (IPR017441) | Protein kinase-like domain superfamily (IPR011009) | Receptor-like kinase WAK-like (IPR045274) | Serine-threonine/tyrosine-protein kinase, catalytic domain (IPR001245) | Serine/threonine-protein kinase, active site (IPR008271)	LOC_Os09g29520
353	Os09g0471500	Conserved hypothetical protein. (Os09t0471500-01)	chr09:17968402..17971304(- strand)		WAK82	OsWAK82, OsRLCK274, RLCK274		Wall-associated receptor kinase, galacturonan-binding domain (IPR025287)	LOC_Os09g29540
354	Os10g0103140	Similar to Protein kinase domain containing protein, expressed. (Os10t0103140-00)	chr10:241302..242237(- strand)		WAK93	OsWAK93, OsRLCK286, RLCK286		Protein kinase domain (IPR000719) | Protein kinase, ATP binding site (IPR017441) | Protein kinase-like domain superfamily (IPR011009) | Receptor-like kinase WAK-like (IPR045274) | Serine/threonine-protein kinase, active site (IPR008271)	LOC_Os10g01390
355	Os10g0112700	Serine/threonine protein kinase-related domain containing protein. (Os10t0112700-01)	chr10:848170..850210(- strand)		WAK98	OsWAK98, OsRLCK287, RLCK287		Protein kinase domain (IPR000719) | Protein kinase-like domain superfamily (IPR011009) | Receptor-like kinase WAK-like (IPR045274) | Serine-threonine/tyrosine-protein kinase, catalytic domain (IPR001245) | Serine/threonine-protein kinase, active site (IPR008271)	LOC_Os10g02360
356	Os10g0141300	Similar to Protein kinase domain containing protein. (Os10t0141300-00)	chr10:2523971..2524453(+ strand)		WAK100	OsWAK100, OsRLCK291, RLCK291		Protein kinase domain (IPR000719) | Protein kinase, ATP binding site (IPR017441) | Protein kinase-like domain superfamily (IPR011009) | Receptor-like kinase WAK-like (IPR045274) | Serine-threonine/tyrosine-protein kinase, catalytic domain (IPR001245)	LOC_Os10g05170
357	Os10g0142600	Protein kinase, catalytic domain domain containing protein. (Os10t0142600-00)	chr10:2594665..2596299(+ strand)		WAK101	OsWAK101, OsRLCK292, RLCK292		Protein kinase domain (IPR000719) | Protein kinase, ATP binding site (IPR017441) | Protein kinase-like domain superfamily (IPR011009) | Receptor-like kinase WAK-like (IPR045274) | Serine/threonine-protein kinase, active site (IPR008271)	LOC_Os10g05250
358	Os10g0143866	Protein kinase, catalytic domain domain containing protein. (Os10t0143866-00)	chr10:2662311..2665288(+ strand)		WAK102	OsWAK102, OsRLCK293, RLCK293		Protein kinase domain (IPR000719) | Protein kinase-like domain superfamily (IPR011009) | Receptor-like kinase WAK-like (IPR045274) | Serine-threonine/tyrosine-protein kinase, catalytic domain (IPR001245) | Serine/threonine-protein kinase, active site (IPR008271)	LOC_Os10g05400
359	Os11g0553500	Protein kinase, catalytic domain domain containing protein. (Os11t0553500-00)	chr11:20589041..20591080(- strand)		WAK116	OsWAK116, OsRLCK332, RLCK332		Protein kinase domain (IPR000719) | Protein kinase, ATP binding site (IPR017441) | Protein kinase-like domain superfamily (IPR011009) | Receptor-like kinase WAK-like (IPR045274) | Serine-threonine/tyrosine-protein kinase, catalytic domain (IPR001245) | Serine/threonine-protein kinase, active site (IPR008271)	LOC_Os11g35120
360	Os11g0556600		chr11:20683728..20685743(- strand)		WAK119	OsWAK119, OsRLCK335, RLCK335		Protein kinase domain (IPR000719) | Protein kinase, ATP binding site (IPR017441) | Protein kinase-like domain superfamily (IPR011009) | Receptor-like kinase WAK-like (IPR045274) | Serine-threonine/tyrosine-protein kinase, catalytic domain (IPR001245) | Serine/threonine-protein kinase, active site (IPR008271) | Tyrosine-protein kinase, active site (IPR008266)	LOC_Os11g35290
361	Os12g0614800	Similar to cDNA clone:002-112-E04, full insert sequence. (Os12t0614800-00)	chr12:26073324..26074945(+ strand)		WAK126	OsWAK126, OsRLCK374, RLCK374		EGF-like calcium-binding domain (IPR001881) | EGF-like calcium-binding, conserved site (IPR018097) | Wall-associated receptor kinase, galacturonan-binding domain (IPR025287)	LOC_Os12g42040
362	Os12g0614851	Serine/threonine protein kinase domain containing protein. (Os12t0614851-00)	chr12:26075077..26076201(+ strand)		WAK126	OsWAK126, OsRLCK374, RLCK374		Protein kinase domain (IPR000719) | Protein kinase, ATP binding site (IPR017441) | Protein kinase-like domain superfamily (IPR011009) | Receptor-like kinase WAK-like (IPR045274) | Serine/threonine-protein kinase, active site (IPR008271)	LOC_Os12g42040
363	Os12g0615300	Similar to Protein kinase domain containing protein, expressed. (Os12t0615300-01);Hypothetical conserved gene. (Os12t0615300-02)	chr12:26093652..26097724(+ strand)		WAK129	OsWAK129, OsRLCK375, RLCK375, OsWAK129b		EGF-like calcium-binding domain (IPR001881) | EGF-like calcium-binding, conserved site (IPR018097) | Protein kinase domain (IPR000719) | Protein kinase, ATP binding site (IPR017441) | Protein kinase-like domain superfamily (IPR011009) | Receptor-like kinase WAK-like (IPR045274) | Serine/threonine-protein kinase, active site (IPR008271) | Wall-associated receptor kinase, galacturonan-binding domai…	LOC_Os12g42070
364	Os05g0218400	Receptor-like protein kinase, Response to moderate low temperature (Os05t0218400-01)	chr05:7279432..7284634(- strand)	Z15	Z15	OsRLCK181, RLCK181, OsZ15	Zebra leaf 15	Proline-rich receptor-like protein kinase PERK1-13-like (IPR047117) | Protein kinase domain (IPR000719) | Protein kinase, ATP binding site (IPR017441) | Protein kinase-like domain superfamily (IPR011009) | Serine-threonine/tyrosine-protein kinase, catalytic domain (IPR001245) | Serine/threonine-protein kinase, active site (IPR008271)	LOC_Os05g12680	Feng P et al. Rice (N Y), 12(1):83 (2019)
365	Os06g0717200	Leucine-rich repeat receptor kinase, Regulation of floral meristem size (Os06t0717200-01)	chr06:30470105..30474472(- strand)	FON1	FON1	OsFON1, fon1, OsRLCK219, RLCK219	FLORAL ORGAN NUMBER1	Leucine-rich repeat (IPR001611) | Leucine-rich repeat domain superfamily (IPR032675) | Leucine-rich repeat, typical subtype (IPR003591) | Leucine-rich repeat-containing N-terminal, plant-type (IPR013210) | Plant LRR receptor-like serine/threonine-protein kinases (IPR050647) | Protein kinase domain (IPR000719) | Protein kinase-like domain superfamily (IPR011009) | Serine-threonine/tyrosine-protein…	LOC_Os06g50340	Suzaki T et al. Development, 131(22):5649-57 (2004)
Wall-associated kinases (WAKs)
NO.	Locus ID	Description	Position	Gene Symbo	CGSNL Symbol	Oryzabase Synonym	RAP-DB Gene Name Synonym(s)	Functional domain (InterPro)	MSU ID	Reference
1	Os01g0689900	Hypothetical conserved gene. (Os01t0689900-01);Typical WAK family protein, Cell wall-associated receptor-like kinase, Control of plant height by suppressing secondary cell wall cellulose synthesis (Os01t0689900-02);Hypothetical conserved gene. (Os01t0689900-03);Serine/threonine protein kinase-related domain containing protein. (Os01t0689900-04)	chr01:28482950..28496267(- strand)	WAK10, WAK10.1	WAK10	OsWAK10	wall-associated kinase 10	LEAF RUST 10 DISEASE-RESISTANCE LOCUS RECEPTOR-LIKE PROTEIN KINASE-like 1.1/1.2/1.3/1.4/1.5 (IPR044652) | Protein kinase domain (IPR000719) | Protein kinase, ATP binding site (IPR017441) | Protein kinase-like domain superfamily (IPR011009) | Serine-threonine/tyrosine-protein kinase, catalytic domain (IPR001245) | Serine/threonine-protein kinase, active site (IPR008271) | Wall-associated receptor …	LOC_Os01g49529	Cai W et al. Curr Biol, 33(3):498-506.e6 (2023)
2	Os11g0691100	Wall-associated kinase (WAK) family protein, Regulation of tapetal PCD, Anther development (Os11t0691100-01)	chr11:28119286..28121925(+ strand)	OsiWAK1		OsiWAK1, WAK1	Oryza sativa indica WALL-ASSOCIATED KINASE1	EGF-like calcium-binding domain (IPR001881) | EGF-like calcium-binding, conserved site (IPR018097) | EGF-like domain (IPR000742) | EGF-type aspartate/asparagine hydroxylation site (IPR000152) | Growth factor receptor cysteine-rich domain superfamily (IPR009030) | Protein kinase domain (IPR000719) | Protein kinase, ATP binding site (IPR017441) | Protein kinase-like domain superfamily (IPR011009) |…	LOC_Os11g46860	Yin W et al. Plant Physiol, 189(3):1570-1586 (2022) | Kanneganti V et al. Physiol Mol Biol Plants, 17(1):65-77 (2011)	0
3	Os02g0632800	Wall-associated kinase, Positive regulation of rice blast resistance (Os02t0632800-01)	chr02:25348252..25351744(- strand)	WAK14, OsWAK14	WAK14	OsWAK14	WALL-ASSOCIATED KINASE GENE 14	EGF-like calcium-binding domain (IPR001881) | EGF-like calcium-binding, conserved site (IPR018097) | EGF-like domain (IPR000742) | Growth factor receptor cysteine-rich domain superfamily (IPR009030) | Wall-associated receptor kinase, galacturonan-binding domain (IPR025287)	LOC_Os02g42150	Delteil A et al. BMC Plant Biol, 16:17 (2016)
4	Os04g0598800	Similar to Wall-associated kinase-like protein. (Os04t0598800-01)	chr04:30209131..30213639(+ strand)					EGF domain (IPR024731) | EGF-like calcium-binding domain (IPR001881) | EGF-like calcium-binding, conserved site (IPR018097) | EGF-like domain (IPR000742) | EGF-type aspartate/asparagine hydroxylation site (IPR000152) | Protein kinase domain (IPR000719) | Protein kinase, ATP binding site (IPR017441) | Protein kinase-like domain superfamily (IPR011009) | Receptor-like kinase WAK-like (IPR045274) | …	LOC_Os04g51030
5	Os01g0310500	Protein kinase, catalytic domain domain containing protein. (Os01t0310500-01);Conserved hypothetical protein. (Os01t0310500-02)	chr01:11655138..11666398(+ strand)		RLCK31	OsRLCK31		Protein kinase domain (IPR000719) | Protein kinase, ATP binding site (IPR017441) | Protein kinase-like domain superfamily (IPR011009) | Receptor-like kinase WAK-like (IPR045274) | Serine-threonine/tyrosine-protein kinase, catalytic domain (IPR001245) | Serine/threonine-protein kinase, active site (IPR008271)	LOC_Os01g20880,LOC_Os01g20890
6	Os01g0364100	Similar to OSIGBa0145M07.8 protein. (Os01t0364100-00)	chr01:14825133..14828267(+ strand)		WAK5	OsWAK5		EGF-like calcium-binding domain (IPR001881) | EGF-like calcium-binding, conserved site (IPR018097) | EGF-like domain (IPR000742) | EGF-type aspartate/asparagine hydroxylation site (IPR000152) | NOTCH1 EGF-like calcium-binding domain (IPR049883) | Protein kinase domain (IPR000719) | Protein kinase, ATP binding site (IPR017441) | Protein kinase-like domain superfamily (IPR011009) | Receptor-like ki…	LOC_Os01g26174
7	Os01g0364400	Protein kinase, catalytic domain domain containing protein. (Os01t0364400-00)	chr01:14856256..14878542(- strand)		RLCK35	OsRLCK35		EGF-like calcium-binding domain (IPR001881) | EGF-like calcium-binding, conserved site (IPR018097) | EGF-like domain (IPR000742) | Protein kinase domain (IPR000719) | Protein kinase, ATP binding site (IPR017441) | Protein kinase-like domain superfamily (IPR011009) | Receptor-like kinase WAK-like (IPR045274) | Serine/threonine-protein kinase, active site (IPR008271) | Wall-associated receptor kina…	LOC_Os01g26210,LOC_Os01g26240
8	Os01g0364800	Protein kinase, catalytic domain domain containing protein. (Os01t0364800-00)	chr01:14892931..14898978(+ strand)		WAK7/8	OsWAK7/8, OsWAK7, OsWAK8		Protein kinase domain (IPR000719) | Protein kinase, ATP binding site (IPR017441) | Protein kinase-like domain superfamily (IPR011009) | Receptor-like kinase WAK-like (IPR045274) | Serine/threonine-protein kinase, active site (IPR008271)	LOC_Os01g26270,LOC_Os01g26280
9	Os01g0365000	Protein kinase, catalytic domain domain containing protein. (Os01t0365000-00)	chr01:14903885..14915751(- strand)					EGF-like calcium-binding domain (IPR001881) | EGF-like calcium-binding, conserved site (IPR018097) | EGF-like domain (IPR000742) | Growth factor receptor cysteine-rich domain superfamily (IPR009030) | Protein kinase domain (IPR000719) | Protein kinase, ATP binding site (IPR017441) | Protein kinase-like domain superfamily (IPR011009) | Receptor-like kinase WAK-like (IPR045274) | Serine/threonine-p…	LOC_Os01g26300,LOC_Os01g26310
10	Os01g0580150	Similar to Protein kinase. (Os01t0580150-00)	chr01:22455140..22456347(- strand)		RLCK38	OsRLCK38		Protein kinase domain (IPR000719) | Protein kinase-like domain superfamily (IPR011009) | Receptor-like kinase WAK-like (IPR045274) | Serine/threonine-protein kinase, active site (IPR008271)	LOC_Os01g39820
11	Os02g0111600	Wall-associated receptor kinase 11, Negative regulation of stature, leaf angle, and seed length, Regulation of cell elongation, Cell wall monitor (Os02t0111600-01)	chr02:627685..630534(- strand)	OsWAK11	WAK11	OsWAK11	wall-associated kinase11	EGF-like calcium-binding domain (IPR001881) | EGF-like calcium-binding, conserved site (IPR018097) | EGF-like domain (IPR000742) | EGF-type aspartate/asparagine hydroxylation site (IPR000152) | NOTCH1 EGF-like calcium-binding domain (IPR049883) | Protein kinase domain (IPR000719) | Protein kinase, ATP binding site (IPR017441) | Protein kinase-like domain superfamily (IPR011009) | Receptor-like ki…	LOC_Os02g02120	Yue ZL et al. Curr Biol, 32(11):2454-2466.e7 (2022)
12	Os02g0623932	Similar to WAK80 - OsWAK receptor-like protein kinase. (Os02t0623932-00)	chr02:24871746..24872333(- strand)		WAK13	OsWAK13		Protein kinase domain (IPR000719) | Protein kinase-like domain superfamily (IPR011009) | Receptor-like kinase WAK-like (IPR045274)	LOC_Os02g41500
13	Os02g0632100	Cell cycle-associated protein kinase (Os02t0632100-01)	chr02:25320203..25321441(+ strand)	OsWee1		OsWee1, Wee1	cell cycle-associated protein kinase OsWee1	Protein kinase domain (IPR000719) | Protein kinase, ATP binding site (IPR017441) | Protein kinase-like domain superfamily (IPR011009) | Receptor-like kinase WAK-like (IPR045274) | Serine-threonine/tyrosine-protein kinase, catalytic domain (IPR001245) | Serine/threonine-protein kinase, active site (IPR008271)	LOC_Os02g42110	Prasetyo FHH et al. J Genet Eng Biotechnol, 16(2):573-579 (2018)
14	Os02g0633066	Protein kinase, catalytic domain domain containing protein. (Os02t0633066-00)	chr02:25374692..25377893(- strand)		WAK16	OsWAK16, OsRLCK77, RLCK77		EGF-like calcium-binding domain (IPR001881) | EGF-like calcium-binding, conserved site (IPR018097) | EGF-like domain (IPR000742) | Growth factor receptor cysteine-rich domain superfamily (IPR009030) | Protein kinase domain (IPR000719) | Protein kinase, ATP binding site (IPR017441) | Protein kinase-like domain superfamily (IPR011009) | Receptor-like kinase WAK-like (IPR045274) | Serine/threonine-p…	LOC_Os02g42190
15	Os02g0699824	Conserved hypothetical protein. (Os02t0699824-00)	chr02:28791379..28792577(+ strand)		WAK17	OsWAK17		Receptor-like kinase WAK-like (IPR045274)	LOC_Os02g47160
16	Os02g0807200	Similar to Protein kinase family protein. (Os02t0807200-00)	chr02:34483285..34485923(- strand)		WAK18	OsWAK18		EGF-like calcium-binding domain (IPR001881) | EGF-like calcium-binding, conserved site (IPR018097) | EGF-like domain (IPR000742) | EGF-type aspartate/asparagine hydroxylation site (IPR000152) | Growth factor receptor cysteine-rich domain superfamily (IPR009030) | Protein kinase domain (IPR000719) | Protein kinase, ATP binding site (IPR017441) | Protein kinase-like domain superfamily (IPR011009) |…	None
17	Os02g0807800	Hypothetical conserved gene. (Os02t0807800-01)	chr02:34509523..34512673(- strand)		WAK20	OsWAK20		EGF-like calcium-binding domain (IPR001881) | EGF-like calcium-binding, conserved site (IPR018097) | EGF-like domain (IPR000742) | EGF-type aspartate/asparagine hydroxylation site (IPR000152) | NOTCH1 EGF-like calcium-binding domain (IPR049883) | Protein kinase domain (IPR000719) | Protein kinase, ATP binding site (IPR017441) | Protein kinase-like domain superfamily (IPR011009) | Receptor-like ki…	LOC_Os02g56370
18	Os02g0808100	Similar to Protein kinase family protein. (Os02t0808100-00)	chr02:34531556..34533534(- strand)		WAK22	OsWAK22		Protein kinase domain (IPR000719) | Protein kinase, ATP binding site (IPR017441) | Protein kinase-like domain superfamily (IPR011009) | Receptor-like kinase WAK-like (IPR045274) | Serine-threonine/tyrosine-protein kinase, catalytic domain (IPR001245) | Serine/threonine-protein kinase, active site (IPR008271)	LOC_Os02g56400
19	Os02g0811200	Protein kinase, core domain containing protein. (Os02t0811200-00)	chr02:34720866..34723416(+ strand)		WAK24	OsWAK24		EGF-like calcium-binding domain (IPR001881) | Protein kinase domain (IPR000719) | Protein kinase, ATP binding site (IPR017441) | Protein kinase-like domain superfamily (IPR011009) | Receptor-like kinase WAK-like (IPR045274) | Serine-threonine/tyrosine-protein kinase, catalytic domain (IPR001245) | Serine/threonine-protein kinase, active site (IPR008271) | Wall-associated receptor kinase, galactur…	LOC_Os02g56630
20	Os03g0642600	Similar to Protein kinase domain containing protein, expressed. (Os03t0642600-00)	chr03:24759259..24763597(- strand)		WAK27	OsWAK27, OsRLCK114, RLCK114		Protein kinase domain (IPR000719) | Protein kinase, ATP binding site (IPR017441) | Protein kinase-like domain superfamily (IPR011009) | Receptor-like kinase WAK-like (IPR045274) | Serine/threonine-protein kinase, active site (IPR008271) | Wall-associated receptor kinase, galacturonan-binding domain (IPR025287)	LOC_Os03g44050
21	Os03g0643200		chr03:24797804..24799027(- strand)					Protein kinase domain (IPR000719) | Protein kinase, ATP binding site (IPR017441) | Protein kinase-like domain superfamily (IPR011009) | Receptor-like kinase WAK-like (IPR045274) | Serine/threonine-protein kinase, active site (IPR008271)	LOC_Os03g44140
22	Os03g0841100	Serine/threonine protein kinase-related domain containing protein. (Os03t0841100-01)	chr03:35360790..35365166(- strand)		WAK28	OsWAK28		EGF-like calcium-binding domain (IPR001881) | EGF-like calcium-binding, conserved site (IPR018097) | EGF-like domain (IPR000742) | Growth factor receptor cysteine-rich domain superfamily (IPR009030) | Protein kinase domain (IPR000719) | Protein kinase, ATP binding site (IPR017441) | Protein kinase-like domain superfamily (IPR011009) | Receptor-like kinase WAK-like (IPR045274) | Serine/threonine-p…	LOC_Os03g62430
23	Os04g0127500	Serine/threonine protein kinase-related domain containing protein. (Os04t0127500-01)	chr04:1723217..1727297(+ strand)		WAK29	OsWAK29		EGF-like calcium-binding domain (IPR001881) | EGF-like calcium-binding, conserved site (IPR018097) | EGF-like domain (IPR000742) | NOTCH1 EGF-like calcium-binding domain (IPR049883) | Protein kinase domain (IPR000719) | Protein kinase, ATP binding site (IPR017441) | Protein kinase-like domain superfamily (IPR011009) | Receptor-like kinase WAK-like (IPR045274) | Serine-threonine/tyrosine-protein k…	LOC_Os04g03830
24	Os04g0275100	Serine/threonine protein kinase-related domain containing protein. (Os04t0275100-01)	chr04:11569339..11574645(- strand)					EGF-like calcium-binding domain (IPR001881) | EGF-like calcium-binding, conserved site (IPR018097) | EGF-like domain (IPR000742) | EGF-type aspartate/asparagine hydroxylation site (IPR000152) | NOTCH1 EGF-like calcium-binding domain (IPR049883) | Protein kinase domain (IPR000719) | Protein kinase-like domain superfamily (IPR011009) | Receptor-like kinase WAK-like (IPR045274) | Serine/threonine-pr…	LOC_Os04g20680
25	Os04g0307900	Similar to H0211A12.1 protein. (Os04t0307900-00)	chr04:13913869..13915062(+ strand)					Protein kinase domain (IPR000719) | Protein kinase, ATP binding site (IPR017441) | Protein kinase-like domain superfamily (IPR011009) | Receptor-like kinase WAK-like (IPR045274) | Serine/threonine-protein kinase, active site (IPR008271)	LOC_Os04g24290
26	Os04g0308100	Similar to Wall-associated kinase 4. (Os04t0308100-01)	chr04:13923888..13925115(+ strand)					Protein kinase domain (IPR000719) | Protein kinase-like domain superfamily (IPR011009) | Receptor-like kinase WAK-like (IPR045274) | Serine/threonine-protein kinase, active site (IPR008271)	LOC_Os04g24300
27	Os04g0365100	Similar to OSIGBa0135K14.8 protein. (Os04t0365100-01)	chr04:17584989..17589580(+ strand)		WAK37	OsWAK37		EGF-like calcium-binding domain (IPR001881) | EGF-like calcium-binding, conserved site (IPR018097) | EGF-like domain (IPR000742) | Growth factor receptor cysteine-rich domain superfamily (IPR009030) | NOTCH1 EGF-like calcium-binding domain (IPR049883) | Protein kinase domain (IPR000719) | Protein kinase, ATP binding site (IPR017441) | Protein kinase-like domain superfamily (IPR011009) | Receptor-…	LOC_Os04g29580
28	Os04g0366000	Similar to OSIGBa0110B10.6 protein. (Os04t0366000-00)	chr04:17667431..17671131(- strand)		WAK38	OsWAK38		EGF-like calcium-binding domain (IPR001881) | EGF-like calcium-binding, conserved site (IPR018097) | EGF-like domain (IPR000742) | EGF-type aspartate/asparagine hydroxylation site (IPR000152) | Protein kinase domain (IPR000719) | Protein kinase, ATP binding site (IPR017441) | Protein kinase-like domain superfamily (IPR011009) | Receptor-like kinase WAK-like (IPR045274) | Serine/threonine-protein …	LOC_Os04g29680
29	Os04g0366800		chr04:17739613..17742079(- strand)					Protein kinase domain (IPR000719) | Protein kinase-like domain superfamily (IPR011009) | Receptor-like kinase WAK-like (IPR045274) | Serine-threonine/tyrosine-protein kinase, catalytic domain (IPR001245) | Serine/threonine-protein kinase, active site (IPR008271)	LOC_Os04g29770
30	Os04g0367600		chr04:17846227..17847087(- strand)					Protein kinase domain (IPR000719) | Protein kinase-like domain superfamily (IPR011009) | Receptor-like kinase WAK-like (IPR045274) | Serine/threonine-protein kinase, active site (IPR008271)	LOC_Os04g29930
31	Os04g0368000	Serine/threonine protein kinase-related domain containing protein. (Os04t0368000-01)	chr04:17874313..17877280(- strand)		WAK43	OsWAK43		EGF-like calcium-binding domain (IPR001881) | EGF-like calcium-binding, conserved site (IPR018097) | EGF-like domain (IPR000742) | NOTCH1 EGF-like calcium-binding domain (IPR049883) | Protein kinase domain (IPR000719) | Protein kinase-like domain superfamily (IPR011009) | Receptor-like kinase WAK-like (IPR045274) | Serine/threonine-protein kinase, active site (IPR008271) | Wall-associated recepto…	LOC_Os04g29960
32	Os04g0368300	Similar to H0607F01.5 protein. (Os04t0368300-00)	chr04:17888146..17891574(- strand)		WAK44	OsWAK44, OsRLCK142, RLCK142		EGF-like calcium-binding domain (IPR001881) | EGF-like calcium-binding, conserved site (IPR018097) | EGF-like domain (IPR000742) | Growth factor receptor cysteine-rich domain superfamily (IPR009030) | Protein kinase domain (IPR000719) | Protein kinase-like domain superfamily (IPR011009) | Receptor-like kinase WAK-like (IPR045274) | Serine/threonine-protein kinase, active site (IPR008271) | Wall-a…	LOC_Os04g29990
33	Os04g0368800	Similar to H0607F01.6 protein. (Os04t0368800-00)	chr04:17906318..17909802(- strand)		WAK45	OsWAK45, OsRLCK143, RLCK143		EGF-like calcium-binding domain (IPR001881) | EGF-like calcium-binding, conserved site (IPR018097) | EGF-like domain (IPR000742) | EGF-type aspartate/asparagine hydroxylation site (IPR000152) | NOTCH1 EGF-like calcium-binding domain (IPR049883) | Protein kinase domain (IPR000719) | Protein kinase-like domain superfamily (IPR011009) | Receptor-like kinase WAK-like (IPR045274) | Serine/threonine-pr…	LOC_Os04g30010
34	Os04g0369300		chr04:17944768..17945805(- strand)		RLCK146, CRK44L	OsRLCK146, OsCRK44-L, CRK44-L, OsCRK44L		Protein kinase domain (IPR000719) | Protein kinase-like domain superfamily (IPR011009) | Receptor-like kinase WAK-like (IPR045274) | Serine/threonine-protein kinase, active site (IPR008271)	LOC_Os04g30060
35	Os04g0370100	Similar to OSIGBa0107E14.7 protein. (Os04t0370100-01)	chr04:18001019..18005396(- strand)		WAK46	OsWAK46, OsWAK2-L, WAK2-L, OsWAK2L, WAK2L		EGF-like calcium-binding domain (IPR001881) | EGF-like calcium-binding, conserved site (IPR018097) | EGF-like domain (IPR000742) | Protein kinase domain (IPR000719) | Protein kinase-like domain superfamily (IPR011009) | Receptor-like kinase WAK-like (IPR045274) | Serine/threonine-protein kinase, active site (IPR008271) | Wall-associated receptor kinase, galacturonan-binding domain (IPR025287)	LOC_Os04g30160
36	Os04g0370900	Similar to H0607F01.5 protein. (Os04t0370900-01);Similar to cDNA, clone: J013067H13, full insert sequence. (Os04t0370900-02)	chr04:18042184..18049429(- strand)		WAK60	OsWAK60		EGF-like calcium-binding domain (IPR001881) | EGF-like calcium-binding, conserved site (IPR018097) | EGF-like domain (IPR000742) | Growth factor receptor cysteine-rich domain superfamily (IPR009030) | Protein kinase domain (IPR000719) | Protein kinase-like domain superfamily (IPR011009) | Receptor-like kinase WAK-like (IPR045274) | Serine/threonine-protein kinase, active site (IPR008271) | Wall-a…	LOC_Os04g30240
37	Os04g0371200	Similar to OSIGBa0134J07.8 protein. (Os04t0371200-00)	chr04:18071437..18072738(- strand)		RLCK148	OsRLCK148		Protein kinase domain (IPR000719) | Protein kinase-like domain superfamily (IPR011009) | Receptor-like kinase WAK-like (IPR045274) | Serine/threonine-protein kinase, active site (IPR008271)	LOC_Os04g30270
38	Os04g0372100	Similar to OSIGBa0107E14.7 protein. (Os04t0372100-00)	chr04:18125099..18136512(+ strand)		WAK49	OsWAK49		Protein kinase domain (IPR000719) | Protein kinase-like domain superfamily (IPR011009) | Receptor-like kinase WAK-like (IPR045274) | Serine/threonine-protein kinase, active site (IPR008271)	LOC_Os04g30370
39	Os04g0517700	Similar to OSIGBa0145M07.8 protein. (Os04t0517700-01)	chr04:25884745..25885575(- strand)		WAK51	OsWAK51		Protein kinase domain (IPR000719) | Protein kinase-like domain superfamily (IPR011009) | Receptor-like kinase WAK-like (IPR045274) | Serine/threonine-protein kinase, active site (IPR008271)	LOC_Os04g43730
40	Os04g0598600	Protein kinase, catalytic domain domain containing protein. (Os04t0598600-00)	chr04:30196157..30200231(+ strand)					Protein kinase domain (IPR000719) | Protein kinase, ATP binding site (IPR017441) | Protein kinase-like domain superfamily (IPR011009) | Receptor-like kinase WAK-like (IPR045274) | Serine/threonine-protein kinase, active site (IPR008271)	None
41	Os04g0598900	Similar to Wall-associated kinase-like protein. (Os04t0598900-01)	chr04:30215063..30217691(- strand)		WAK50	OsWAK50		EGF-like calcium-binding domain (IPR001881) | EGF-like calcium-binding, conserved site (IPR018097) | EGF-like domain (IPR000742) | EGF-type aspartate/asparagine hydroxylation site (IPR000152) | Protein kinase domain (IPR000719) | Protein kinase, ATP binding site (IPR017441) | Protein kinase-like domain superfamily (IPR011009) | Receptor-like kinase WAK-like (IPR045274) | Serine/threonine-protein …	LOC_Os04g51040
42	Os04g0599000	Similar to WAK53a - OsWAK receptor-like protein kinase. (Os04t0599000-01);Serine/threonine protein kinase-related domain containing protein. (Os04t0599000-02)	chr04:30220289..30223988(- strand)		WAK53	OsWAK53, OsWAK53a		Concanavalin A-like lectin/glucanase domain superfamily (IPR013320) | EGF-like calcium-binding domain (IPR001881) | EGF-like calcium-binding, conserved site (IPR018097) | EGF-like domain (IPR000742) | EGF-type aspartate/asparagine hydroxylation site (IPR000152) | NOTCH1 EGF-like calcium-binding domain (IPR049883) | Protein kinase domain (IPR000719) | Protein kinase, ATP binding site (IPR017441) |…	LOC_Os04g51050
43	Os05g0135100	Hypothetical conserved gene. (Os05t0135100-00)	chr05:2053474..2057590(- strand)					Protein kinase domain (IPR000719) | Protein kinase, ATP binding site (IPR017441) | Protein kinase-like domain superfamily (IPR011009) | Receptor-like kinase WAK-like (IPR045274) | Serine-threonine/tyrosine-protein kinase, catalytic domain (IPR001245) | Serine/threonine-protein kinase, active site (IPR008271) | Wall-associated receptor kinase, galacturonan-binding domain (IPR025287)	LOC_Os05g04460
44	Os05g0270875	Similar to J013100G02, full insert sequence. (Os05t0270875-00)	chr05:10917468..10918251(- strand)					Protein kinase-like domain superfamily (IPR011009) | Receptor-like kinase WAK-like (IPR045274)	None
45	Os05g0318100	Similar to Protein kinase-related protein. (Os05t0318100-00)	chr05:14749809..14753963(+ strand)					Protein kinase domain (IPR000719) | Protein kinase, ATP binding site (IPR017441) | Protein kinase-like domain superfamily (IPR011009) | Receptor-like kinase WAK-like (IPR045274) | Serine-threonine/tyrosine-protein kinase, catalytic domain (IPR001245) | Serine/threonine-protein kinase, active site (IPR008271) | Wall-associated receptor kinase, galacturonan-binding domain (IPR025287)	LOC_Os05g25390
46	Os06g0142500	Similar to Wall-associated kinase 3. (Os06t0142500-00)	chr06:2230033..2233000(+ strand)		WAK61	OsWAK61, OsRLCK195, RLCK195		EGF-like calcium-binding domain (IPR001881) | EGF-like calcium-binding, conserved site (IPR018097) | EGF-like domain (IPR000742) | Growth factor receptor cysteine-rich domain superfamily (IPR009030) | NOTCH1 EGF-like calcium-binding domain (IPR049883) | Protein kinase domain (IPR000719) | Protein kinase, ATP binding site (IPR017441) | Protein kinase-like domain superfamily (IPR011009) | Receptor-…	LOC_Os06g05050
47	Os06g0170100	Similar to WAK80 - OsWAK receptor-like protein kinase. (Os06t0170100-00)	chr06:3515130..3518031(- strand)		WAK63	OsWAK63		EGF-like calcium-binding, conserved site (IPR018097) | Protein kinase domain (IPR000719) | Protein kinase, ATP binding site (IPR017441) | Protein kinase-like domain superfamily (IPR011009) | Receptor-like kinase WAK-like (IPR045274) | Serine-threonine/tyrosine-protein kinase, catalytic domain (IPR001245) | Serine/threonine-protein kinase, active site (IPR008271) | Wall-associated receptor kinase,…	LOC_Os06g07330
48	Os06g0705200	Hypothetical conserved gene. (Os06t0705200-00)	chr06:29791163..29795253(- strand)		WAK64	OsWAK64		EGF-like calcium-binding domain (IPR001881) | EGF-like calcium-binding, conserved site (IPR018097) | EGF-like domain (IPR000742) | EGF-type aspartate/asparagine hydroxylation site (IPR000152) | NOTCH1 EGF-like calcium-binding domain (IPR049883) | Protein kinase domain (IPR000719) | Protein kinase, ATP binding site (IPR017441) | Protein kinase-like domain superfamily (IPR011009) | Receptor-like ki…	LOC_Os06g49170
49	Os06g0706600	Similar to wall-associated kinase 3. (Os06t0706600-00)	chr06:29850302..29851762(- strand)		WAK65	OsWAK65		Protein kinase domain (IPR000719) | Protein kinase, ATP binding site (IPR017441) | Protein kinase-like domain superfamily (IPR011009) | Receptor-like kinase WAK-like (IPR045274) | Serine-threonine/tyrosine-protein kinase, catalytic domain (IPR001245) | Serine/threonine-protein kinase, active site (IPR008271)	LOC_Os06g49260
50	Os07g0248600	Similar to Protein kinase domain containing protein, expressed. (Os07t0248600-00)	chr07:8257107..8258252(+ strand)		WAK68	OsWAK68, OsRLCK225, RLCK225		Protein kinase domain (IPR000719) | Protein kinase, ATP binding site (IPR017441) | Protein kinase-like domain superfamily (IPR011009) | Receptor-like kinase WAK-like (IPR045274) | Serine/threonine-protein kinase, active site (IPR008271)	LOC_Os07g14490
51	Os07g0493200	Protein kinase, catalytic domain domain containing protein. (Os07t0493200-01)	chr07:18416304..18420418(+ strand)		WAK72	OsWAK72, OsRLCK228, RLCK228		Protein kinase domain (IPR000719) | Protein kinase, ATP binding site (IPR017441) | Protein kinase-like domain superfamily (IPR011009) | Receptor-like kinase WAK-like (IPR045274) | Serine-threonine/tyrosine-protein kinase, catalytic domain (IPR001245) | Serine/threonine-protein kinase, active site (IPR008271)	LOC_Os07g31130
52	Os07g0493800	Protein kinase, catalytic domain domain containing protein. (Os07t0493800-00)	chr07:18460423..18462456(+ strand)		WAK71	OsWAK71, OsRLCK229, RLCK229		Protein kinase domain (IPR000719) | Protein kinase, ATP binding site (IPR017441) | Protein kinase-like domain superfamily (IPR011009) | Receptor-like kinase WAK-like (IPR045274) | Serine-threonine/tyrosine-protein kinase, catalytic domain (IPR001245) | Serine/threonine-protein kinase, active site (IPR008271) | Tyrosine-protein kinase, active site (IPR008266)	LOC_Os07g31190
53	Os07g0494300	Protein kinase, catalytic domain domain containing protein. (Os07t0494300-00)	chr07:18479190..18481052(+ strand)		WAK70	OsWAK70, OsRLCK230, RLCK230		Protein kinase domain (IPR000719) | Protein kinase, ATP binding site (IPR017441) | Protein kinase-like domain superfamily (IPR011009) | Receptor-like kinase WAK-like (IPR045274) | Serine-threonine/tyrosine-protein kinase, catalytic domain (IPR001245) | Serine/threonine-protein kinase, active site (IPR008271)	LOC_Os07g31210
54	Os07g0494800	Serine/threonine protein kinase domain containing protein. (Os07t0494800-01)	chr07:18497999..18502813(+ strand)		WAK69	OsWAK69, OsRLCK231, RLCK231		Protein kinase domain (IPR000719) | Protein kinase, ATP binding site (IPR017441) | Protein kinase-like domain superfamily (IPR011009) | Receptor-like kinase WAK-like (IPR045274) | Serine/threonine-protein kinase, active site (IPR008271)	LOC_Os07g31250
55	Os08g0365500	Similar to WAK80 - OsWAK receptor-like protein kinase. (Os08t0365500-00)	chr08:16919056..16920093(- strand)		WAK77	OsWAK77, OsRLCK252, RLCK252		Protein kinase domain (IPR000719) | Protein kinase, ATP binding site (IPR017441) | Protein kinase-like domain superfamily (IPR011009) | Receptor-like kinase WAK-like (IPR045274) | Serine/threonine-protein kinase, active site (IPR008271)	LOC_Os08g27780
56	Os08g0378300	Similar to cDNA clone:J013100G02, full insert sequence. (Os08t0378300-00)	chr08:17782007..17783026(+ strand)		RLCK254	OsRLCK254		Protein kinase domain (IPR000719) | Protein kinase, ATP binding site (IPR017441) | Protein kinase-like domain superfamily (IPR011009) | Receptor-like kinase WAK-like (IPR045274) | Serine-threonine/tyrosine-protein kinase, catalytic domain (IPR001245) | Serine/threonine-protein kinase, active site (IPR008271)	LOC_Os08g29040
57	Os08g0501000	Hypothetical conserved gene. (Os08t0501000-00)	chr08:24734910..24738361(- strand)					Protein kinase domain (IPR000719) | Protein kinase, ATP binding site (IPR017441) | Protein kinase-like domain superfamily (IPR011009) | Receptor-like kinase WAK-like (IPR045274) | Serine-threonine/tyrosine-protein kinase, catalytic domain (IPR001245) | Serine/threonine-protein kinase, active site (IPR008271) | Wall-associated receptor kinase, galacturonan-binding domain (IPR025287)	LOC_Os08g39170
58	Os08g0501088	Similar to J013100G02, full insert sequence. (Os08t0501088-00)	chr08:24747842..24748547(- strand)					Protein kinase domain (IPR000719) | Protein kinase-like domain superfamily (IPR011009) | Receptor-like kinase WAK-like (IPR045274) | Serine/threonine-protein kinase, active site (IPR008271)	LOC_Os08g39174
59	Os08g0501200	EGF-type aspartate/asparagine hydroxylation site domain containing protein. (Os08t0501200-00)	chr08:24750050..24754844(- strand)		WAK73	OsWAK73		EGF-like calcium-binding domain (IPR001881) | EGF-like calcium-binding, conserved site (IPR018097) | EGF-like domain (IPR000742) | EGF-type aspartate/asparagine hydroxylation site (IPR000152) | Protein kinase domain (IPR000719) | Protein kinase, ATP binding site (IPR017441) | Protein kinase-like domain superfamily (IPR011009) | Receptor-like kinase WAK-like (IPR045274) | Serine-threonine/tyrosine…	LOC_Os08g39174,LOC_Os08g39180
60	Os08g0501500	EGF-type aspartate/asparagine hydroxylation site domain containing protein. (Os08t0501500-00)	chr08:24767565..24771071(- strand)		WAK74	OsWAK74		EGF-like calcium-binding domain (IPR001881) | EGF-like calcium-binding, conserved site (IPR018097) | EGF-like domain (IPR000742) | EGF-type aspartate/asparagine hydroxylation site (IPR000152) | NOTCH1 EGF-like calcium-binding domain (IPR049883) | Protein kinase domain (IPR000719) | Protein kinase, ATP binding site (IPR017441) | Protein kinase-like domain superfamily (IPR011009) | Receptor-like ki…	LOC_Os08g39210
61	Os08g0501600	Similar to Wall associated kinase. (Os08t0501600-00)	chr08:24774507..24775745(+ strand)		WAK75	OsWAK75		Protein kinase domain (IPR000719) | Protein kinase, ATP binding site (IPR017441) | Protein kinase-like domain superfamily (IPR011009) | Receptor-like kinase WAK-like (IPR045274) | Serine-threonine/tyrosine-protein kinase, catalytic domain (IPR001245) | Serine/threonine-protein kinase, active site (IPR008271)	LOC_Os08g39220
62	Os09g0339300	Protein kinase, catalytic domain domain containing protein. (Os09t0339300-00)	chr09:10378522..10381850(- strand)		WAK86	OsWAK86		EGF-like calcium-binding domain (IPR001881) | EGF-like calcium-binding, conserved site (IPR018097) | Protein kinase domain (IPR000719) | Protein kinase, ATP binding site (IPR017441) | Protein kinase-like domain superfamily (IPR011009) | Receptor-like kinase WAK-like (IPR045274) | Serine-threonine/tyrosine-protein kinase, catalytic domain (IPR001245) | Serine/threonine-protein kinase, active site …	LOC_Os09g16980
63	Os09g0373800	Protein kinase, catalytic domain domain containing protein. (Os09t0373800-00)	chr09:12494660..12497644(- strand)		WAK79	OsWAK79		EGF-like calcium-binding domain (IPR001881) | EGF-like calcium-binding, conserved site (IPR018097) | EGF-like domain (IPR000742) | Growth factor receptor cysteine-rich domain superfamily (IPR009030) | NOTCH1 EGF-like calcium-binding domain (IPR049883) | Protein kinase domain (IPR000719) | Protein kinase, ATP binding site (IPR017441) | Protein kinase-like domain superfamily (IPR011009) | Receptor-…	LOC_Os09g20740
64	Os09g0471200	Similar to WAK80 - OsWAK receptor-like protein kinase. (Os09t0471200-00)	chr09:17949936..17954035(- strand)		WAK80	OsWAK80		Protein kinase domain (IPR000719) | Protein kinase, ATP binding site (IPR017441) | Protein kinase-like domain superfamily (IPR011009) | Receptor-like kinase WAK-like (IPR045274) | Serine-threonine/tyrosine-protein kinase, catalytic domain (IPR001245) | Serine/threonine-protein kinase, active site (IPR008271) | Wall-associated receptor kinase, galacturonan-binding domain (IPR025287)	LOC_Os09g29510
65	Os09g0471400	Similar to WAK80 - OsWAK receptor-like protein kinase. (Os09t0471400-01)	chr09:17961284..17962785(- strand)		WAK81	OsWAK81, OsRLCK273, RLCK273		Protein kinase domain (IPR000719) | Protein kinase, ATP binding site (IPR017441) | Protein kinase-like domain superfamily (IPR011009) | Receptor-like kinase WAK-like (IPR045274) | Serine-threonine/tyrosine-protein kinase, catalytic domain (IPR001245) | Serine/threonine-protein kinase, active site (IPR008271)	LOC_Os09g29520
66	Os09g0482640	Serine/threonine protein kinase-related domain containing protein. (Os09t0482640-01)	chr09:18550671..18553851(+ strand)		WAK87	OsWAK87		EGF-like calcium-binding domain (IPR001881) | EGF-like calcium-binding, conserved site (IPR018097) | EGF-type aspartate/asparagine hydroxylation site (IPR000152) | Protein kinase domain (IPR000719) | Protein kinase, ATP binding site (IPR017441) | Protein kinase-like domain superfamily (IPR011009) | Receptor-like kinase WAK-like (IPR045274) | Serine/threonine-protein kinase, active site (IPR008271)	LOC_Os09g30454
67	Os09g0561400		chr09:22302975..22305523(+ strand)		WAK89A	OsWAK89a		EGF-like calcium-binding domain (IPR001881) | EGF-like calcium-binding, conserved site (IPR018097) | EGF-like domain (IPR000742) | EGF-type aspartate/asparagine hydroxylation site (IPR000152) | Growth factor receptor cysteine-rich domain superfamily (IPR009030) | Protein kinase domain (IPR000719) | Protein kinase, ATP binding site (IPR017441) | Protein kinase-like domain superfamily (IPR011009) |…	LOC_Os09g38830
68	Os09g0561450	EGF-type aspartate/asparagine hydroxylation site domain containing protein. (Os09t0561450-00)	chr09:22307502..22311526(+ strand)		WAK89B	OsWAK89b		EGF-like calcium-binding domain (IPR001881) | EGF-like calcium-binding, conserved site (IPR018097) | EGF-like domain (IPR000742) | EGF-type aspartate/asparagine hydroxylation site (IPR000152) | NOTCH1 EGF-like calcium-binding domain (IPR049883) | Protein kinase domain (IPR000719) | Protein kinase, ATP binding site (IPR017441) | Protein kinase-like domain superfamily (IPR011009) | Receptor-like ki…	LOC_Os09g38834
69	Os09g0561500	Wall-associated kinase, Rice blast resistance (Os09t0561500-01)	chr09:22311665..22314492(+ strand)	WAK90, OsWAK90	WAK90	OsWAK90	WALL-ASSOCIATED KINASE GENE 90	EGF-like calcium-binding domain (IPR001881) | EGF-like calcium-binding, conserved site (IPR018097) | EGF-like domain (IPR000742) | EGF-type aspartate/asparagine hydroxylation site (IPR000152) | Protein kinase domain (IPR000719) | Protein kinase, ATP binding site (IPR017441) | Protein kinase-like domain superfamily (IPR011009) | Receptor-like kinase WAK-like (IPR045274) | Serine-threonine/tyrosine…	LOC_Os09g38840	Delteil A et al. BMC Plant Biol, 16:17 (2016)
70	Os09g0561600	Wall-associated receptor-like kinase, Regulation of early embryo sac development, Female gametophyte development, Positive regulation of rice blast resistance (Os09t0561600-01)	chr09:22315765..22318752(+ strand)	DEES1, WAK91, OsWAK91, OsDEES1	DEES1	WAK91, OsWAK91, OsDEES1	DEFECT IN EARLY EMBRYO SAC1, WALL-ASSOCIATED KINASE GENE 91	EGF-like calcium-binding domain (IPR001881) | EGF-like calcium-binding, conserved site (IPR018097) | EGF-like domain (IPR000742) | EGF-type aspartate/asparagine hydroxylation site (IPR000152) | Protein kinase domain (IPR000719) | Protein kinase, ATP binding site (IPR017441) | Protein kinase-like domain superfamily (IPR011009) | Receptor-like kinase WAK-like (IPR045274) | Serine/threonine-protein …	LOC_Os09g38850	Delteil A et al. BMC Plant Biol, 16:17 (2016) | Wang N et al. Plant Physiol, 160(2):696-707 (2012)	0
71	Os09g0562600	Wall-associated kinase, Positive regulation of rice blast resistance (Os09t0562600-01)	chr09:22348739..22351491(+ strand)	WAK92, OsWAK92, OsDEES1-L4	WAK92	OsWAK92, OsDEES1-L4	WALL-ASSOCIATED KINASE GENE 92	EGF-like calcium-binding domain (IPR001881) | EGF-like calcium-binding, conserved site (IPR018097) | EGF-like domain (IPR000742) | EGF-type aspartate/asparagine hydroxylation site (IPR000152) | Growth factor receptor cysteine-rich domain superfamily (IPR009030) | NOTCH1 EGF-like calcium-binding domain (IPR049883) | Protein kinase domain (IPR000719) | Protein kinase, ATP binding site (IPR017441) |…	LOC_Os09g38910	Delteil A et al. BMC Plant Biol, 16:17 (2016) | Wang N et al. Plant Physiol, 160(2):696-707 (2012)	0
72	Os10g0103140	Similar to Protein kinase domain containing protein, expressed. (Os10t0103140-00)	chr10:241302..242237(- strand)		WAK93	OsWAK93, OsRLCK286, RLCK286		Protein kinase domain (IPR000719) | Protein kinase, ATP binding site (IPR017441) | Protein kinase-like domain superfamily (IPR011009) | Receptor-like kinase WAK-like (IPR045274) | Serine/threonine-protein kinase, active site (IPR008271)	LOC_Os10g01390
73	Os10g0111400	Similar to Protein kinase domain containing protein, expressed. (Os10t0111400-00)	chr10:794387..799383(- strand)		WAK95	OsWAK95		EGF-like calcium-binding domain (IPR001881) | EGF-like calcium-binding, conserved site (IPR018097) | EGF-like domain (IPR000742) | EGF-type aspartate/asparagine hydroxylation site (IPR000152) | NOTCH1 EGF-like calcium-binding domain (IPR049883) | Protein kinase domain (IPR000719) | Protein kinase, ATP binding site (IPR017441) | Protein kinase-like domain superfamily (IPR011009) | Receptor-like ki…	LOC_Os10g02250
74	Os10g0111900	Similar to Protein kinase domain containing protein, expressed. (Os10t0111900-00)	chr10:816245..821884(+ strand)		WAK96/97	OsWAK96/97, OsWAK96, OsWAK97		EGF-like calcium-binding domain (IPR001881) | EGF-like domain (IPR000742) | Protein kinase domain (IPR000719) | Protein kinase-like domain superfamily (IPR011009) | Receptor-like kinase WAK-like (IPR045274) | Serine/threonine-protein kinase, active site (IPR008271) | Wall-associated receptor kinase, galacturonan-binding domain (IPR025287)	LOC_Os10g02276,LOC_Os10g02284
75	Os10g0112700	Serine/threonine protein kinase-related domain containing protein. (Os10t0112700-01)	chr10:848170..850210(- strand)		WAK98	OsWAK98, OsRLCK287, RLCK287		Protein kinase domain (IPR000719) | Protein kinase-like domain superfamily (IPR011009) | Receptor-like kinase WAK-like (IPR045274) | Serine-threonine/tyrosine-protein kinase, catalytic domain (IPR001245) | Serine/threonine-protein kinase, active site (IPR008271)	LOC_Os10g02360
76	Os10g0116600	Serine/threonine protein kinase domain containing protein. (Os10t0116600-00)	chr10:1067078..1068007(- strand)					Protein kinase domain (IPR000719) | Protein kinase, ATP binding site (IPR017441) | Protein kinase-like domain superfamily (IPR011009) | Receptor-like kinase WAK-like (IPR045274) | Serine-threonine/tyrosine-protein kinase, catalytic domain (IPR001245) | Serine/threonine-protein kinase, active site (IPR008271)	LOC_Os10g02720
77	Os10g0141200	Similar to Protein kinase domain containing protein. (Os10t0141200-00)	chr10:2517965..2520206(+ strand)		RLCK290	OsRLCK290		Protein kinase domain (IPR000719) | Protein kinase, ATP binding site (IPR017441) | Protein kinase-like domain superfamily (IPR011009) | Receptor-like kinase WAK-like (IPR045274) | Serine-threonine/tyrosine-protein kinase, catalytic domain (IPR001245) | Serine/threonine-protein kinase, active site (IPR008271)	LOC_Os10g05160
78	Os10g0141300	Similar to Protein kinase domain containing protein. (Os10t0141300-00)	chr10:2523971..2524453(+ strand)		WAK100	OsWAK100, OsRLCK291, RLCK291		Protein kinase domain (IPR000719) | Protein kinase, ATP binding site (IPR017441) | Protein kinase-like domain superfamily (IPR011009) | Receptor-like kinase WAK-like (IPR045274) | Serine-threonine/tyrosine-protein kinase, catalytic domain (IPR001245)	LOC_Os10g05170
79	Os10g0142600	Protein kinase, catalytic domain domain containing protein. (Os10t0142600-00)	chr10:2594665..2596299(+ strand)		WAK101	OsWAK101, OsRLCK292, RLCK292		Protein kinase domain (IPR000719) | Protein kinase, ATP binding site (IPR017441) | Protein kinase-like domain superfamily (IPR011009) | Receptor-like kinase WAK-like (IPR045274) | Serine/threonine-protein kinase, active site (IPR008271)	LOC_Os10g05250
80	Os10g0143866	Protein kinase, catalytic domain domain containing protein. (Os10t0143866-00)	chr10:2662311..2665288(+ strand)		WAK102	OsWAK102, OsRLCK293, RLCK293		Protein kinase domain (IPR000719) | Protein kinase-like domain superfamily (IPR011009) | Receptor-like kinase WAK-like (IPR045274) | Serine-threonine/tyrosine-protein kinase, catalytic domain (IPR001245) | Serine/threonine-protein kinase, active site (IPR008271)	LOC_Os10g05400
81	Os10g0151100	Similar to Protein kinase domain containing protein, expressed. (Os10t0151100-00)	chr10:3060912..3065547(+ strand)		WAK103	OsWAK103		EGF-like calcium-binding domain (IPR001881) | EGF-like calcium-binding, conserved site (IPR018097) | NOTCH1 EGF-like calcium-binding domain (IPR049883) | Protein kinase domain (IPR000719) | Protein kinase, ATP binding site (IPR017441) | Protein kinase-like domain superfamily (IPR011009) | Receptor-like kinase WAK-like (IPR045274) | Serine/threonine-protein kinase, active site (IPR008271) | Wall-a…	LOC_Os10g06030
82	Os10g0151500	Similar to Protein kinase domain containing protein, expressed. (Os10t0151500-00)	chr10:3090572..3097445(+ strand)		WAK104	OsWAK104		EGF-like calcium-binding domain (IPR001881) | EGF-like calcium-binding, conserved site (IPR018097) | EGF-like domain (IPR000742) | EGF-type aspartate/asparagine hydroxylation site (IPR000152) | NOTCH1 EGF-like calcium-binding domain (IPR049883) | Protein kinase domain (IPR000719) | Protein kinase, ATP binding site (IPR017441) | Protein kinase-like domain superfamily (IPR011009) | Receptor-like ki…	LOC_Os10g06090
83	Os10g0152000	Serine/threonine protein kinase domain containing protein. (Os10t0152000-00)	chr10:3122019..3127181(- strand)		WAK105	OsWAK105, YK3		EGF-like calcium-binding domain (IPR001881) | EGF-like calcium-binding, conserved site (IPR018097) | EGF-like domain (IPR000742) | Growth factor receptor cysteine-rich domain superfamily (IPR009030) | NOTCH1 EGF-like calcium-binding domain (IPR049883) | Protein kinase domain (IPR000719) | Protein kinase, ATP binding site (IPR017441) | Protein kinase-like domain superfamily (IPR011009) | Receptor-…	LOC_Os10g06140
84	Os10g0162836	Similar to Protein kinase domain containing protein. (Os10t0162836-01)	chr10:4050820..4051634(- strand)		RLCK378	OsRLCK378		Protein kinase domain (IPR000719) | Protein kinase-like domain superfamily (IPR011009) | Receptor-like kinase WAK-like (IPR045274) | Serine-threonine/tyrosine-protein kinase, catalytic domain (IPR001245)	LOC_Os10g07548
85	Os10g0174548	Similar to Calcium binding EGF domain containing protein. (Os10t0174548-00)	chr10:5157636..5164933(- strand)		WAK107	OsWAK107, OsWAK106, WAK106		EGF-like calcium-binding domain (IPR001881) | EGF-like calcium-binding, conserved site (IPR018097) | EGF-like domain (IPR000742) | EGF-type aspartate/asparagine hydroxylation site (IPR000152) | NOTCH1 EGF-like calcium-binding domain (IPR049883) | Protein kinase domain (IPR000719) | Protein kinase, ATP binding site (IPR017441) | Protein kinase-like domain superfamily (IPR011009) | Receptor-like ki…	LOC_Os10g09550,LOC_Os10g09570
86	Os10g0180800	Wall-associated kinase, Negative regulation of rice blast resistance (Os10t0180800-01);Similar to Calcium binding EGF domain containing protein, expressed. (Os10t0180800-02);Hypothetical conserved gene. (Os10t0180800-03)	chr10:5539743..5544578(- strand)	WAK112, OsWAK112, OsWAK112d	WAK112	OsWAK112, OsWAK112d	WALL-ASSOCIATED KINASE GENE 112, cell wall associated receptor kinase 112, cell wall associated receptor kinase 112d	EGF-like calcium-binding domain (IPR001881) | EGF-like calcium-binding, conserved site (IPR018097) | EGF-like domain (IPR000742) | Growth factor receptor cysteine-rich domain superfamily (IPR009030) | NOTCH1 EGF-like calcium-binding domain (IPR049883) | Protein kinase domain (IPR000719) | Protein kinase, ATP binding site (IPR017441) | Protein kinase-like domain superfamily (IPR011009) | Receptor-…	LOC_Os10g10130	Delteil A et al. BMC Plant Biol, 16:17 (2016)
87	Os10g0326200	Similar to Protein kinase domain containing protein. (Os10t0326200-00)	chr10:9056301..9057476(+ strand)		WAK114	OsWAK114		Protein kinase domain (IPR000719) | Protein kinase, ATP binding site (IPR017441) | Protein kinase-like domain superfamily (IPR011009) | Receptor-like kinase WAK-like (IPR045274) | Serine/threonine-protein kinase, active site (IPR008271)	LOC_Os10g17910
88	Os10g0351500	Tyrosine protein kinase domain containing protein. (Os10t0351500-01)	chr10:10699268..10701907(+ strand)					Protein kinase domain (IPR000719) | Protein kinase-like domain superfamily (IPR011009) | Receptor-like kinase WAK-like (IPR045274) | Serine-threonine/tyrosine-protein kinase, catalytic domain (IPR001245)	LOC_Os10g21090
89	Os11g0553500	Protein kinase, catalytic domain domain containing protein. (Os11t0553500-00)	chr11:20589041..20591080(- strand)		WAK116	OsWAK116, OsRLCK332, RLCK332		Protein kinase domain (IPR000719) | Protein kinase, ATP binding site (IPR017441) | Protein kinase-like domain superfamily (IPR011009) | Receptor-like kinase WAK-like (IPR045274) | Serine-threonine/tyrosine-protein kinase, catalytic domain (IPR001245) | Serine/threonine-protein kinase, active site (IPR008271)	LOC_Os11g35120
90	Os11g0555600	Protein kinase, core domain containing protein. (Os11t0555600-01)	chr11:20651030..20654076(- strand)		WAK117	OsWAK117		Protein kinase domain (IPR000719) | Protein kinase, ATP binding site (IPR017441) | Protein kinase-like domain superfamily (IPR011009) | Receptor-like kinase WAK-like (IPR045274) | Serine/threonine-protein kinase, active site (IPR008271)	LOC_Os11g35220
91	Os11g0556400	Serine/threonine protein kinase-related domain containing protein. (Os11t0556400-00)	chr11:20672585..20674513(- strand)		RLCK334	OsRLCK334		Protein kinase domain (IPR000719) | Protein kinase, ATP binding site (IPR017441) | Protein kinase-like domain superfamily (IPR011009) | Receptor-like kinase WAK-like (IPR045274) | Serine-threonine/tyrosine-protein kinase, catalytic domain (IPR001245) | Serine/threonine-protein kinase, active site (IPR008271)	LOC_Os11g35274
92	Os11g0556600		chr11:20683728..20685743(- strand)		WAK119	OsWAK119, OsRLCK335, RLCK335		Protein kinase domain (IPR000719) | Protein kinase, ATP binding site (IPR017441) | Protein kinase-like domain superfamily (IPR011009) | Receptor-like kinase WAK-like (IPR045274) | Serine-threonine/tyrosine-protein kinase, catalytic domain (IPR001245) | Serine/threonine-protein kinase, active site (IPR008271) | Tyrosine-protein kinase, active site (IPR008266)	LOC_Os11g35290
93	Os11g0690066	Wall-associated receptor-like protein kinase, Blast disease resistance (Os11t0690066-01)	chr11:28058331..28063814(+ strand)	OsWAK1		OsWAK1, WAK1	wall-associated protein kinase 1	EGF-like calcium-binding domain (IPR001881) | EGF-like domain (IPR000742) | Protein kinase domain (IPR000719) | Protein kinase, ATP binding site (IPR017441) | Protein kinase-like domain superfamily (IPR011009) | Receptor-like kinase WAK-like (IPR045274) | Serine-threonine/tyrosine-protein kinase, catalytic domain (IPR001245) | Serine/threonine-protein kinase, active site (IPR008271) | Wall-associ…	None	Li H et al. Plant Mol Biol, 69(3):337-46 (2009)
94	Os11g0690600		chr11:28091241..28091624(+ strand)					Protein kinase domain (IPR000719) | Protein kinase-like domain superfamily (IPR011009) | Receptor-like kinase WAK-like (IPR045274) | Serine-threonine/tyrosine-protein kinase, catalytic domain (IPR001245)	LOC_Os11g46810
95	Os11g0690733		chr11:28091688..28092227(+ strand)					Protein kinase domain (IPR000719) | Protein kinase-like domain superfamily (IPR011009) | Receptor-like kinase WAK-like (IPR045274) | Serine/threonine-protein kinase, active site (IPR008271)	LOC_Os11g46810
96	Os11g0691280	EGF-type aspartate/asparagine hydroxylation site domain containing protein. (Os11t0691280-00)	chr11:28142192..28148337(+ strand)		RLCK353	OsRLCK353		EGF-like calcium-binding domain (IPR001881) | EGF-like calcium-binding, conserved site (IPR018097) | EGF-like domain (IPR000742) | EGF-type aspartate/asparagine hydroxylation site (IPR000152) | Protein kinase domain (IPR000719) | Protein kinase, ATP binding site (IPR017441) | Protein kinase-like domain superfamily (IPR011009) | Receptor-like kinase WAK-like (IPR045274) | Serine-threonine/tyrosine…	LOC_Os11g46870
97	Os11g0691300	Wall-associated kinase, Positive regulation of resistance to rice panicle blast (Os11t0691300-01)	chr11:28159866..28165741(+ strand)	Pb4	PB4	Pb4, OsPB4		EGF-like calcium-binding domain (IPR001881) | EGF-like calcium-binding, conserved site (IPR018097) | EGF-like domain (IPR000742) | EGF-type aspartate/asparagine hydroxylation site (IPR000152) | Protein kinase domain (IPR000719) | Protein kinase, ATP binding site (IPR017441) | Protein kinase-like domain superfamily (IPR011009) | Receptor-like kinase WAK-like (IPR045274) | Serine-threonine/tyrosine…	LOC_Os11g46880	Fan Y et al. Int J Mol Sci, 25(2): (2024)
98	Os11g0691500	Similar to Protein kinase domain containing protein. (Os11t0691500-00)	chr11:28179078..28179995(+ strand)			WAK3, OsWAK3		Protein kinase domain (IPR000719) | Protein kinase, ATP binding site (IPR017441) | Protein kinase-like domain superfamily (IPR011009) | Receptor-like kinase WAK-like (IPR045274) | Serine-threonine/tyrosine-protein kinase, catalytic domain (IPR001245) | Serine/threonine-protein kinase, active site (IPR008271)	LOC_Os11g46900
99	Os11g0691650	Serine/threonine protein kinase domain containing protein. (Os11t0691650-00)	chr11:28222036..28222992(+ strand)					Protein kinase domain (IPR000719) | Protein kinase, ATP binding site (IPR017441) | Protein kinase-like domain superfamily (IPR011009) | Receptor-like kinase WAK-like (IPR045274) | Serine-threonine/tyrosine-protein kinase, catalytic domain (IPR001245) | Serine/threonine-protein kinase, active site (IPR008271)	LOC_Os11g46950
100	Os11g0694100	Similar to Protein kinase domain containing protein, expressed. (Os11t0694100-01)	chr11:28356988..28362710(+ strand)		WAK123	OsWAK123		EGF-like calcium-binding domain (IPR001881) | EGF-like domain (IPR000742) | EGF-type aspartate/asparagine hydroxylation site (IPR000152) | Protein kinase domain (IPR000719) | Protein kinase, ATP binding site (IPR017441) | Protein kinase-like domain superfamily (IPR011009) | Receptor-like kinase WAK-like (IPR045274) | Serine/threonine-protein kinase, active site (IPR008271) | Wall-associated recep…	LOC_Os11g47140
101	Os11g0694200		chr11:28365583..28369884(+ strand)		WAK122	OsWAK122		EGF-like calcium-binding domain (IPR001881) | EGF-like calcium-binding, conserved site (IPR018097) | EGF-like domain (IPR000742) | EGF-type aspartate/asparagine hydroxylation site (IPR000152) | NOTCH1 EGF-like calcium-binding domain (IPR049883) | Protein kinase domain (IPR000719) | Protein kinase-like domain superfamily (IPR011009) | Receptor-like kinase WAK-like (IPR045274) | Serine/threonine-pr…	LOC_Os11g47150
102	Os12g0614851	Serine/threonine protein kinase domain containing protein. (Os12t0614851-00)	chr12:26075077..26076201(+ strand)		WAK126	OsWAK126, OsRLCK374, RLCK374		Protein kinase domain (IPR000719) | Protein kinase, ATP binding site (IPR017441) | Protein kinase-like domain superfamily (IPR011009) | Receptor-like kinase WAK-like (IPR045274) | Serine/threonine-protein kinase, active site (IPR008271)	LOC_Os12g42040
103	Os12g0615000	Tyrosine protein kinase domain containing protein. (Os12t0615000-00)	chr12:26083058..26085962(+ strand)					EGF-like calcium-binding domain (IPR001881) | EGF-like calcium-binding, conserved site (IPR018097) | EGF-like domain (IPR000742) | Protein kinase domain (IPR000719) | Protein kinase, ATP binding site (IPR017441) | Protein kinase-like domain superfamily (IPR011009) | Receptor-like kinase WAK-like (IPR045274) | Serine-threonine/tyrosine-protein kinase, catalytic domain (IPR001245) | Serine/threonin…	None
104	Os12g0615100	Similar to Protein kinase domain containing protein, expressed. (Os12t0615100-01);Hypothetical conserved gene. (Os12t0615100-02)	chr12:26087069..26090656(+ strand)		WAK128	OsWAK128		EGF-like calcium-binding domain (IPR001881) | EGF-like calcium-binding, conserved site (IPR018097) | Protein kinase domain (IPR000719) | Protein kinase, ATP binding site (IPR017441) | Protein kinase-like domain superfamily (IPR011009) | Receptor-like kinase WAK-like (IPR045274) | Serine-threonine/tyrosine-protein kinase, catalytic domain (IPR001245) | Serine/threonine-protein kinase, active site …	LOC_Os12g42060
105	Os12g0615300	Similar to Protein kinase domain containing protein, expressed. (Os12t0615300-01);Hypothetical conserved gene. (Os12t0615300-02)	chr12:26093652..26097724(+ strand)		WAK129	OsWAK129, OsRLCK375, RLCK375, OsWAK129b		EGF-like calcium-binding domain (IPR001881) | EGF-like calcium-binding, conserved site (IPR018097) | Protein kinase domain (IPR000719) | Protein kinase, ATP binding site (IPR017441) | Protein kinase-like domain superfamily (IPR011009) | Receptor-like kinase WAK-like (IPR045274) | Serine/threonine-protein kinase, active site (IPR008271) | Wall-associated receptor kinase, galacturonan-binding domai…	LOC_Os12g42070
Receptor-like kinases (RLKs)
NO.	Locus ID	Description	Position	Gene Symbo	CGSNL Symbol	Oryzabase Synonym	RAP-DB Gene Name Synonym(s)	Functional domain (InterPro)	MSU ID	Reference
1	Os02g0194600	STRUBBELIG-receptor family 8 protein, Leucine-rich repeat receptor-like kinase (LRR-RLK), Regulation of pollen aperture formation (Os02t0194600-01);LRR-receptor-like kinase (LRR-RLK) family protein (Os02t0194600-02)	chr02:5269802..5276457(+ strand)	OsSRF8			STRUBBELIG-receptor family 8	Leucine-rich repeat (IPR001611) | Leucine-rich repeat domain superfamily (IPR032675) | Protein kinase domain (IPR000719) | Protein kinase, ATP binding site (IPR017441) | Protein kinase-like domain superfamily (IPR011009) | Ser/Thr Protein Kinases with Diverse Regulatory Roles (IPR051420) | Serine-threonine/tyrosine-protein kinase, catalytic domain (IPR001245)	LOC_Os02g10110	Gottin C et al. Plant J, 108(2):492-508 (2021) | Chen K et al. Nat Commun, 15(1):4512 (2024)
2	Os02g0553000	Protein kinase, catalytic domain domain containing protein. (Os02t0553000-01);Leucine-rich repeat receptor-like kinase (LRR-RLK), Regulation of Xa21-mediated disease resistance (Os02t0553000-02);LRR-receptor-like kinase (LRR-RLK) family protein, Non-canonical (Os02t0553000-03)	chr02:20857044..20865948(- strand)	XIK1	XIK1	OsXIK1	Xoo-induced kinase 1	Leucine-rich repeat (IPR001611) | Leucine-rich repeat domain superfamily (IPR032675) | Leucine-rich repeat, typical subtype (IPR003591) | Leucine-rich repeat-containing N-terminal, plant-type (IPR013210) | Plant receptor-like serine/threonine kinase (IPR051716) | Protein kinase domain (IPR000719) | Protein kinase, ATP binding site (IPR017441) | Protein kinase-like domain superfamily (IPR011009) |…	LOC_Os02g34790,LOC_Os02g34800	Gottin C et al. Plant J, 108(2):492-508 (2021) | Hu H et al. Rice (N Y), 8(1):34 (2015)
3	Os06g0130100	Receptor-like kinase (RLK), Drought and salt stress tolerance (Os06t0130100-01);LRR-receptor-like kinase (LRR-RLK) family protein (Os06t0130100-02);Similar to Stress-induced protein kinase. (Os06t0130100-03)	chr06:1605742..1612409(+ strand)	SIK1, OsSIK1, OsER2, ER2	SIK1	OsSIK1, OsER2, ER2, OsERL, ERL	STRESS INDUCED PROTEIN KINASE 1, ERECTA 2	Leucine-rich repeat (IPR001611) | Leucine-rich repeat domain superfamily (IPR032675) | Leucine-rich repeat, typical subtype (IPR003591) | Leucine-rich repeat-containing N-terminal, plant-type (IPR013210) | Plant LRR receptor-like serine/threonine-protein kinases (IPR050647) | Protein kinase domain (IPR000719) | Protein kinase, ATP binding site (IPR017441) | Protein kinase-like domain superfamily …	LOC_Os06g03970	Gottin C et al. Plant J, 108(2):492-508 (2021) | Ouyang SQ et al. Plant J, 62(2):316-29 (2010)
4	Os01g0124500	LRR-receptor-like kinase (LRR-RLK) family protein (Os01t0124500-01)	chr01:1356413..1361286(- strand)		MRLK1	OsMRLK1		Leucine-rich repeat (IPR001611) | Leucine-rich repeat domain superfamily (IPR032675) | Leucine-rich repeat, typical subtype (IPR003591) | Malectin-like domain (IPR024788) | Protein kinase domain (IPR000719) | Protein kinase, ATP binding site (IPR017441) | Protein kinase-like domain superfamily (IPR011009) | Serine/threonine-protein kinase, active site (IPR008271)	LOC_Os01g03370	Gottin C et al. Plant J, 108(2):492-508 (2021)
5	Os01g0133900	LRR-receptor-like kinase (LRR-RLK) family protein (Os01t0133900-01)	chr01:1867814..1870416(+ strand)					Arabidopsis Inactive Receptor-like Kinases (IPR050994) | Leucine-rich repeat (IPR001611) | Leucine-rich repeat domain superfamily (IPR032675) | Leucine-rich repeat-containing N-terminal, plant-type (IPR013210) | Protein kinase domain (IPR000719) | Protein kinase-like domain superfamily (IPR011009)	LOC_Os01g04230	Gottin C et al. Plant J, 108(2):492-508 (2021)
6	Os01g0149700	LRR-receptor-like kinase (LRR-RLK) family protein, Putative LRR-kinase protein, Non-canonical (Os01t0149700-01)	chr01:2688460..2692024(- strand)	KINt1				Leucine-rich repeat (IPR001611) | Leucine-rich repeat domain superfamily (IPR032675) | Leucine-rich repeat, typical subtype (IPR003591) | Leucine-rich repeat-containing N-terminal, plant-type (IPR013210) | Stomatal Development and Plant Interaction Regulator (IPR052941)	LOC_Os01g05640	Gottin C et al. Plant J, 108(2):492-508 (2021) | Hayashi K et al. Plant J, 57(3):413-25 (2009)
7	Os01g0152000	LRR-receptor-like kinase (LRR-RLK) family protein (Os01t0152000-01)	chr01:2810313..2815017(+ strand)					Leucine-rich repeat (IPR001611) | Leucine-rich repeat domain superfamily (IPR032675) | Leucine-rich repeat, typical subtype (IPR003591) | Leucine-rich repeat-containing N-terminal, plant-type (IPR013210) | Plant receptor-like serine/threonine-protein kinase (IPR051809) | Protein kinase domain (IPR000719) | Protein kinase, ATP binding site (IPR017441) | Protein kinase-like domain superfamily (IPR0…	LOC_Os01g05870	Gottin C et al. Plant J, 108(2):492-508 (2021)
8	Os01g0152600	LRR-receptor-like kinase (LRR-RLK) family protein (Os01t0152600-01)	chr01:2830325..2833879(+ strand)		RLCK24	OsRLCK24		Leucine-rich repeat (IPR001611) | Leucine-rich repeat domain superfamily (IPR032675) | Leucine-rich repeat, typical subtype (IPR003591) | Leucine-rich repeat-containing N-terminal, plant-type (IPR013210) | Plant LRR receptor-like serine/threonine-protein kinases (IPR050647) | Protein kinase domain (IPR000719) | Protein kinase, ATP binding site (IPR017441) | Protein kinase-like domain superfamily …	LOC_Os01g05940	Gottin C et al. Plant J, 108(2):492-508 (2021)
9	Os01g0152800	LRR-receptor-like kinase (LRR-RLK) family protein (Os01t0152800-01)	chr01:2839934..2843512(+ strand)		RLCK25	OsRLCK25		Leucine-rich repeat (IPR001611) | Leucine-rich repeat domain superfamily (IPR032675) | Leucine-rich repeat, typical subtype (IPR003591) | Leucine-rich repeat-containing N-terminal, plant-type (IPR013210) | Plant receptor-like serine/threonine-protein kinase (IPR051809) | Protein kinase domain (IPR000719) | Protein kinase, ATP binding site (IPR017441) | Protein kinase-like domain superfamily (IPR0…	LOC_Os01g05960	Gottin C et al. Plant J, 108(2):492-508 (2021)
10	Os01g0153000	LRR-receptor-like kinase (LRR-RLK) family protein (Os01t0153000-01)	chr01:2851954..2855225(+ strand)					Leucine-rich repeat (IPR001611) | Leucine-rich repeat domain superfamily (IPR032675) | Leucine-rich repeat, typical subtype (IPR003591) | Leucine-rich repeat-containing N-terminal, plant-type (IPR013210) | Plant receptor-like serine/threonine-protein kinase (IPR051809) | Protein kinase domain (IPR000719) | Protein kinase, ATP binding site (IPR017441) | Protein kinase-like domain superfamily (IPR0…	LOC_Os01g05980	Gottin C et al. Plant J, 108(2):492-508 (2021)
11	Os01g0170300	LRR-receptor-like kinase (LRR-RLK) family protein (Os01t0170300-01)	chr01:3621211..3625338(+ strand)					Leucine-rich repeat (IPR001611) | Leucine-rich repeat domain superfamily (IPR032675) | Leucine-rich repeat, typical subtype (IPR003591) | Leucine-rich repeat-containing N-terminal, plant-type (IPR013210) | Protein kinase domain (IPR000719) | Protein kinase, ATP binding site (IPR017441) | Protein kinase-like domain superfamily (IPR011009) | Serine/threonine-protein kinase, active site (IPR008271)	LOC_Os01g07560	Gottin C et al. Plant J, 108(2):492-508 (2021)
12	Os01g0171000	BRASSINOSTEROID INSENSITIVE 1 (BRI1)-associated receptor kinase, LRR-receptor-like kinase (LRR-RLK) family protein (Os01t0171000-01);Similar to Leucine-rich repeat receptor-like kinase. (Os01t0171000-02)	chr01:3667476..3673008(- strand)	OsSERL5, qRLW1	SERL5	OsSERL5, OsBAK1-4, OsSERK1, BAK1-4, SERK1	SERK-like5, QTN for ratio of length-to-width	Leucine rich repeat 4 (IPR025875) | Leucine-rich repeat (IPR001611) | Leucine-rich repeat domain superfamily (IPR032675) | Leucine-rich repeat-containing N-terminal, plant-type (IPR013210) | Protein kinase domain (IPR000719) | Protein kinase, ATP binding site (IPR017441) | Protein kinase-like domain superfamily (IPR011009) | Serine-threonine/tyrosine-protein kinase, catalytic domain (IPR001245) |…	LOC_Os01g07630	Gottin C et al. Plant J, 108(2):492-508 (2021) | Singla B et al. Int J Plant Genomics, 2009:539402 (2009) | Niu Y et al. BMC Genomics, 22(1):602 (2021)	0
13	Os01g0206800	LRR-receptor-like kinase (LRR-RLK) family protein (Os01t0206800-01)	chr01:5814827..5819207(- strand)					Leucine-rich repeat (IPR001611) | Leucine-rich repeat domain superfamily (IPR032675) | Leucine-rich repeat-containing N-terminal, plant-type (IPR013210) | Protein kinase domain (IPR000719) | Protein kinase-like domain superfamily (IPR011009) | Serine-threonine/tyrosine-protein kinase, catalytic domain (IPR001245)	LOC_Os01g10900	Gottin C et al. Plant J, 108(2):492-508 (2021)
14	Os01g0228200	LRR-receptor-like kinase (LRR-RLK) family protein (Os01t0228200-01)	chr01:7081736..7085798(+ strand)					Leucine-rich repeat (IPR001611) | Leucine-rich repeat domain superfamily (IPR032675) | Leucine-rich repeat, typical subtype (IPR003591) | Leucine-rich repeat-containing N-terminal, plant-type (IPR013210) | Plant receptor-like serine/threonine-protein kinase (IPR051809) | Protein kinase domain (IPR000719) | Protein kinase, ATP binding site (IPR017441) | Protein kinase-like domain superfamily (IPR0…	LOC_Os01g12790	Gottin C et al. Plant J, 108(2):492-508 (2021)
15	Os01g0239700	LRR-receptor-like kinase (LRR-RLK) family protein (Os01t0239700-01);Similar to Leucine-rich receptor-like protein kinase. (Os01t0239700-02);Similar to predicted protein. (Os01t0239700-03)	chr01:7739074..7742878(+ strand)					Leucine-rich repeat (IPR001611) | Leucine-rich repeat domain superfamily (IPR032675) | Leucine-rich repeat-containing N-terminal, plant-type (IPR013210) | Plant LRR receptor-like serine/threonine-protein kinases (IPR050647) | Protein kinase domain (IPR000719) | Protein kinase, ATP binding site (IPR017441) | Protein kinase-like domain superfamily (IPR011009) | Serine/threonine-protein kinase, acti…	LOC_Os01g13800	Gottin C et al. Plant J, 108(2):492-508 (2021)
16	Os01g0514700	LRR-receptor-like kinase (LRR-RLK) family protein (Os01t0514700-01)	chr01:18205177..18208214(+ strand)					Arabidopsis Inactive Receptor-like Kinases (IPR050994) | Leucine-rich repeat (IPR001611) | Leucine-rich repeat domain superfamily (IPR032675) | Leucine-rich repeat, typical subtype (IPR003591) | Leucine-rich repeat-containing N-terminal, plant-type (IPR013210) | Protein kinase domain (IPR000719) | Protein kinase-like domain superfamily (IPR011009) | Tyrosine-protein kinase, active site (IPR008266)	LOC_Os01g33090	Gottin C et al. Plant J, 108(2):492-508 (2021)
17	Os01g0523100	LRR-receptor-like kinase (LRR-RLK) family protein (Os01t0523100-01)	chr01:18671229..18674473(+ strand)					Leucine-rich repeat (IPR001611) | Leucine-rich repeat domain superfamily (IPR032675) | Leucine-rich repeat, typical subtype (IPR003591) | Leucine-rich repeat-containing N-terminal, plant-type (IPR013210) | Plant receptor-like serine/threonine-protein kinase (IPR051809) | Protein kinase domain (IPR000719) | Protein kinase, ATP binding site (IPR017441) | Protein kinase-like domain superfamily (IPR0…	LOC_Os01g33950	Gottin C et al. Plant J, 108(2):492-508 (2021)
18	Os01g0577600	Similar to predicted protein. (Os01t0577600-01);LRR-receptor-like kinase (LRR-RLK) family protein (Os01t0577600-02)	chr01:22337554..22341551(- strand)					Arabidopsis Inactive Receptor-like Kinases (IPR050994) | Leucine-rich repeat (IPR001611) | Leucine-rich repeat domain superfamily (IPR032675) | Leucine-rich repeat-containing N-terminal, plant-type (IPR013210) | Pollen receptor-like kinase 1-6/SFR4-like (IPR046959) | Protein kinase domain (IPR000719) | Protein kinase-like domain superfamily (IPR011009) | Serine-threonine/tyrosine-protein kinase, …	LOC_Os01g39600	Gottin C et al. Plant J, 108(2):492-508 (2021)
19	Os01g0607900	LRR-receptor-like kinase (LRR-RLK) family protein (Os01t0607900-01)	chr01:23976021..23981901(- strand)			OsRPK1, OsJNipponRPK1, OsI219RPK1, OsI9311RPK1		Arabidopsis Inactive Receptor-like Kinases (IPR050994) | Leucine-rich repeat (IPR001611) | Leucine-rich repeat domain superfamily (IPR032675) | Leucine-rich repeat-containing N-terminal, plant-type (IPR013210) | Protein kinase domain (IPR000719) | Protein kinase-like domain superfamily (IPR011009)	LOC_Os01g42294	Gottin C et al. Plant J, 108(2):492-508 (2021)
20	Os01g0674800	Serine/threonine-specific protein kinase NPK15-like. (Os01t0674800-01);LRR-receptor-like kinase (LRR-RLK) family protein (Os01t0674800-02)	chr01:27733124..27739844(+ strand)					Leucine-rich repeat (IPR001611) | Leucine-rich repeat domain superfamily (IPR032675) | Leucine-rich repeat-containing N-terminal, plant-type (IPR013210) | Protein kinase domain (IPR000719) | Protein kinase-like domain superfamily (IPR011009) | Serine-threonine/tyrosine-protein kinase, catalytic domain (IPR001245)	LOC_Os01g48390	Gottin C et al. Plant J, 108(2):492-508 (2021)
21	Os01g0694000	LRR-receptor-like kinase (LRR-RLK) family protein (Os01t0694000-01)	chr01:28664353..28668340(+ strand)					Leucine-rich repeat (IPR001611) | Leucine-rich repeat domain superfamily (IPR032675) | Leucine-rich repeat, typical subtype (IPR003591) | Leucine-rich repeat-containing N-terminal, plant-type (IPR013210) | Plant receptor-like serine/threonine-protein kinase (IPR051809) | Protein kinase domain (IPR000719) | Protein kinase, ATP binding site (IPR017441) | Protein kinase-like domain superfamily (IPR0…	LOC_Os01g49910	Gottin C et al. Plant J, 108(2):492-508 (2021)
22	Os01g0711200	LRR-receptor-like kinase (LRR-RLK) family protein (Os01t0711200-01)	chr01:29551666..29553996(+ strand)					Leucine-rich repeat (IPR001611) | Leucine-rich repeat domain superfamily (IPR032675) | Leucine-rich repeat-containing N-terminal, plant-type (IPR013210) | Pollen receptor-like kinase 1-6/SFR4-like (IPR046959) | Protein kinase domain (IPR000719) | Protein kinase-like domain superfamily (IPR011009) | Serine-threonine/tyrosine-protein kinase, catalytic domain (IPR001245)	LOC_Os01g51400	Gottin C et al. Plant J, 108(2):492-508 (2021)
23	Os01g0718300	Receptor serine/threonine kinase, LRR-receptor-like kinase (LRR-RLK) family protein, Organ development through controlling cell division and elongation (Os01t0718300-01);Similar to Systemin receptor SR160 precursor (EC 2.7.1.37) (Brassinosteroid LRR receptor kinase). (Os01t0718300-02);Similar to Brassinosteroid-insensitive 1. (Os01t0718300-03)	chr01:29927587..29931452(- strand)	D61, d61*, dwf42, d61, OsBRI1, OSBRI1, BRI1, Os BRI1, Osbri1	D61	d61*, dwf42, d61, OsBRI1, OSBRI1, BRI1, Os BRI1, Osbri1, OsBRKq1, BRKq1	DWARF 61, dm-type dwarf, dwarf-61, DWARF61, BRASSINOSTEROID INSENSITIVE 1, BR receptor BRASSINOSTEROID INSENSITIVE1, BRASSINOSTEROID-INSENSITIVE1, brassinosteroid insensitive 1	Brassinosteroid receptor BRI1, island domain (IPR045381) | Leucine-rich repeat (IPR001611) | Leucine-rich repeat domain superfamily (IPR032675) | Leucine-rich repeat receptor-like kinase (IPR051564) | Leucine-rich repeat, typical subtype (IPR003591) | Plant LRR receptor-like serine/threonine-protein kinases (IPR050647) | Protein kinase domain (IPR000719) | Protein kinase, ATP binding site (IPR017…	LOC_Os01g52050	Gottin C et al. Plant J, 108(2):492-508 (2021) | Nakamura A et al. Plant Physiol, 140(2):580-90 (2006) | Yamamuro C et al. Plant Cell, 12(9):1591-606 (2000)	0
24	Os01g0810500	LRR-receptor-like kinase (LRR-RLK) family protein (Os01t0810500-01)	chr01:34428332..34436570(- strand)		MRLK4	OsMRLK4		Leucine-rich repeat (IPR001611) | Leucine-rich repeat domain superfamily (IPR032675) | Malectin-like domain (IPR024788) | Protein kinase domain (IPR000719) | Protein kinase, ATP binding site (IPR017441) | Protein kinase-like domain superfamily (IPR011009) | Serine-threonine/tyrosine-protein kinase, catalytic domain (IPR001245) | Serine/threonine-protein kinase, active site (IPR008271)	LOC_Os01g59550	Gottin C et al. Plant J, 108(2):492-508 (2021)
25	Os01g0810800	LRR-receptor-like kinase (LRR-RLK) family protein (Os01t0810800-01)	chr01:34445750..34454439(- strand)		MRLK6	OsMRLK6		Leucine-rich repeat (IPR001611) | Leucine-rich repeat domain superfamily (IPR032675) | Malectin-like domain (IPR024788) | Protein kinase domain (IPR000719) | Protein kinase, ATP binding site (IPR017441) | Protein kinase-like domain superfamily (IPR011009) | Serine-threonine/tyrosine-protein kinase, catalytic domain (IPR001245) | Serine/threonine-protein kinase, active site (IPR008271)	LOC_Os01g59570	Gottin C et al. Plant J, 108(2):492-508 (2021)
26	Os01g0811001	LRR-receptor-like kinase (LRR-RLK) family protein (Os01t0811001-01)	chr01:34458723..34466010(- strand)					Leucine-rich repeat domain superfamily (IPR032675) | Malectin-like domain (IPR024788) | Protein kinase domain (IPR000719) | Protein kinase, ATP binding site (IPR017441) | Protein kinase-like domain superfamily (IPR011009) | Serine/threonine-protein kinase, active site (IPR008271)	LOC_Os01g59580	Gottin C et al. Plant J, 108(2):492-508 (2021)
27	Os01g0816600	LRR-receptor-like kinase (LRR-RLK) family protein (Os01t0816600-01)	chr01:34738566..34744023(+ strand)					Leucine-rich repeat (IPR001611) | Leucine-rich repeat domain superfamily (IPR032675) | Protein kinase domain (IPR000719) | Protein kinase, ATP binding site (IPR017441) | Protein kinase-like domain superfamily (IPR011009) | Serine-threonine/tyrosine-protein kinase, catalytic domain (IPR001245) | Serine/threonine-protein kinase, active site (IPR008271)	LOC_Os01g60060	Gottin C et al. Plant J, 108(2):492-508 (2021)
28	Os01g0818700	LRR-receptor-like kinase (LRR-RLK) family protein (Os01t0818700-01)	chr01:34868435..34880657(- strand)					Leucine-rich repeat (IPR001611) | Leucine-rich repeat domain superfamily (IPR032675) | Leucine-rich repeat-containing N-terminal, plant-type (IPR013210) | Plant LRR receptor-like serine/threonine-protein kinases (IPR050647) | Protein kinase domain (IPR000719) | Protein kinase, ATP binding site (IPR017441) | Protein kinase-like domain superfamily (IPR011009) | Serine-threonine/tyrosine-protein kin…	LOC_Os01g60280	Gottin C et al. Plant J, 108(2):492-508 (2021)
29	Os01g0819100	LRR-receptor-like kinase (LRR-RLK) family protein (Os01t0819100-01)	chr01:34896740..34901716(+ strand)					Arabidopsis Inactive Receptor-like Kinases (IPR050994) | Leucine rich repeat 4 (IPR025875) | Leucine-rich repeat (IPR001611) | Leucine-rich repeat domain superfamily (IPR032675) | Leucine-rich repeat, typical subtype (IPR003591) | Leucine-rich repeat-containing N-terminal, plant-type (IPR013210) | Protein kinase domain (IPR000719) | Protein kinase, ATP binding site (IPR017441) | Protein kinase-li…	LOC_Os01g60330	Gottin C et al. Plant J, 108(2):492-508 (2021)
30	Os01g0821900	LRR-receptor-like kinase (LRR-RLK) family protein (Os01t0821900-01)	chr01:35082022..35086958(- strand)					Arabidopsis Inactive Receptor-like Kinases (IPR050994) | Leucine-rich repeat (IPR001611) | Leucine-rich repeat domain superfamily (IPR032675) | Leucine-rich repeat, typical subtype (IPR003591) | Leucine-rich repeat-containing N-terminal, plant-type (IPR013210) | Protein kinase domain (IPR000719) | Protein kinase, ATP binding site (IPR017441) | Protein kinase-like domain superfamily (IPR011009) | …	LOC_Os01g60670	Gottin C et al. Plant J, 108(2):492-508 (2021)
31	Os01g0878300	LRR-receptor-like kinase (LRR-RLK) family protein (Os01t0878300-01);Hypothetical conserved gene. (Os01t0878300-02)	chr01:38112112..38117971(+ strand)					Leucine-rich repeat (IPR001611) | Leucine-rich repeat domain superfamily (IPR032675) | Leucine-rich repeat, typical subtype (IPR003591) | Leucine-rich repeat-containing N-terminal, plant-type (IPR013210) | Plant LRR receptor-like serine/threonine-protein kinases (IPR050647) | Plant receptor-like serine/threonine kinase (IPR051716) | Protein kinase domain (IPR000719) | Protein kinase, ATP binding …	LOC_Os01g65650	Gottin C et al. Plant J, 108(2):492-508 (2021)
32	Os01g0957100	LRR-receptor-like kinase (LRR-RLK) family protein (Os01t0957100-01)	chr01:42184032..42187675(+ strand)					Leucine-rich repeat (IPR001611) | Leucine-rich repeat domain superfamily (IPR032675) | Leucine-rich repeat, typical subtype (IPR003591) | Leucine-rich repeat-containing N-terminal, plant-type (IPR013210) | Pollen receptor-like kinase 1-6/SFR4-like (IPR046959) | Protein kinase domain (IPR000719) | Protein kinase, ATP binding site (IPR017441) | Protein kinase-like domain superfamily (IPR011009)	LOC_Os01g72700	Gottin C et al. Plant J, 108(2):492-508 (2021)
33	Os01g0960400	LRR-receptor-like kinase (LRR-RLK) family protein (Os01t0960400-01);Similar to predicted protein. (Os01t0960400-02);Similar to Leucine-rich repeat transmembrane protein kinase. (Os01t0960400-03)	chr01:42336297..42348672(- strand)					Leucine-rich repeat (IPR001611) | Leucine-rich repeat domain superfamily (IPR032675) | Leucine-rich repeat, typical subtype (IPR003591) | Leucine-rich repeat-containing N-terminal, plant-type (IPR013210) | Protein kinase domain (IPR000719) | Protein kinase, ATP binding site (IPR017441) | Protein kinase-like domain superfamily (IPR011009) | Serine/threonine-protein kinase, active site (IPR008271)	LOC_Os01g72990	Gottin C et al. Plant J, 108(2):492-508 (2021)
34	Os01g0976900	LRR-receptor-like kinase (LRR-RLK) family protein (Os01t0976900-01)	chr01:43175288..43179266(- strand)		MRLK7	OsMRLK7		Leucine-rich repeat (IPR001611) | Leucine-rich repeat domain superfamily (IPR032675) | Malectin-like domain (IPR024788) | Protein kinase domain (IPR000719) | Protein kinase, ATP binding site (IPR017441) | Protein kinase-like domain superfamily (IPR011009) | Serine-threonine/tyrosine-protein kinase, catalytic domain (IPR001245) | Serine/threonine-protein kinase, active site (IPR008271)	LOC_Os01g74550	Gottin C et al. Plant J, 108(2):492-508 (2021)
35	Os02g0107700	LRR-receptor-like kinase (LRR-RLK) family protein (Os02t0107700-01)	chr02:442461..446252(+ strand)		RLCK59	OsRLCK59		Leucine-rich repeat (IPR001611) | Leucine-rich repeat domain superfamily (IPR032675) | Leucine-rich repeat, typical subtype (IPR003591) | Leucine-rich repeat-containing N-terminal, plant-type (IPR013210) | Plant receptor-like serine/threonine-protein kinase (IPR051809) | Protein kinase domain (IPR000719) | Protein kinase, ATP binding site (IPR017441) | Protein kinase-like domain superfamily (IPR0…	LOC_Os02g01800	Gottin C et al. Plant J, 108(2):492-508 (2021)
36	Os02g0111800	LRR-receptor-like kinase (LRR-RLK) family protein (Os02t0111800-02)	chr02:637013..640452(- strand)			OsCLVATA, CLVATA		Leucine-rich repeat (IPR001611) | Leucine-rich repeat domain superfamily (IPR032675) | Leucine-rich repeat, typical subtype (IPR003591) | Leucine-rich repeat-containing N-terminal, plant-type (IPR013210) | Protein kinase domain (IPR000719) | Protein kinase, ATP binding site (IPR017441) | Protein kinase-like domain superfamily (IPR011009) | Serine/threonine-protein kinase, active site (IPR008271)	LOC_Os02g02140	Gottin C et al. Plant J, 108(2):492-508 (2021)
37	Os02g0116700	LRR-receptor-like kinase (LRR-RLK) family protein (Os02t0116700-01)	chr02:884324..887679(+ strand)			OsPSKR1, PSKR1		Leucine-rich repeat (IPR001611) | Leucine-rich repeat domain superfamily (IPR032675) | Leucine-rich repeat, typical subtype (IPR003591) | Protein kinase domain (IPR000719) | Protein kinase, ATP binding site (IPR017441) | Protein kinase-like domain superfamily (IPR011009) | Serine/threonine-protein kinase, active site (IPR008271)	LOC_Os02g02490	Gottin C et al. Plant J, 108(2):492-508 (2021)
38	Os02g0136900	LRR-receptor-like kinase (LRR-RLK) family protein (Os02t0136900-01)	chr02:1949825..1953397(+ strand)					Leucine-rich repeat (IPR001611) | Leucine-rich repeat domain superfamily (IPR032675) | Leucine-rich repeat-containing N-terminal, plant-type (IPR013210) | Pollen receptor-like kinase 1-6/SFR4-like (IPR046959) | Protein kinase domain (IPR000719) | Protein kinase-like domain superfamily (IPR011009) | Serine-threonine/tyrosine-protein kinase, catalytic domain (IPR001245)	LOC_Os02g04430	Gottin C et al. Plant J, 108(2):492-508 (2021)
39	Os02g0151100	Hypothetical conserved gene. (Os02t0151100-01);LRR-receptor-like kinase (LRR-RLK) family protein (Os02t0151100-02)	chr02:2816610..2824133(- strand)		MRLK8	OsMRLK8		Leucine-rich repeat (IPR001611) | Leucine-rich repeat domain superfamily (IPR032675) | Malectin-like domain (IPR024788) | Protein kinase domain (IPR000719) | Protein kinase, ATP binding site (IPR017441) | Protein kinase-like domain superfamily (IPR011009) | Serine-threonine/tyrosine-protein kinase, catalytic domain (IPR001245) | Serine/threonine-protein kinase, active site (IPR008271)	LOC_Os02g05730	Gottin C et al. Plant J, 108(2):492-508 (2021)
40	Os02g0174400	LRR-receptor-like kinase (LRR-RLK) family protein (Os02t0174400-01)	chr02:4086437..4089165(+ strand)					Leucine-rich repeat (IPR001611) | Leucine-rich repeat domain superfamily (IPR032675) | Leucine-rich repeat-containing N-terminal, plant-type (IPR013210) | Pollen receptor-like kinase 1-6/SFR4-like (IPR046959) | Protein kinase domain (IPR000719) | Protein kinase-like domain superfamily (IPR011009) | Serine-threonine/tyrosine-protein kinase, catalytic domain (IPR001245)	LOC_Os02g07810	Gottin C et al. Plant J, 108(2):492-508 (2021)
41	Os02g0176100	Similar to predicted protein. (Os02t0176100-01);LRR-receptor-like kinase (LRR-RLK) family protein (Os02t0176100-02);Similar to predicted protein. (Os02t0176100-03)	chr02:4165207..4175212(- strand)					Arabidopsis Inactive Receptor-like Kinases (IPR050994) | Leucine-rich repeat (IPR001611) | Leucine-rich repeat domain superfamily (IPR032675) | Leucine-rich repeat-containing N-terminal, plant-type (IPR013210) | Pollen receptor-like kinase 1-6/SFR4-like (IPR046959) | Protein kinase domain (IPR000719) | Protein kinase-like domain superfamily (IPR011009) | Serine-threonine/tyrosine-protein kinase, …	LOC_Os02g07960	Gottin C et al. Plant J, 108(2):492-508 (2021)
42	Os02g0190500	LRR-receptor-like kinase (LRR-RLK) family protein (Os02t0190500-01)	chr02:5019765..5028028(+ strand)					Leucine-rich repeat (IPR001611) | Leucine-rich repeat domain superfamily (IPR032675) | Leucine-rich repeat, typical subtype (IPR003591) | Leucine-rich repeat-containing N-terminal, plant-type (IPR013210) | Pollen receptor-like kinase 1-6/SFR4-like (IPR046959) | Protein kinase domain (IPR000719) | Protein kinase-like domain superfamily (IPR011009) | Serine-threonine/tyrosine-protein kinase, cataly…	LOC_Os02g09740	Gottin C et al. Plant J, 108(2):492-508 (2021)
43	Os02g0194400	Similar to Receptor-like kinase (Fragment). (Os02t0194400-01);Leucine-rich repeat receptor-like kinase, Target gene of microRNA390, Cadmium stress response (Os02t0194400-02);LRR-receptor-like kinase (LRR-RLK) family protein, Non-canonical (Os02t0194400-03)	chr02:5259821..5267629(- strand)	MSL1, OsSRK		OsSRK, SRK	MSP1-like1, stress-responsive LRR-like kinase, stress-responsive leucine-rich repeat receptor-like kinase	Leucine-rich repeat (IPR001611) | Leucine-rich repeat domain superfamily (IPR032675) | Leucine-rich repeat receptor-like kinase (IPR051564) | Leucine-rich repeat, typical subtype (IPR003591) | Leucine-rich repeat-containing N-terminal, plant-type (IPR013210) | Protein kinase domain (IPR000719) | Protein kinase, ATP binding site (IPR017441) | Protein kinase-like domain superfamily (IPR011009) | Se…	LOC_Os02g10100	Gottin C et al. Plant J, 108(2):492-508 (2021) | Zhao X et al. Plant J, 54(3):375-87 (2008) | Ding Y et al. Front Plant Sci, 7:235 (2016)	0
44	Os02g0210700	LRR-receptor-like kinase (LRR-RLK) family protein (Os02t0210700-01)	chr02:6183755..6187803(+ strand)					Leucine-rich repeat (IPR001611) | Leucine-rich repeat domain superfamily (IPR032675) | Leucine-rich repeat, typical subtype (IPR003591) | Leucine-rich repeat-containing N-terminal, plant-type (IPR013210) | Plant receptor-like serine/threonine-protein kinase (IPR051809) | Protein kinase domain (IPR000719) | Protein kinase, ATP binding site (IPR017441) | Protein kinase-like domain superfamily (IPR0…	LOC_Os02g11930	Gottin C et al. Plant J, 108(2):492-508 (2021)
45	Os02g0211200	LRR-receptor-like kinase (LRR-RLK) family protein (Os02t0211200-01)	chr02:6208684..6212890(- strand)					Leucine-rich repeat (IPR001611) | Leucine-rich repeat domain superfamily (IPR032675) | Leucine-rich repeat, typical subtype (IPR003591) | Leucine-rich repeat-containing N-terminal, plant-type (IPR013210) | Plant receptor-like serine/threonine-protein kinase (IPR051809) | Protein kinase domain (IPR000719) | Protein kinase, ATP binding site (IPR017441) | Protein kinase-like domain superfamily (IPR0…	LOC_Os02g11980	Gottin C et al. Plant J, 108(2):492-508 (2021)
46	Os02g0211600	LRR-receptor-like kinase (LRR-RLK) family protein (Os02t0211600-01)	chr02:6228275..6232015(- strand)					Leucine-rich repeat (IPR001611) | Leucine-rich repeat domain superfamily (IPR032675) | Leucine-rich repeat, typical subtype (IPR003591) | Leucine-rich repeat-containing N-terminal, plant-type (IPR013210) | Plant receptor-like serine/threonine-protein kinase (IPR051809) | Protein kinase domain (IPR000719) | Protein kinase, ATP binding site (IPR017441) | Protein kinase-like domain superfamily (IPR0…	LOC_Os02g12010	Gottin C et al. Plant J, 108(2):492-508 (2021)
47	Os02g0211800	LRR-receptor-like kinase (LRR-RLK) family protein (Os02t0211800-01)	chr02:6247083..6250599(- strand)		RLCK65	OsRLCK65		Leucine-rich repeat (IPR001611) | Leucine-rich repeat domain superfamily (IPR032675) | Leucine-rich repeat, typical subtype (IPR003591) | Leucine-rich repeat-containing N-terminal, plant-type (IPR013210) | Plant receptor-like serine/threonine-protein kinase (IPR051809) | Protein kinase domain (IPR000719) | Protein kinase, ATP binding site (IPR017441) | Protein kinase-like domain superfamily (IPR0…	LOC_Os02g12030	Gottin C et al. Plant J, 108(2):492-508 (2021)
48	Os02g0215500	LRR-receptor-like kinase (LRR-RLK) family protein (Os02t0215500-01)	chr02:6468826..6472843(+ strand)					Leucine-rich repeat (IPR001611) | Leucine-rich repeat domain superfamily (IPR032675) | Leucine-rich repeat, typical subtype (IPR003591) | Leucine-rich repeat-containing N-terminal, plant-type (IPR013210) | Plant receptor-like serine/threonine-protein kinase (IPR051809) | Protein kinase domain (IPR000719) | Protein kinase, ATP binding site (IPR017441) | Protein kinase-like domain superfamily (IPR0…	LOC_Os02g12400	Gottin C et al. Plant J, 108(2):492-508 (2021)
49	Os02g0215700	Protein kinase, catalytic domain domain containing protein. (Os02t0215700-01);LRR-receptor-like kinase (LRR-RLK) family protein (Os02t0215700-02)	chr02:6476685..6480873(- strand)					Leucine-rich repeat (IPR001611) | Leucine-rich repeat domain superfamily (IPR032675) | Leucine-rich repeat, typical subtype (IPR003591) | Leucine-rich repeat-containing N-terminal, plant-type (IPR013210) | Plant receptor-like serine/threonine-protein kinase (IPR051809) | Protein kinase domain (IPR000719) | Protein kinase, ATP binding site (IPR017441) | Protein kinase-like domain superfamily (IPR0…	LOC_Os02g12420	Gottin C et al. Plant J, 108(2):492-508 (2021)
50	Os02g0216000	LRR-receptor-like kinase (LRR-RLK) family protein (Os02t0216000-01)	chr02:6491374..6496136(+ strand)					Leucine-rich repeat (IPR001611) | Leucine-rich repeat domain superfamily (IPR032675) | Leucine-rich repeat, typical subtype (IPR003591) | Leucine-rich repeat-containing N-terminal, plant-type (IPR013210) | Plant LRR receptor-like serine/threonine-protein kinases (IPR050647) | Protein kinase domain (IPR000719) | Protein kinase, ATP binding site (IPR017441) | Protein kinase-like domain superfamily …	LOC_Os02g12450	Gottin C et al. Plant J, 108(2):492-508 (2021)
51	Os02g0222200	LRR-receptor-like kinase (LRR-RLK) family protein (Os02t0222200-01)	chr02:6815260..6818653(+ strand)					Leucine-rich repeat (IPR001611) | Leucine-rich repeat domain superfamily (IPR032675) | Leucine-rich repeat, typical subtype (IPR003591) | Leucine-rich repeat-containing N-terminal, plant-type (IPR013210) | Plant LRR receptor-like serine/threonine-protein kinases (IPR050647) | Protein kinase domain (IPR000719) | Protein kinase, ATP binding site (IPR017441) | Protein kinase-like domain superfamily …	LOC_Os02g12910	Gottin C et al. Plant J, 108(2):492-508 (2021)
52	Os02g0222600	LRR-receptor-like kinase (LRR-RLK) family protein (Os02t0222600-01)	chr02:6831702..6834761(+ strand)					Leucine-rich repeat (IPR001611) | Leucine-rich repeat domain superfamily (IPR032675) | Leucine-rich repeat, typical subtype (IPR003591) | Leucine-rich repeat-containing N-terminal, plant-type (IPR013210) | Plant LRR receptor-like serine/threonine-protein kinases (IPR050647) | Protein kinase domain (IPR000719) | Protein kinase, ATP binding site (IPR017441) | Protein kinase-like domain superfamily …	None	Gottin C et al. Plant J, 108(2):492-508 (2021)
53	Os02g0227500	LRR-receptor-like kinase (LRR-RLK) family protein (Os02t0227500-01)	chr02:7154364..7157124(- strand)					Leucine-rich repeat (IPR001611) | Leucine-rich repeat domain superfamily (IPR032675) | Leucine-rich repeat receptor-like kinase (IPR051564) | Protein kinase domain (IPR000719) | Protein kinase-like domain superfamily (IPR011009) | Serine/threonine-protein kinase, active site (IPR008271)	LOC_Os02g13410	Gottin C et al. Plant J, 108(2):492-508 (2021)
54	Os02g0227700	LRR-receptor-like kinase (LRR-RLK) family protein (Os02t0227700-01)	chr02:7172422..7175962(- strand)		RLK5	OsRLK5		Leucine-rich repeat (IPR001611) | Leucine-rich repeat domain superfamily (IPR032675) | Leucine-rich repeat, typical subtype (IPR003591) | Leucine-rich repeat-containing N-terminal, plant-type (IPR013210) | Plant receptor-like serine/threonine kinase (IPR051716) | Protein kinase domain (IPR000719) | Protein kinase-like domain superfamily (IPR011009) | Serine-threonine/tyrosine-protein kinase, cata…	LOC_Os02g13430	Gottin C et al. Plant J, 108(2):492-508 (2021)
55	Os02g0228300	LRR-receptor-like kinase (LRR-RLK) family protein (Os02t0228300-01)	chr02:7220633..7224467(- strand)					Leucine rich repeat 4 (IPR025875) | Leucine-rich repeat (IPR001611) | Leucine-rich repeat domain superfamily (IPR032675) | Leucine-rich repeat receptor-like kinase (IPR051564) | Leucine-rich repeat, typical subtype (IPR003591) | Protein kinase domain (IPR000719) | Protein kinase, ATP binding site (IPR017441) | Protein kinase-like domain superfamily (IPR011009) | Serine/threonine-protein kinase, a…	LOC_Os02g13510	Gottin C et al. Plant J, 108(2):492-508 (2021)
56	Os02g0231700	LRR-receptor-like kinase (LRR-RLK) family protein (Os02t0231700-01)	chr02:7433734..7438431(- strand)					Leucine-rich repeat (IPR001611) | Leucine-rich repeat domain superfamily (IPR032675) | Leucine-rich repeat, typical subtype (IPR003591) | Leucine-rich repeat-containing N-terminal, plant-type (IPR013210) | Plant receptor-like serine/threonine-protein kinase (IPR051809) | Protein kinase domain (IPR000719) | Protein kinase, ATP binding site (IPR017441) | Protein kinase-like domain superfamily (IPR0…	LOC_Os02g13780	Gottin C et al. Plant J, 108(2):492-508 (2021)
57	Os02g0232500	Similar to Receptor-like serine/threonine kinase. (Os02t0232500-01);Similar to Receptor-like serine/threonine kinase. (Os02t0232500-02);LRR-receptor-like kinase (LRR-RLK) family protein (Os02t0232500-03)	chr02:7501288..7513592(+ strand)		MRLP2	OsMRLP2		Leucine-rich repeat (IPR001611) | Leucine-rich repeat domain superfamily (IPR032675) | LRR Receptor-Like Ser/Thr Protein Kinase (IPR051824) | Malectin domain (IPR021720) | Protein kinase domain (IPR000719) | Protein kinase-like domain superfamily (IPR011009) | Serine-threonine/tyrosine-protein kinase, catalytic domain (IPR001245) | Serine/threonine-protein kinase, active site (IPR008271)	LOC_Os02g13850	Gottin C et al. Plant J, 108(2):492-508 (2021)
58	Os02g0241100	LRR-receptor-like kinase (LRR-RLK) family protein (Os02t0241100-01)	chr02:7975665..7978686(- strand)					Leucine-rich repeat domain superfamily (IPR032675) | Pollen receptor-like kinase 1-6/SFR4-like (IPR046959) | Protein kinase domain (IPR000719) | Protein kinase-like domain superfamily (IPR011009) | Serine-threonine/tyrosine-protein kinase, catalytic domain (IPR001245)	LOC_Os02g14480	Gottin C et al. Plant J, 108(2):492-508 (2021)
59	Os02g0277700	LRR-receptor-like kinase (LRR-RLK) family protein, Non-canonical (Os02t0277700-01)	chr02:10213163..10216364(- strand)					Leucine-rich repeat (IPR001611) | Leucine-rich repeat domain superfamily (IPR032675) | Leucine-rich repeat, typical subtype (IPR003591) | Leucine-rich repeat-containing N-terminal, plant-type (IPR013210) | Plant LRR receptor-like serine/threonine-protein kinases (IPR050647)	LOC_Os02g17710	Gottin C et al. Plant J, 108(2):492-508 (2021)
60	Os02g0615300	LRR-receptor-like kinase (LRR-RLK) family protein (Os02t0615300-01)	chr02:24315307..24319072(+ strand)					Leucine-rich repeat (IPR001611) | Leucine-rich repeat domain superfamily (IPR032675) | Leucine-rich repeat, typical subtype (IPR003591) | Leucine-rich repeat-containing N-terminal, plant-type (IPR013210) | Plant receptor-like serine/threonine-protein kinase (IPR051809) | Protein kinase domain (IPR000719) | Protein kinase, ATP binding site (IPR017441) | Protein kinase-like domain superfamily (IPR0…	LOC_Os02g40180	Gottin C et al. Plant J, 108(2):492-508 (2021)
61	Os02g0615500	LRR-receptor-like kinase (LRR-RLK) family protein (Os02t0615500-01);Hypothetical conserved gene. (Os02t0615500-02)	chr02:24327114..24331291(+ strand)					Leucine-rich repeat (IPR001611) | Leucine-rich repeat domain superfamily (IPR032675) | Leucine-rich repeat, typical subtype (IPR003591) | Leucine-rich repeat-containing N-terminal, plant-type (IPR013210) | Plant receptor-like serine/threonine-protein kinase (IPR051809) | Protein kinase domain (IPR000719) | Protein kinase, ATP binding site (IPR017441) | Protein kinase-like domain superfamily (IPR0…	LOC_Os02g40200	Gottin C et al. Plant J, 108(2):492-508 (2021)
62	Os02g0629400	Phytosulfokine (PSK) receptor, LRR-receptor-like kinase (LRR-RLK) family protein, Regulation of resistance to Xoc (Os02t0629400-01)	chr02:25176174..25179701(- strand)	OsPSKR1	PSKR1	OsPSKR1, OsPSKR10, PSKR10	phytosulfokine receptor 1	Leucine-rich repeat (IPR001611) | Leucine-rich repeat domain superfamily (IPR032675) | Leucine-rich repeat, typical subtype (IPR003591) | Leucine-rich repeat-containing N-terminal, plant-type (IPR013210) | Plant LRR receptor-like serine/threonine-protein kinases (IPR050647) | Protein kinase domain (IPR000719) | Protein kinase, ATP binding site (IPR017441) | Protein kinase-like domain superfamily …	LOC_Os02g41890	Gottin C et al. Plant J, 108(2):492-508 (2021) | Yang W et al. Planta, 250(5):1603-1612 (2019)	0
63	Os02g0635600	Tyrosine protein kinase domain containing protein. (Os02t0635600-01);LRR-receptor-like kinase (LRR-RLK) family protein (Os02t0635600-02)	chr02:25488074..25491736(+ strand)					Leucine-rich repeat (IPR001611) | Leucine-rich repeat domain superfamily (IPR032675) | Leucine-rich repeat, typical subtype (IPR003591) | Leucine-rich repeat-containing N-terminal, plant-type (IPR013210) | Plant receptor-like serine/threonine-protein kinase (IPR051809) | Protein kinase domain (IPR000719) | Protein kinase, ATP binding site (IPR017441) | Protein kinase-like domain superfamily (IPR0…	LOC_Os02g42370	Gottin C et al. Plant J, 108(2):492-508 (2021)
64	Os02g0728500	Similar to BRASSINOSTEROID INSENSITIVE 1-associated receptor kinase 1. (Os02t0728500-01);LRR-receptor-like kinase (LRR-RLK) family protein (Os02t0728500-02)	chr02:30316133..30320090(- strand)		SERL3	OsSERL3		Leucine-rich repeat (IPR001611) | Leucine-rich repeat domain superfamily (IPR032675) | Leucine-rich repeat-containing N-terminal, plant-type (IPR013210) | Protein kinase domain (IPR000719) | Protein kinase, ATP binding site (IPR017441) | Protein kinase-like domain superfamily (IPR011009) | Serine-threonine/tyrosine-protein kinase, catalytic domain (IPR001245) | Serine/threonine-protein kinase, ac…	LOC_Os02g49600	Gottin C et al. Plant J, 108(2):492-508 (2021)
65	Os02g0777400	ERECTA family protein, OsERECTA2 receptor-like kinase, LRR-receptor-like kinase (LRR-RLK) family protein, Regulation of cell proliferation and cell growth, Regulation of germline cell specification during megasporogenesis (Os02t0777400-01)	chr02:32882405..32889742(+ strand)	OsER2	RLCK85	OsRLCK85, OsER2, ER2	OsERECTA2	Leucine-rich repeat (IPR001611) | Leucine-rich repeat domain superfamily (IPR032675) | Leucine-rich repeat, typical subtype (IPR003591) | Leucine-rich repeat-containing N-terminal, plant-type (IPR013210) | LRR Receptor-like Kinase (IPR052592) | Protein kinase domain (IPR000719) | Protein kinase, ATP binding site (IPR017441) | Protein kinase-like domain superfamily (IPR011009) | Serine/threonine-p…	LOC_Os02g53720	Gottin C et al. Plant J, 108(2):492-508 (2021) | Zhang Y et al. Front Plant Sci, 9:473 (2018) | Zhao H et al. Plant Physiol, 182(4):2006-2024 (2020)	0
66	Os02g0830700	Leucine-rich repeat, N-terminal domain containing protein. (Os02t0830700-01);LRR-receptor-like kinase (LRR-RLK) family protein (Os02t0830700-02)	chr02:35705657..35710886(- strand)					Leucine-rich repeat (IPR001611) | Leucine-rich repeat domain superfamily (IPR032675) | Leucine-rich repeat-containing N-terminal, plant-type (IPR013210) | Pollen receptor-like kinase 1-6/SFR4-like (IPR046959) | Protein kinase domain (IPR000719) | Protein kinase-like domain superfamily (IPR011009)	LOC_Os02g58390	Gottin C et al. Plant J, 108(2):492-508 (2021)
67	Os03g0127700	LRR-receptor-like kinase (LRR-RLK) family protein (Os03t0127700-01);Serine/threonine protein kinase-related domain containing protein. (Os03t0127700-02)	chr03:1562044..1566735(+ strand)					Arabidopsis Inactive Receptor-like Kinases (IPR050994) | Leucine-rich repeat (IPR001611) | Leucine-rich repeat domain superfamily (IPR032675) | Leucine-rich repeat-containing N-terminal, plant-type (IPR013210) | Protein kinase domain (IPR000719) | Protein kinase-like domain superfamily (IPR011009)	LOC_Os03g03570	Gottin C et al. Plant J, 108(2):492-508 (2021)
68	Os03g0145102	LRR-receptor-like kinase (LRR-RLK) family protein (Os03t0145102-01)	chr03:2495553..2499114(- strand)		RLCK99	OsRLCK99		Leucine-rich repeat (IPR001611) | Leucine-rich repeat domain superfamily (IPR032675) | Leucine-rich repeat, typical subtype (IPR003591) | Leucine-rich repeat-containing N-terminal, plant-type (IPR013210) | Plant LRR receptor-like serine/threonine-protein kinases (IPR050647) | Protein kinase domain (IPR000719) | Protein kinase, ATP binding site (IPR017441) | Protein kinase-like domain superfamily …	LOC_Os03g05140	Gottin C et al. Plant J, 108(2):492-508 (2021)
69	Os03g0183800	LRR-receptor-like kinase (LRR-RLK) family protein (Os03t0183800-01);Similar to Leucine-rich repeat transmembrane protein kinase 1 (Fragment). (Os03t0183800-02)	chr03:4397245..4402938(+ strand)					Innate Immune Response and Plant Defense Kinases (IPR050885) | Leucine-rich repeat (IPR001611) | Leucine-rich repeat domain superfamily (IPR032675) | Leucine-rich repeat, typical subtype (IPR003591) | Leucine-rich repeat-containing N-terminal, plant-type (IPR013210) | Protein kinase domain (IPR000719) | Protein kinase, ATP binding site (IPR017441) | Protein kinase-like domain superfamily (IPR0110…	LOC_Os03g08550	Gottin C et al. Plant J, 108(2):492-508 (2021)
70	Os03g0266800	LRR-receptor-like kinase (LRR-RLK) family protein (Os03t0266800-01);Similar to BRASSINOSTEROID INSENSITIVE 1-associated receptor kinase 1. (Os03t0266800-02)	chr03:8827752..8833517(+ strand)			OsBAK1-10		Leucine-rich repeat (IPR001611) | Leucine-rich repeat domain superfamily (IPR032675) | Leucine-rich repeat receptor-like kinase (IPR051564) | Leucine-rich repeat-containing N-terminal, plant-type (IPR013210) | Plant LRR receptor-like serine/threonine-protein kinases (IPR050647) | Protein kinase domain (IPR000719) | Protein kinase, ATP binding site (IPR017441) | Protein kinase-like domain superfam…	LOC_Os03g16010	Gottin C et al. Plant J, 108(2):492-508 (2021)
71	Os03g0297800	LRR-receptor-like kinase (LRR-RLK) family protein (Os03t0297800-01)	chr03:10437288..10440502(+ strand)					Leucine-rich repeat (IPR001611) | Leucine-rich repeat domain superfamily (IPR032675) | Leucine-rich repeat, typical subtype (IPR003591) | Leucine-rich repeat-containing N-terminal, plant-type (IPR013210) | Protein kinase domain (IPR000719) | Protein kinase-like domain superfamily (IPR011009) | Serine-threonine/tyrosine-protein kinase, catalytic domain (IPR001245) | Serine/threonine kinase-like (I…	LOC_Os03g18630	Gottin C et al. Plant J, 108(2):492-508 (2021)
72	Os03g0320800	LRR-receptor-like kinase (LRR-RLK) family protein (Os03t0320800-01);Similar to Leucine Rich Repeat family protein, expressed. (Os03t0320800-02)	chr03:11585129..11590356(+ strand)					Inactive Ser/Thr Kinase-like ABA Signaling (IPR053059) | Leucine-rich repeat (IPR001611) | Leucine-rich repeat domain superfamily (IPR032675) | Leucine-rich repeat, typical subtype (IPR003591) | Protein kinase domain (IPR000719) | Protein kinase-like domain superfamily (IPR011009) | Serine-threonine/tyrosine-protein kinase, catalytic domain (IPR001245)	LOC_Os03g20450	Gottin C et al. Plant J, 108(2):492-508 (2021)
73	Os03g0329700	LRR-receptor-like kinase (LRR-RLK) family protein (Os03t0329700-01)	chr03:12117813..12122998(+ strand)					Leucine-rich repeat (IPR001611) | Leucine-rich repeat domain superfamily (IPR032675) | Protein kinase domain (IPR000719) | Protein kinase, ATP binding site (IPR017441) | Protein kinase-like domain superfamily (IPR011009) | Serine-threonine/tyrosine-protein kinase, catalytic domain (IPR001245) | Serine/threonine-protein kinase, active site (IPR008271)	LOC_Os03g21230	Gottin C et al. Plant J, 108(2):492-508 (2021)
74	Os03g0332900	LRR-receptor-like kinase (LRR-RLK) family protein (Os03t0332900-01)	chr03:12288225..12291510(+ strand)					Arabidopsis Inactive Receptor-like Kinases (IPR050994) | Leucine-rich repeat (IPR001611) | Leucine-rich repeat domain superfamily (IPR032675) | Leucine-rich repeat-containing N-terminal, plant-type (IPR013210) | Protein kinase domain (IPR000719) | Protein kinase, ATP binding site (IPR017441) | Protein kinase-like domain superfamily (IPR011009)	LOC_Os03g21510	Gottin C et al. Plant J, 108(2):492-508 (2021)
75	Os03g0335500	LRR-receptor-like kinase (LRR-RLK) family protein (Os03t0335500-01);Protein kinase, core domain containing protein. (Os03t0335500-02)	chr03:12411275..12415106(+ strand)					Leucine-rich repeat (IPR001611) | Leucine-rich repeat domain superfamily (IPR032675) | Leucine-rich repeat, typical subtype (IPR003591) | Leucine-rich repeat-containing N-terminal, plant-type (IPR013210) | Plant LRR receptor-like serine/threonine-protein kinases (IPR050647) | Protein kinase domain (IPR000719) | Protein kinase, ATP binding site (IPR017441) | Protein kinase-like domain superfamily …	LOC_Os03g21730	Gottin C et al. Plant J, 108(2):492-508 (2021)
76	Os03g0397700	Protein kinase, catalytic domain domain containing protein. (Os03t0397700-01);Similar to Leucine-rich repeat transmembrane protein kinase 1-like protein. (Os03t0397700-02);LRR-receptor-like kinase (LRR-RLK) family protein (Os03t0397700-03)	chr03:16072834..16078822(- strand)					Innate Immune Response and Plant Defense Kinases (IPR050885) | Leucine-rich repeat (IPR001611) | Leucine-rich repeat domain superfamily (IPR032675) | Leucine-rich repeat, typical subtype (IPR003591) | Leucine-rich repeat-containing N-terminal, plant-type (IPR013210) | Pollen receptor-like kinase 1-6/SFR4-like (IPR046959) | Protein kinase domain (IPR000719) | Protein kinase, ATP binding site (IPR0…	LOC_Os03g27990	Gottin C et al. Plant J, 108(2):492-508 (2021)
77	Os03g0724300	LRR-receptor-like kinase (LRR-RLK) family protein (Os03t0724300-01)	chr03:29426411..29430915(- strand)					Leucine-rich repeat (IPR001611) | Leucine-rich repeat domain superfamily (IPR032675) | Pollen receptor-like kinase 1-6/SFR4-like (IPR046959) | Protein kinase domain (IPR000719) | Protein kinase-like domain superfamily (IPR011009) | Serine-threonine/tyrosine-protein kinase, catalytic domain (IPR001245)	LOC_Os03g51440	Gottin C et al. Plant J, 108(2):492-508 (2021)
78	Os03g0744300	LRR-receptor-like kinase (LRR-RLK) family protein (Os03t0744300-01);Similar to Protein kinase domain containing protein, expressed. (Os03t0744300-02)	chr03:30548831..30556264(- strand)					Leucine-rich repeat (IPR001611) | Leucine-rich repeat domain superfamily (IPR032675) | Leucine-rich repeat, typical subtype (IPR003591) | Protein kinase domain (IPR000719) | Protein kinase-like domain superfamily (IPR011009) | Serine/threonine-protein kinase, active site (IPR008271)	LOC_Os03g53250	Gottin C et al. Plant J, 108(2):492-508 (2021)
79	Os03g0756200	LRR-receptor-like kinase (LRR-RLK) family protein (Os03t0756200-01)	chr03:31207084..31212413(- strand)					Leucine-rich repeat (IPR001611) | Leucine-rich repeat domain superfamily (IPR032675) | Leucine-rich repeat, typical subtype (IPR003591) | Leucine-rich repeat-containing N-terminal, plant-type (IPR013210) | Plant LRR receptor-like serine/threonine-protein kinases (IPR050647) | Protein kinase domain (IPR000719) | Protein kinase, ATP binding site (IPR017441) | Protein kinase-like domain superfamily …	LOC_Os03g54900	Gottin C et al. Plant J, 108(2):492-508 (2021)
80	Os03g0773300	LRR-receptor-like kinase (LRR-RLK) family protein (Os03t0773300-01);Similar to wound and phytochrome signaling involved receptor like kinase. (Os03t0773300-02)	chr03:32043966..32048393(- strand)					Leucine-rich repeat (IPR001611) | Leucine-rich repeat domain superfamily (IPR032675) | Plant LRR receptor-like serine/threonine-protein kinases (IPR050647) | Protein kinase domain (IPR000719) | Protein kinase-like domain superfamily (IPR011009) | Serine-threonine/tyrosine-protein kinase, catalytic domain (IPR001245)	LOC_Os03g56250	Gottin C et al. Plant J, 108(2):492-508 (2021)
81	Os03g0773700	LRR-receptor-like kinase (LRR-RLK) family protein (Os03t0773700-01)	chr03:32078481..32082569(+ strand)		RLCK117	OsRLCK117		Leucine-rich repeat (IPR001611) | Leucine-rich repeat domain superfamily (IPR032675) | Leucine-rich repeat, typical subtype (IPR003591) | Leucine-rich repeat-containing N-terminal, plant-type (IPR013210) | Plant LRR receptor-like serine/threonine-protein kinases (IPR050647) | Protein kinase domain (IPR000719) | Protein kinase-like domain superfamily (IPR011009) | Serine-threonine/tyrosine-protein…	LOC_Os03g56270	Gottin C et al. Plant J, 108(2):492-508 (2021)
82	Os03g0791700	LRR-receptor-like kinase (LRR-RLK) family protein (Os03t0791700-01);Similar to Transmembrane protein kinase. (Os03t0791700-02)	chr03:32925900..32930224(+ strand)					Leucine-rich repeat domain superfamily (IPR032675) | LRR Receptor-Like Ser/Thr Protein Kinase (IPR051824) | Plant LRR receptor-like serine/threonine-protein kinases (IPR050647) | Protein kinase domain (IPR000719) | Protein kinase-like domain superfamily (IPR011009) | Serine-threonine/tyrosine-protein kinase, catalytic domain (IPR001245)	LOC_Os03g57780	Gottin C et al. Plant J, 108(2):492-508 (2021)
83	Os04g0122200	LRR-receptor-like kinase (LRR-RLK) family protein (Os04t0122200-01)	chr04:1358273..1362617(- strand)					Leucine-rich repeat (IPR001611) | Leucine-rich repeat domain superfamily (IPR032675) | Leucine-rich repeat, typical subtype (IPR003591) | Leucine-rich repeat-containing N-terminal, plant-type (IPR013210) | Plant receptor-like serine/threonine-protein kinase (IPR051809) | Protein kinase domain (IPR000719) | Protein kinase, ATP binding site (IPR017441) | Protein kinase-like domain superfamily (IPR0…	LOC_Os04g03210	Gottin C et al. Plant J, 108(2):492-508 (2021)
84	Os04g0227000	LRR-receptor-like kinase (LRR-RLK) family protein (Os04t0227000-01)	chr04:8507962..8511064(+ strand)					Leucine-rich repeat (IPR001611) | Leucine-rich repeat domain superfamily (IPR032675) | Plant receptor-like serine/threonine-protein kinase (IPR051809) | Protein kinase domain (IPR000719) | Protein kinase-like domain superfamily (IPR011009) | Serine/threonine-protein kinase, active site (IPR008271)	LOC_Os04g15650	Gottin C et al. Plant J, 108(2):492-508 (2021)
85	Os04g0227200	LRR-receptor-like kinase (LRR-RLK) family protein (Os04t0227200-01)	chr04:8514940..8518004(+ strand)					Leucine-rich repeat (IPR001611) | Leucine-rich repeat domain superfamily (IPR032675) | Leucine-rich repeat, typical subtype (IPR003591) | Leucine-rich repeat-containing N-terminal, plant-type (IPR013210) | Plant receptor-like serine/threonine-protein kinase (IPR051809) | Protein kinase domain (IPR000719) | Protein kinase-like domain superfamily (IPR011009) | Serine/threonine-protein kinase, activ…	LOC_Os04g15660	Gottin C et al. Plant J, 108(2):492-508 (2021)
86	Os04g0291900	LRR-receptor-like kinase (LRR-RLK) family protein (Os04t0291900-01)	chr04:12718050..12726551(- strand)		MRLK13	OsMRLK13		Leucine-rich repeat (IPR001611) | Leucine-rich repeat domain superfamily (IPR032675) | LRR Receptor-Like Ser/Thr Protein Kinase (IPR051824) | Malectin domain (IPR021720) | Protein kinase domain (IPR000719) | Protein kinase-like domain superfamily (IPR011009) | Serine-threonine/tyrosine-protein kinase, catalytic domain (IPR001245) | Serine/threonine-protein kinase, active site (IPR008271)	LOC_Os04g22470	Gottin C et al. Plant J, 108(2):492-508 (2021)
87	Os04g0463000	LRR-receptor-like kinase (LRR-RLK) family protein (Os04t0463000-01)	chr04:23120224..23122721(- strand)					Arabidopsis Inactive Receptor-like Kinases (IPR050994) | Leucine-rich repeat (IPR001611) | Leucine-rich repeat domain superfamily (IPR032675) | Leucine-rich repeat-containing N-terminal, plant-type (IPR013210) | Protein kinase domain (IPR000719) | Protein kinase, ATP binding site (IPR017441) | Protein kinase-like domain superfamily (IPR011009)	LOC_Os04g38910	Gottin C et al. Plant J, 108(2):492-508 (2021)
88	Os04g0472500	LRR-receptor-like kinase (LRR-RLK) family protein (Os04t0472500-01)	chr04:23626733..23629985(+ strand)					Leucine-rich repeat (IPR001611) | Leucine-rich repeat domain superfamily (IPR032675) | Leucine-rich repeat, typical subtype (IPR003591) | Leucine-rich repeat-containing N-terminal, plant-type (IPR013210) | Protein kinase domain (IPR000719) | Protein kinase, ATP binding site (IPR017441) | Protein kinase-like domain superfamily (IPR011009) | Serine-threonine/tyrosine-protein kinase, catalytic domai…	LOC_Os04g39650	Gottin C et al. Plant J, 108(2):492-508 (2021)
89	Os04g0487200	Inactive leucine-rich-repeat receptor-like kinase (LRR-RLK), Leaf angle regulation, Positive regulation of BR signal transduction (Os04t0487200-01)	chr04:24348107..24350845(+ strand)	OsSLA1	SLA1	OsSLA1	small leaf angle 1	Leucine-rich repeat (IPR001611) | Leucine-rich repeat domain superfamily (IPR032675) | Leucine-rich repeat-containing N-terminal, plant-type (IPR013210) | Plant LRR receptor-like serine/threonine-protein kinases (IPR050647) | Protein kinase domain (IPR000719) | Protein kinase-like domain superfamily (IPR011009) | Serine-threonine/tyrosine-protein kinase, catalytic domain (IPR001245)	LOC_Os04g41030	Gottin C et al. Plant J, 108(2):492-508 (2021) | Song Y et al. Plant J, 110(4):1111-1127 (2022)
90	Os04g0506100	LRR-receptor-like kinase (LRR-RLK) family protein (Os04t0506100-01)	chr04:25253589..25258424(- strand)					Leucine-rich repeat (IPR001611) | Leucine-rich repeat domain superfamily (IPR032675) | Leucine-rich repeat, typical subtype (IPR003591) | Leucine-rich repeat-containing N-terminal, plant-type (IPR013210) | Protein kinase domain (IPR000719) | Protein kinase-like domain superfamily (IPR011009) | Serine/threonine-protein kinase, active site (IPR008271)	LOC_Os04g42700	Gottin C et al. Plant J, 108(2):492-508 (2021)
91	Os04g0534200	Protein kinase, core domain containing protein. (Os04t0534200-01);LRR-receptor-like kinase (LRR-RLK) family protein (Os04t0534200-02)	chr04:26701001..26708540(+ strand)					Leucine-rich repeat (IPR001611) | Leucine-rich repeat domain superfamily (IPR032675) | Leucine-rich repeat-containing N-terminal, plant-type (IPR013210) | Protein kinase domain (IPR000719) | Protein kinase-like domain superfamily (IPR011009) | Serine-threonine/tyrosine-protein kinase, catalytic domain (IPR001245)	LOC_Os04g45170	Gottin C et al. Plant J, 108(2):492-508 (2021)
92	Os04g0616200	LRR-receptor-like kinase (LRR-RLK) family protein (Os04t0616200-01)	chr04:31263110..31270896(- strand)		RLCK159	OsRLCK159, OsMRLK14, MRLK14		Leucine-rich repeat (IPR001611) | Leucine-rich repeat domain superfamily (IPR032675) | LRR Receptor-Like Ser/Thr Protein Kinase (IPR051824) | Malectin domain (IPR021720) | Protein kinase domain (IPR000719) | Protein kinase, ATP binding site (IPR017441) | Protein kinase-like domain superfamily (IPR011009) | Serine/threonine-protein kinase, active site (IPR008271)	LOC_Os04g52590	Gottin C et al. Plant J, 108(2):492-508 (2021)
93	Os04g0616300	LRR-receptor-like kinase (LRR-RLK) family protein (Os04t0616300-01)	chr04:31274513..31282357(- strand)		MRLK15	OsMRLK15		Leucine-rich repeat (IPR001611) | Leucine-rich repeat domain superfamily (IPR032675) | LRR Receptor-Like Ser/Thr Protein Kinase (IPR051824) | Malectin domain (IPR021720) | Protein kinase domain (IPR000719) | Protein kinase, ATP binding site (IPR017441) | Protein kinase-like domain superfamily (IPR011009) | Serine/threonine-protein kinase, active site (IPR008271)	LOC_Os04g52600	Gottin C et al. Plant J, 108(2):492-508 (2021)
94	Os04g0616400	Similar to H0525G02.12 protein. (Os04t0616400-01);Similar to H0525G02.11 protein. (Os04t0616400-02);LRR-receptor-like kinase (LRR-RLK) family protein (Os04t0616400-03)	chr04:31285362..31298408(- strand)		MRLK16	OsMRLK16		Leucine-rich repeat (IPR001611) | Leucine-rich repeat domain superfamily (IPR032675) | LRR Receptor-Like Ser/Thr Protein Kinase (IPR051824) | Malectin domain (IPR021720) | Protein kinase domain (IPR000719) | Protein kinase, ATP binding site (IPR017441) | Protein kinase-like domain superfamily (IPR011009) | Serine/threonine-protein kinase, active site (IPR008271)	LOC_Os04g52606	Gottin C et al. Plant J, 108(2):492-508 (2021)
95	Os04g0616500	LRR-receptor-like kinase (LRR-RLK) family protein (Os04t0616500-01)	chr04:31299841..31307729(- strand)		MRLK17	OsMRLK17		Leucine-rich repeat (IPR001611) | Leucine-rich repeat domain superfamily (IPR032675) | LRR Receptor-Like Ser/Thr Protein Kinase (IPR051824) | Malectin domain (IPR021720) | Protein kinase domain (IPR000719) | Protein kinase, ATP binding site (IPR017441) | Protein kinase-like domain superfamily (IPR011009) | Serine/threonine-protein kinase, active site (IPR008271)	LOC_Os04g52614	Gottin C et al. Plant J, 108(2):492-508 (2021)
96	Os04g0616700	Hypothetical conserved gene. (Os04t0616700-01);Hypothetical conserved gene. (Os04t0616700-02);LRR-receptor-like kinase (LRR-RLK) family protein (Os04t0616700-03);Similar to H0525G02.12 protein. (Os04t0616700-04)	chr04:31317589..31328040(- strand)		MRLK18	OsMRLK18		Cysteine-rich Ser/Thr receptor-like kinase (IPR052059) | Leucine-rich repeat (IPR001611) | Leucine-rich repeat domain superfamily (IPR032675) | LRR Receptor-Like Ser/Thr Protein Kinase (IPR051824) | Malectin domain (IPR021720) | Protein kinase domain (IPR000719) | Protein kinase, ATP binding site (IPR017441) | Protein kinase-like domain superfamily (IPR011009) | Serine-threonine/tyrosine-protein …	LOC_Os04g52640	Gottin C et al. Plant J, 108(2):492-508 (2021)
97	Os04g0618700	LRR-receptor-like kinase (LRR-RLK) family protein, Ortholog of Arabidopsis FLS2, flg22 (peptide derived from the bacterial flagellin N-terminus ) receptor, Immune response, Resistance against A. avenae (Os04t0618700-01)	chr04:31420801..31425092(- strand)	OsFLS2	FLS2	Os-FLS2, OsFLS2	FLAGELLIN SENSITIVE2	Leucine-rich repeat (IPR001611) | Leucine-rich repeat domain superfamily (IPR032675) | Leucine-rich repeat, typical subtype (IPR003591) | Leucine-rich repeat-containing N-terminal, plant-type (IPR013210) | Plant LRR receptor-like serine/threonine-protein kinases (IPR050647) | Protein kinase domain (IPR000719) | Protein kinase-like domain superfamily (IPR011009) | Serine/threonine-protein kinase, …	LOC_Os04g52780	Gottin C et al. Plant J, 108(2):492-508 (2021) | Wang S et al. Mol Plant, 8(7):1024-37 (2015) | Takai R et al. Mol Plant Microbe Interact, 21(12):1635-42 (2008)	0
98	Os04g0649700	LRR-receptor-like kinase (LRR-RLK) family protein (Os04t0649700-01);Serine/threonine protein kinase-related domain containing protein. (Os04t0649700-02);Similar to H0212B02.5 protein. (Os04t0649700-03);Similar to H0212B02.5 protein. (Os04t0649700-04);Similar to H0212B02.5 protein. (Os04t0649700-05)	chr04:33109718..33113326(- strand)					Leucine-rich repeat (IPR001611) | Leucine-rich repeat domain superfamily (IPR032675) | Pollen receptor-like kinase 1-6/SFR4-like (IPR046959) | Protein kinase domain (IPR000719) | Protein kinase-like domain superfamily (IPR011009) | Serine-threonine/tyrosine-protein kinase, catalytic domain (IPR001245)	LOC_Os04g55620	Gottin C et al. Plant J, 108(2):492-508 (2021)
99	Os04g0672100	Phytosulfokine (PSK) receptor, LRR-receptor-like kinase (LRR-RLK) family protein (Os04t0672100-01)	chr04:34298799..34302564(- strand)	OsPSKR2	PSKR2	OsPSKR2, OsPSKR11, PSKR11	phytosulfokine receptor 2	Leucine-rich repeat (IPR001611) | Leucine-rich repeat domain superfamily (IPR032675) | Leucine-rich repeat receptor-like kinase (IPR051564) | Leucine-rich repeat, typical subtype (IPR003591) | Leucine-rich repeat-containing N-terminal, plant-type (IPR013210) | Protein kinase domain (IPR000719) | Protein kinase, ATP binding site (IPR017441) | Protein kinase-like domain superfamily (IPR011009) | Se…	LOC_Os04g57630	Gottin C et al. Plant J, 108(2):492-508 (2021) | Yang W et al. Planta, 250(5):1603-1612 (2019)	0
100	Os04g0683600	Similar to H0306F12.6 protein. (Os04t0683600-01);LRR-receptor-like kinase (LRR-RLK) family protein (Os04t0683600-02)	chr04:34901593..34907296(+ strand)					Leucine-rich repeat (IPR001611) | Leucine-rich repeat domain superfamily (IPR032675) | Leucine-rich repeat-containing N-terminal, plant-type (IPR013210) | Protein kinase domain (IPR000719) | Protein kinase-like domain superfamily (IPR011009) | Serine-threonine/tyrosine-protein kinase, catalytic domain (IPR001245)	LOC_Os04g58700	Gottin C et al. Plant J, 108(2):492-508 (2021)
101	Os04g0685900	LRR-receptor-like kinase (LRR-RLK) family protein (Os04t0685900-01);Similar to H0723C07.6 protein. (Os04t0685900-02)	chr04:35039986..35043790(- strand)		RLCK174	OsRLCK174		Auxin Signal Transduction Ser/Thr Kinase (IPR052422) | Leucine-rich repeat (IPR001611) | Leucine-rich repeat domain superfamily (IPR032675) | Leucine-rich repeat, typical subtype (IPR003591) | Leucine-rich repeat-containing N-terminal, plant-type (IPR013210) | Protein kinase domain (IPR000719) | Protein kinase, ATP binding site (IPR017441) | Protein kinase-like domain superfamily (IPR011009) | Se…	LOC_Os04g58910	Gottin C et al. Plant J, 108(2):492-508 (2021)
102	Os05g0169600	LRR-receptor-like kinase (LRR-RLK) family protein (Os05t0169600-01)	chr05:4172714..4176804(+ strand)					Leucine-rich repeat (IPR001611) | Leucine-rich repeat domain superfamily (IPR032675) | Leucine-rich repeat, typical subtype (IPR003591) | Leucine-rich repeat-containing N-terminal, plant-type (IPR013210) | Protein kinase domain (IPR000719) | Protein kinase, ATP binding site (IPR017441) | Protein kinase-like domain superfamily (IPR011009) | Ser/Thr Protein Kinases with Diverse Regulatory Roles (IP…	LOC_Os05g07740	Gottin C et al. Plant J, 108(2):492-508 (2021)
103	Os05g0170700	Leucine-rich repeat domain containing protein. (Os05t0170700-01);LRR-receptor-like kinase (LRR-RLK) family protein (Os05t0170700-02)	chr05:4231429..4240173(- strand)					Leucine-rich repeat (IPR001611) | Leucine-rich repeat domain superfamily (IPR032675) | Leucine-rich repeat-containing N-terminal, plant-type (IPR013210) | Protein kinase domain (IPR000719) | Protein kinase, ATP binding site (IPR017441) | Protein kinase-like domain superfamily (IPR011009) | Serine-threonine/tyrosine-protein kinase, catalytic domain (IPR001245) | Serine/threonine-protein kinase, ac…	LOC_Os05g07850	Gottin C et al. Plant J, 108(2):492-508 (2021)
104	Os05g0246600	Leucine-rich repeat domain containing protein. (Os05t0246600-01);LRR-receptor-like kinase (LRR-RLK) family protein (Os05t0246600-02)	chr05:8879120..8886105(+ strand)		MRLK21	OsMRLK21		Leucine-rich repeat (IPR001611) | Leucine-rich repeat domain superfamily (IPR032675) | Malectin-like domain (IPR024788) | Protein kinase domain (IPR000719) | Protein kinase, ATP binding site (IPR017441) | Protein kinase-like domain superfamily (IPR011009) | Serine-threonine/tyrosine-protein kinase, catalytic domain (IPR001245) | Serine/threonine-protein kinase, active site (IPR008271)	LOC_Os05g15720	Gottin C et al. Plant J, 108(2):492-508 (2021)
105	Os05g0253200	Conserved hypothetical protein. (Os05t0253200-01);LRR-receptor-like kinase (LRR-RLK) family protein (Os05t0253200-02)	chr05:9317996..9328353(+ strand)		MRLK22	OsMRLK22		Leucine-rich repeat (IPR001611) | Leucine-rich repeat domain superfamily (IPR032675) | LRR Receptor-Like Ser/Thr Protein Kinase (IPR051824) | Malectin domain (IPR021720) | Protein kinase domain (IPR000719) | Protein kinase, ATP binding site (IPR017441) | Protein kinase-like domain superfamily (IPR011009) | Serine-threonine/tyrosine-protein kinase, catalytic domain (IPR001245) | Serine/threonine-p…	LOC_Os05g16420,LOC_Os05g16430	Gottin C et al. Plant J, 108(2):492-508 (2021)
106	Os05g0256100	Similar to SHR5-receptor-like kinase (Fragment). (Os05t0256100-01);LRR-receptor-like kinase (LRR-RLK) family protein (Os05t0256100-02)	chr05:9461604..9474101(+ strand)					Leucine-rich repeat (IPR001611) | Leucine-rich repeat domain superfamily (IPR032675) | LRR Receptor-Like Ser/Thr Protein Kinase (IPR051824) | Malectin domain (IPR021720) | Protein kinase domain (IPR000719) | Protein kinase-like domain superfamily (IPR011009) | Serine-threonine/tyrosine-protein kinase, catalytic domain (IPR001245) | Serine/threonine-protein kinase, active site (IPR008271) | Stomat…	LOC_Os05g16670	Gottin C et al. Plant J, 108(2):492-508 (2021)
107	Os05g0256500	LRR-receptor-like kinase (LRR-RLK) family protein (Os05t0256500-01)	chr05:9517466..9527751(+ strand)		MRLK23	OsMRLK23		Leucine-rich repeat (IPR001611) | Leucine-rich repeat domain superfamily (IPR032675) | LRR Receptor-Like Ser/Thr Protein Kinase (IPR051824) | Malectin domain (IPR021720) | Protein kinase domain (IPR000719) | Protein kinase-like domain superfamily (IPR011009) | Serine-threonine/tyrosine-protein kinase, catalytic domain (IPR001245) | Serine/threonine-protein kinase, active site (IPR008271)	LOC_Os05g16740	Gottin C et al. Plant J, 108(2):492-508 (2021)
108	Os05g0257100	LRR-receptor-like kinase (LRR-RLK) family protein (Os05t0257100-01);Similar to SHR5-receptor-like kinase (Fragment). (Os05t0257100-02)	chr05:9585957..9595470(+ strand)		MRLK24	OsMRLK24		Leucine-rich repeat (IPR001611) | Leucine-rich repeat domain superfamily (IPR032675) | LRR Receptor-Like Ser/Thr Protein Kinase (IPR051824) | Malectin domain (IPR021720) | Protein kinase domain (IPR000719) | Protein kinase-like domain superfamily (IPR011009) | Serine-threonine/tyrosine-protein kinase, catalytic domain (IPR001245) | Serine/threonine-protein kinase, active site (IPR008271)	LOC_Os05g16824	Gottin C et al. Plant J, 108(2):492-508 (2021)
109	Os05g0258400	LRR-receptor-like kinase (LRR-RLK) family protein (Os05t0258400-01)	chr05:9643880..9655048(+ strand)		MRLK25	OsMRLK25		Leucine-rich repeat (IPR001611) | Leucine-rich repeat domain superfamily (IPR032675) | LRR Receptor-Like Ser/Thr Protein Kinase (IPR051824) | Malectin domain (IPR021720) | Protein kinase domain (IPR000719) | Protein kinase-like domain superfamily (IPR011009) | Serine-threonine/tyrosine-protein kinase, catalytic domain (IPR001245) | Serine/threonine-protein kinase, active site (IPR008271)	LOC_Os05g16920,LOC_Os05g16930	Gottin C et al. Plant J, 108(2):492-508 (2021)
110	Os05g0261700	Hypothetical conserved gene. (Os05t0261700-01);Leucine-rich repeat, plant specific containing protein. (Os05t0261700-02);LRR-receptor-like kinase (LRR-RLK) family protein (Os05t0261700-03)	chr05:10112499..10126224(- strand)		MRLK26	OsMRLK26		Leucine-rich repeat (IPR001611) | Leucine-rich repeat domain superfamily (IPR032675) | LRR Receptor-Like Ser/Thr Protein Kinase (IPR051824) | Malectin domain (IPR021720) | Protein kinase domain (IPR000719) | Protein kinase-like domain superfamily (IPR011009) | Receptor-like protein 29 (IPR053213) | Serine-threonine/tyrosine-protein kinase, catalytic domain (IPR001245) | Serine/threonine-protein k…	LOC_Os05g17604	Gottin C et al. Plant J, 108(2):492-508 (2021)
111	Os05g0263100	LRR-receptor-like kinase (LRR-RLK) family protein (Os05t0263100-01)	chr05:10232773..10247786(+ strand)		MRLK27	OsMRLK27, OsMRLK28, MRLK28		Leucine-rich repeat (IPR001611) | Leucine-rich repeat domain superfamily (IPR032675) | LRR Receptor-Like Ser/Thr Protein Kinase (IPR051824) | Malectin domain (IPR021720) | Protein kinase domain (IPR000719) | Protein kinase-like domain superfamily (IPR011009) | Serine-threonine/tyrosine-protein kinase, catalytic domain (IPR001245) | Serine/threonine-protein kinase, active site (IPR008271)	LOC_Os05g17800,LOC_Os05g17810	Gottin C et al. Plant J, 108(2):492-508 (2021)
112	Os05g0414700	LRR-receptor-like kinase (LRR-RLK) family protein (Os05t0414700-01)	chr05:20283411..20286888(- strand)					Leucine-rich repeat (IPR001611) | Leucine-rich repeat domain superfamily (IPR032675) | Leucine-rich repeat-containing N-terminal, plant-type (IPR013210) | Protein kinase domain (IPR000719) | Protein kinase-like domain superfamily (IPR011009) | Serine-threonine/tyrosine-protein kinase, catalytic domain (IPR001245)	LOC_Os05g34270	Gottin C et al. Plant J, 108(2):492-508 (2021)
113	Os05g0416701	S-Domain receptor like kinase-69, Partial S-domain containing RLK (Os05t0416701-00)	chr05:20389139..20390785(+ strand)	SDRLK-69	SDRLK69	SDRLK-69, OsSDRLK-69, OsSDRLK69	S-Domain receptor like kinase-69	Protein kinase domain (IPR000719) | Protein kinase, ATP binding site (IPR017441) | Protein kinase-like domain superfamily (IPR011009) | S-locus glycoprotein domain (IPR000858) | Serine/threonine-protein kinase, active site (IPR008271)	LOC_Os05g34390	Naithani S et al. PeerJ, 9:e11052 (2021)
114	Os05g0471000	Similar to Ser-thr protein kinase (Fragment). (Os05t0471000-01);LRR-receptor-like kinase (LRR-RLK) family protein (Os05t0471000-02)	chr05:23112893..23117283(- strand)					Leucine-rich repeat (IPR001611) | Leucine-rich repeat domain superfamily (IPR032675) | Leucine-rich repeat-containing N-terminal, plant-type (IPR013210) | Protein kinase domain (IPR000719) | Protein kinase-like domain superfamily (IPR011009) | Serine-threonine/tyrosine-protein kinase, catalytic domain (IPR001245)	LOC_Os05g39410	Gottin C et al. Plant J, 108(2):492-508 (2021)
115	Os05g0478300	LRR-receptor-like kinase (LRR-RLK) family protein (Os05t0478300-01)	chr05:23523946..23527540(+ strand)					Leucine-rich repeat (IPR001611) | Leucine-rich repeat domain superfamily (IPR032675) | Leucine-rich repeat, typical subtype (IPR003591) | Leucine-rich repeat-containing N-terminal, plant-type (IPR013210) | Protein kinase domain (IPR000719) | Protein kinase, ATP binding site (IPR017441) | Protein kinase-like domain superfamily (IPR011009) | Ser/Thr Protein Kinases with Diverse Regulatory Roles (IP…	LOC_Os05g40050	Gottin C et al. Plant J, 108(2):492-508 (2021)
116	Os05g0480400	LRR-receptor-like kinase (LRR-RLK) family protein (Os05t0480400-01)	chr05:23605439..23610991(- strand)					Arabidopsis Inactive Receptor-like Kinases (IPR050994) | Leucine rich repeat 4 (IPR025875) | Leucine-rich repeat (IPR001611) | Leucine-rich repeat domain superfamily (IPR032675) | Leucine-rich repeat, typical subtype (IPR003591) | Leucine-rich repeat-containing N-terminal, plant-type (IPR013210) | Protein kinase domain (IPR000719) | Protein kinase, ATP binding site (IPR017441) | Protein kinase-li…	LOC_Os05g40200	Gottin C et al. Plant J, 108(2):492-508 (2021)
117	Os05g0481100	LRR-receptor-like kinase (LRR-RLK) family protein (Os05t0481100-01);Similar to predicted protein. (Os05t0481100-02);Similar to cDNA clone:J013034D11, full insert sequence. (Os05t0481100-03);Similar to cDNA clone:J013034D11, full insert sequence. (Os05t0481100-04);Similar to cDNA clone:J013034D11, full insert sequence. (Os05t0481100-05);Similar to cDNA clone:J013021N20, full insert sequence. (Os05…	chr05:23653404..23662373(+ strand)					Arabidopsis Inactive Receptor-like Kinases (IPR050994) | Leucine-rich repeat (IPR001611) | Leucine-rich repeat domain superfamily (IPR032675) | Leucine-rich repeat-containing N-terminal, plant-type (IPR013210) | Protein kinase domain (IPR000719) | Protein kinase, ATP binding site (IPR017441) | Protein kinase-like domain superfamily (IPR011009) | Serine/threonine-protein kinase, active site (IPR00…	LOC_Os05g40270	Gottin C et al. Plant J, 108(2):492-508 (2021)
118	Os05g0522600	Leucine-rich repeat, plant specific containing protein. (Os05t0522600-01);LRR-receptor-like kinase (LRR-RLK) family protein (Os05t0522600-02)	chr05:26022136..26025796(- strand)					Leucine-rich repeat (IPR001611) | Leucine-rich repeat domain superfamily (IPR032675) | Leucine-rich repeat-containing N-terminal, plant-type (IPR013210) | Plant LRR receptor-like serine/threonine-protein kinases (IPR050647) | Protein kinase domain (IPR000719) | Protein kinase-like domain superfamily (IPR011009) | Serine-threonine/tyrosine-protein kinase, catalytic domain (IPR001245) | Serine/thre…	LOC_Os05g44770	Gottin C et al. Plant J, 108(2):492-508 (2021)
119	Os05g0524500	LRR-receptor-like kinase (LRR-RLK) family protein (Os05t0524500-01)	chr05:26113277..26117847(+ strand)		MRLK34	OsMRLK34		Leucine-rich repeat (IPR001611) | Leucine-rich repeat domain superfamily (IPR032675) | Malectin-like domain (IPR024788) | Protein kinase domain (IPR000719) | Protein kinase, ATP binding site (IPR017441) | Protein kinase-like domain superfamily (IPR011009) | Serine-threonine/tyrosine-protein kinase, catalytic domain (IPR001245) | Serine/threonine-protein kinase, active site (IPR008271)	LOC_Os05g44930	Gottin C et al. Plant J, 108(2):492-508 (2021)
120	Os05g0524600	LRR-receptor-like kinase (LRR-RLK) family protein (Os05t0524600-01)	chr05:26120321..26126935(+ strand)					Leucine-rich repeat (IPR001611) | Leucine-rich repeat domain superfamily (IPR032675) | Malectin-like domain (IPR024788) | Protein kinase domain (IPR000719) | Protein kinase, ATP binding site (IPR017441) | Protein kinase-like domain superfamily (IPR011009) | Serine/threonine-protein kinase, active site (IPR008271)	LOC_Os05g44940	Gottin C et al. Plant J, 108(2):492-508 (2021)
121	Os05g0525000	LRR-receptor-like kinase (LRR-RLK) family protein (Os05t0525000-01)	chr05:26131430..26139637(+ strand)		MRLK36	OsMRLK36		Leucine-rich repeat (IPR001611) | Leucine-rich repeat domain superfamily (IPR032675) | Leucine-rich repeat, typical subtype (IPR003591) | Malectin-like domain (IPR024788) | Protein kinase domain (IPR000719) | Protein kinase, ATP binding site (IPR017441) | Protein kinase-like domain superfamily (IPR011009) | Serine-threonine/tyrosine-protein kinase, catalytic domain (IPR001245) | Serine/threonine-…	LOC_Os05g44950,LOC_Os05g44960	Gottin C et al. Plant J, 108(2):492-508 (2021)
122	Os05g0525400	LRR-receptor-like kinase (LRR-RLK) family protein (Os05t0525400-01)	chr05:26143263..26147760(+ strand)		MRLK37	OsMRLK37		Leucine-rich repeat (IPR001611) | Leucine-rich repeat domain superfamily (IPR032675) | Leucine-rich repeat, typical subtype (IPR003591) | Malectin-like domain (IPR024788) | Protein kinase domain (IPR000719) | Protein kinase, ATP binding site (IPR017441) | Protein kinase-like domain superfamily (IPR011009) | Serine-threonine/tyrosine-protein kinase, catalytic domain (IPR001245) | Serine/threonine-…	LOC_Os05g44970	Gottin C et al. Plant J, 108(2):492-508 (2021)
123	Os05g0525600	LRR-receptor-like kinase (LRR-RLK) family protein (Os05t0525600-01)	chr05:26153171..26157934(+ strand)		MRLK38	OsMRLK38		Leucine-rich repeat (IPR001611) | Leucine-rich repeat domain superfamily (IPR032675) | Malectin-like domain (IPR024788) | Protein kinase domain (IPR000719) | Protein kinase-like domain superfamily (IPR011009) | Serine-threonine/tyrosine-protein kinase, catalytic domain (IPR001245) | Serine/threonine-protein kinase, active site (IPR008271)	LOC_Os05g44990	Gottin C et al. Plant J, 108(2):492-508 (2021)
124	Os05g0588300	LRR-receptor-like kinase (LRR-RLK) family protein (Os05t0588300-01)	chr05:29307294..29311629(+ strand)					Arabidopsis Inactive Receptor-like Kinases (IPR050994) | Leucine-rich repeat (IPR001611) | Leucine-rich repeat domain superfamily (IPR032675) | Leucine-rich repeat, typical subtype (IPR003591) | Leucine-rich repeat-containing N-terminal, plant-type (IPR013210) | Protein kinase domain (IPR000719) | Protein kinase-like domain superfamily (IPR011009)	LOC_Os05g51070	Gottin C et al. Plant J, 108(2):492-508 (2021)
125	Os05g0595800	LRR-receptor-like kinase (LRR-RLK) family protein (Os05t0595800-01)	chr05:29677550..29682772(- strand)					Leucine-rich repeat (IPR001611) | Leucine-rich repeat domain superfamily (IPR032675) | Leucine-rich repeat receptor-like kinase (IPR051564) | Leucine-rich repeat, typical subtype (IPR003591) | Protein kinase domain (IPR000719) | Protein kinase-like domain superfamily (IPR011009) | Serine/threonine-protein kinase, active site (IPR008271)	LOC_Os05g51740	Gottin C et al. Plant J, 108(2):492-508 (2021)
126	Os06g0134700	LRR-receptor-like kinase (LRR-RLK) family protein (Os06t0134700-01)	chr06:1864501..1868247(+ strand)					Leucine-rich repeat (IPR001611) | Leucine-rich repeat domain superfamily (IPR032675) | Leucine-rich repeat, typical subtype (IPR003591) | Leucine-rich repeat-containing N-terminal, plant-type (IPR013210) | Protein kinase domain (IPR000719) | Protein kinase-like domain superfamily (IPR011009) | Serine-threonine/tyrosine-protein kinase, catalytic domain (IPR001245)	LOC_Os06g04370	Gottin C et al. Plant J, 108(2):492-508 (2021)
127	Os06g0186000	Similar to Glutathione peroxidase. (Os06t0186000-01);LRR-receptor-like kinase (LRR-RLK) family protein (Os06t0186000-02)	chr06:4325164..4331135(+ strand)			OsSTA171		Leucine-rich repeat (IPR001611) | Leucine-rich repeat domain superfamily (IPR032675) | Leucine-rich repeat receptor-like kinase (IPR051564) | Leucine-rich repeat, typical subtype (IPR003591) | Leucine-rich repeat-containing N-terminal, plant-type (IPR013210) | Plant receptor-like serine/threonine-protein kinase (IPR051809) | Protein kinase domain (IPR000719) | Protein kinase, ATP binding site (IP…	LOC_Os06g08680,LOC_Os06g08670	Gottin C et al. Plant J, 108(2):492-508 (2021)
128	Os06g0186100	LRR-receptor-like kinase (LRR-RLK) family protein (Os06t0186100-01)	chr06:4331223..4335392(- strand)					Leucine-rich repeat (IPR001611) | Leucine-rich repeat domain superfamily (IPR032675) | Leucine-rich repeat, typical subtype (IPR003591) | Leucine-rich repeat-containing N-terminal, plant-type (IPR013210) | Plant receptor-like serine/threonine-protein kinase (IPR051809) | Protein kinase domain (IPR000719) | Protein kinase, ATP binding site (IPR017441) | Protein kinase-like domain superfamily (IPR0…	LOC_Os06g08690	Gottin C et al. Plant J, 108(2):492-508 (2021)
129	Os06g0186300	LRR-receptor-like kinase (LRR-RLK) family protein (Os06t0186300-01)	chr06:4339307..4342791(- strand)					Leucine-rich repeat (IPR001611) | Leucine-rich repeat domain superfamily (IPR032675) | Leucine-rich repeat, typical subtype (IPR003591) | Leucine-rich repeat-containing N-terminal, plant-type (IPR013210) | Plant receptor-like serine/threonine-protein kinase (IPR051809) | Protein kinase domain (IPR000719) | Protein kinase, ATP binding site (IPR017441) | Protein kinase-like domain superfamily (IPR0…	LOC_Os06g08710	Gottin C et al. Plant J, 108(2):492-508 (2021)
130	Os06g0198900	LRR-receptor-like kinase (LRR-RLK) family protein (Os06t0198900-01)	chr06:5018088..5020389(+ strand)		RLCK202	OsRLCK202		Leucine-rich repeat (IPR001611) | Leucine-rich repeat domain superfamily (IPR032675) | Leucine-rich repeat-containing N-terminal, plant-type (IPR013210) | Pollen receptor-like kinase 1-6/SFR4-like (IPR046959) | Protein kinase domain (IPR000719) | Protein kinase, ATP binding site (IPR017441) | Protein kinase-like domain superfamily (IPR011009)	LOC_Os06g09860	Gottin C et al. Plant J, 108(2):492-508 (2021)
131	Os06g0225300	LRR-receptor-like kinase (LRR-RLK) family protein (Os06t0225300-01);Similar to SERK1 (Fragment). (Os06t0225300-02)	chr06:6484167..6488553(- strand)			OsSERK3, OsSERL6, OsBI-SERK1, BI-SERK1, OsBAK1-3		Leucine-rich repeat (IPR001611) | Leucine-rich repeat domain superfamily (IPR032675) | Leucine-rich repeat-containing N-terminal, plant-type (IPR013210) | Protein kinase domain (IPR000719) | Protein kinase, ATP binding site (IPR017441) | Protein kinase-like domain superfamily (IPR011009) | Serine/threonine-protein kinase, active site (IPR008271)	LOC_Os06g12120	Gottin C et al. Plant J, 108(2):492-508 (2021)
132	Os06g0272000	LRR-receptor-like kinase (LRR-RLK) family protein (Os06t0272000-01)	chr06:9146959..9150341(- strand)					Leucine-rich repeat (IPR001611) | Leucine-rich repeat domain superfamily (IPR032675) | Leucine-rich repeat, typical subtype (IPR003591) | Leucine-rich repeat-containing N-terminal, plant-type (IPR013210) | Plant LRR receptor-like serine/threonine-protein kinases (IPR050647) | Protein kinase domain (IPR000719) | Protein kinase, ATP binding site (IPR017441) | Protein kinase-like domain superfamily …	LOC_Os06g16070	Gottin C et al. Plant J, 108(2):492-508 (2021)
133	Os06g0274300	LRR-receptor-like kinase (LRR-RLK) family protein (Os06t0274300-01)	chr06:9289326..9291317(+ strand)			SEPK1		Leucine rich repeat 4 (IPR025875) | Leucine-rich repeat (IPR001611) | Leucine-rich repeat domain superfamily (IPR032675) | Leucine-rich repeat-containing N-terminal, plant-type (IPR013210)	LOC_Os06g16300	Gottin C et al. Plant J, 108(2):492-508 (2021)
134	Os06g0589600	CLAVATA2d, LRR-receptor-like kinase (LRR-RLK) family protein, Negative regulation of grain size (Os06t0589600-01)	chr06:23131570..23136266(+ strand)	OsCLV2d			CLAVATA2d	Leucine-rich repeat (IPR001611) | Leucine-rich repeat domain superfamily (IPR032675) | Plant LRR receptor-like serine/threonine-protein kinases (IPR050647) | Protein kinase domain (IPR000719) | Protein kinase-like domain superfamily (IPR011009) | Serine-threonine/tyrosine-protein kinase, catalytic domain (IPR001245) | Tyrosine-protein kinase, active site (IPR008266)	LOC_Os06g38970	Gottin C et al. Plant J, 108(2):492-508 (2021) | Li X et al. J Genet Genomics, : (2024)
135	Os11g0694600	Leucine rich-repeat receptor-like kinase (LRR-RLK), Rice blast disease resistance (Os11t0694600-01)	chr11:28376327..28379731(+ strand)	Pi65	PI65	Pi65(t), Pi65		Leucine-rich repeat (IPR001611) | Leucine-rich repeat domain superfamily (IPR032675) | Leucine-rich repeat, typical subtype (IPR003591) | Leucine-rich repeat-containing N-terminal, plant-type (IPR013210) | Plant receptor-like serine/threonine-protein kinase (IPR051809) | Protein kinase domain (IPR000719) | Protein kinase, ATP binding site (IPR017441) | Protein kinase-like domain superfamily (IPR0…	LOC_Os11g47180	Wang L et al. Theor Appl Genet, 135(1):173-183 (2022)
136	Os12g0102500	LRR-receptor-like kinase (LRR-RLK) family protein (Os12t0102500-01);Serine/threonine protein kinase-related domain containing protein. (Os12t0102500-02)	chr12:112744..120226(- strand)		MRLK66	OsMRLK66		Innate Immune Response and Plant Defense Kinases (IPR050885) | Leucine-rich repeat (IPR001611) | Leucine-rich repeat domain superfamily (IPR032675) | Malectin-like domain (IPR024788) | Protein kinase domain (IPR000719) | Protein kinase, ATP binding site (IPR017441) | Protein kinase-like domain superfamily (IPR011009) | Serine-threonine/tyrosine-protein kinase, catalytic domain (IPR001245) | Serin…	LOC_Os12g01200	Gottin C et al. Plant J, 108(2):492-508 (2021)
137	Os12g0107700	LRR-receptor-like kinase (LRR-RLK) family protein (Os12t0107700-01)	chr12:418090..421607(+ strand)					Leucine-rich repeat (IPR001611) | Leucine-rich repeat domain superfamily (IPR032675) | Leucine-rich repeat, typical subtype (IPR003591) | Leucine-rich repeat-containing N-terminal, plant-type (IPR013210) | Protein kinase domain (IPR000719) | Protein kinase-like domain superfamily (IPR011009) | Serine-threonine/tyrosine-protein kinase, catalytic domain (IPR001245) | Serine/threonine kinase-like (I…	LOC_Os12g01700	Gottin C et al. Plant J, 108(2):492-508 (2021)
138	Os12g0145900	LRR-receptor-like kinase (LRR-RLK) family protein (Os12t0145900-01)	chr12:2251302..2254010(- strand)					Arabidopsis Inactive Receptor-like Kinases (IPR050994) | Leucine-rich repeat (IPR001611) | Leucine-rich repeat domain superfamily (IPR032675) | Leucine-rich repeat, typical subtype (IPR003591) | Leucine-rich repeat-containing N-terminal, plant-type (IPR013210) | Protein kinase domain (IPR000719) | Protein kinase-like domain superfamily (IPR011009) | Serine-threonine/tyrosine-protein kinase, catal…	LOC_Os12g05120	Gottin C et al. Plant J, 108(2):492-508 (2021)
139	Os12g0235700	LRR-receptor-like kinase (LRR-RLK) family protein (Os12t0235700-01)	chr12:7419395..7427708(+ strand)					Arabidopsis Inactive Receptor-like Kinases (IPR050994) | Leucine-rich repeat (IPR001611) | Leucine-rich repeat domain superfamily (IPR032675) | Leucine-rich repeat-containing N-terminal, plant-type (IPR013210) | Protein kinase domain (IPR000719) | Protein kinase-like domain superfamily (IPR011009)	LOC_Os12g13300	Gottin C et al. Plant J, 108(2):492-508 (2021)
140	Os12g0567500	LRR-receptor-like kinase (LRR-RLK) family protein (Os12t0567500-01)	chr12:23337928..23344877(- strand)		MRLK67	OsMRLK67		Leucine-rich repeat (IPR001611) | Leucine-rich repeat domain superfamily (IPR032675) | Malectin-like domain (IPR024788) | Protein kinase domain (IPR000719) | Protein kinase, ATP binding site (IPR017441) | Protein kinase-like domain superfamily (IPR011009) | Serine-threonine/tyrosine-protein kinase, catalytic domain (IPR001245) | Serine/threonine-protein kinase, active site (IPR008271)	LOC_Os12g37980	Gottin C et al. Plant J, 108(2):492-508 (2021)
141	Os12g0620000	LRR-receptor-like kinase (LRR-RLK) family protein (Os12t0620000-01)	chr12:26415934..26419191(+ strand)					Leucine-rich repeat (IPR001611) | Leucine-rich repeat domain superfamily (IPR032675) | Leucine-rich repeat, typical subtype (IPR003591) | Leucine-rich repeat-containing N-terminal, plant-type (IPR013210) | Plant receptor-like serine/threonine-protein kinase (IPR051809) | Protein kinase domain (IPR000719) | Protein kinase, ATP binding site (IPR017441) | Protein kinase-like domain superfamily (IPR0…	LOC_Os12g42520	Gottin C et al. Plant J, 108(2):492-508 (2021)
142	Os12g0632900	LRR-receptor-like kinase (LRR-RLK) family protein (Os12t0632900-01)	chr12:27122488..27126252(+ strand)					Leucine-rich repeat (IPR001611) | Leucine-rich repeat domain superfamily (IPR032675) | Leucine-rich repeat, typical subtype (IPR003591) | Plant LRR receptor-like serine/threonine-protein kinases (IPR050647) | Protein kinase domain (IPR000719) | Protein kinase, ATP binding site (IPR017441) | Protein kinase-like domain superfamily (IPR011009) | Serine/threonine-protein kinase, active site (IPR00827…	LOC_Os12g43660	Gottin C et al. Plant J, 108(2):492-508 (2021)
143	Os12g0638100	LRR-receptor-like kinase (LRR-RLK) family protein (Os12t0638100-01);Similar to ATP binding protein. (Os12t0638100-02)	chr12:27340235..27344105(- strand)					Innate Immune Response and Plant Defense Kinases (IPR050885) | Leucine-rich repeat (IPR001611) | Leucine-rich repeat domain superfamily (IPR032675) | Leucine-rich repeat-containing N-terminal, plant-type (IPR013210) | Plant LRR receptor-like serine/threonine-protein kinases (IPR050647) | Protein kinase domain (IPR000719) | Protein kinase, ATP binding site (IPR017441) | Protein kinase-like domain …	LOC_Os12g44090	Gottin C et al. Plant J, 108(2):492-508 (2021)
144	Os07g0130100	Similar to Resistance protein candidate (Fragment). (Os07t0130100-01)	chr07:1590912..1593270(- strand)			RLK		Concanavalin A-like lectin/glucanase domain superfamily (IPR013320) | L-type Lectin-Domain Containing Receptor Kinases (IPR050528) | Legume lectin domain (IPR001220) | Legume lectin, beta chain, Mn/Ca-binding site (IPR019825) | Protein kinase domain (IPR000719) | Protein kinase, ATP binding site (IPR017441) | Protein kinase-like domain superfamily (IPR011009) | Serine/threonine-protein kinase, ac…	LOC_Os07g03810
145	Os08g0124500	Similar to Resistance protein candidate (Fragment). (Os08t0124500-01);Similar to Resistance protein candidate (Fragment). (Os08t0124500-02)	chr08:1340788..1343397(- strand)			RLK		Concanavalin A-like lectin/glucanase domain superfamily (IPR013320) | L-type Lectin-Domain Containing Receptor Kinases (IPR050528) | Legume lectin domain (IPR001220) | Legume lectin, alpha chain, conserved site (IPR000985) | Legume lectin, beta chain, Mn/Ca-binding site (IPR019825) | Protein kinase domain (IPR000719) | Protein kinase, ATP binding site (IPR017441) | Protein kinase-like domain supe…	LOC_Os08g03020
146	Os05g0305900	Leucine-rich repeat receptor-like kinase, Regulation of salt stress tolerance (Os05t0305900-01);Protein kinase, core domain containing protein. (Os05t0305900-02)	chr05:13834116..13839997(+ strand)	OsSTLK	STLK	OsSTLK	Salt-Tolerance LRR-RLK	Leucine-rich repeat (IPR001611) | Leucine-rich repeat domain superfamily (IPR032675) | Leucine-rich repeat-containing N-terminal, plant-type (IPR013210) | Protein kinase domain (IPR000719) | Protein kinase, ATP binding site (IPR017441) | Protein kinase-like domain superfamily (IPR011009) | Serine-threonine/tyrosine-protein kinase, catalytic domain (IPR001245) | Serine/threonine-protein kinase, ac…	LOC_Os05g24010	Gottin C et al. Plant J, 108(2):492-508 (2021) | Lin F et al. Plant Sci, 296:110465 (2020)
147	Os01g0742400	Hypothetical conserved gene. (Os01t0742400-01);Leucine-rich repeat receptor-like kinase, ABA sensitivity, Drought tolerance regulation (Os01t0742400-02)	chr01:31006026..31009770(+ strand)	OsASLRK	ASLRK	OsASLRK	ABA Sensitivity-related LRR-RLK, ABA Sensitivity-related leucine-rich repeat receptor-like kinase	Leucine-rich repeat (IPR001611) | Leucine-rich repeat domain superfamily (IPR032675) | Leucine-rich repeat, typical subtype (IPR003591) | Leucine-rich repeat-containing N-terminal, plant-type (IPR013210) | Plant LRR receptor-like serine/threonine-protein kinases (IPR050647) | Protein kinase domain (IPR000719) | Protein kinase, ATP binding site (IPR017441) | Protein kinase-like domain superfamily …	LOC_Os01g53920	Gottin C et al. Plant J, 108(2):492-508 (2021) | Changqing Du et al. Environmental and Experimental Botany, 201:104949 (2022)	0
148	Os02g0632800	Wall-associated kinase, Positive regulation of rice blast resistance (Os02t0632800-01)	chr02:25348252..25351744(- strand)	WAK14, OsWAK14	WAK14	OsWAK14	WALL-ASSOCIATED KINASE GENE 14	EGF-like calcium-binding domain (IPR001881) | EGF-like calcium-binding, conserved site (IPR018097) | EGF-like domain (IPR000742) | Growth factor receptor cysteine-rich domain superfamily (IPR009030) | Wall-associated receptor kinase, galacturonan-binding domain (IPR025287)	LOC_Os02g42150	Delteil A et al. BMC Plant Biol, 16:17 (2016)
149	Os04g0598800	Similar to Wall-associated kinase-like protein. (Os04t0598800-01)	chr04:30209131..30213639(+ strand)					EGF domain (IPR024731) | EGF-like calcium-binding domain (IPR001881) | EGF-like calcium-binding, conserved site (IPR018097) | EGF-like domain (IPR000742) | EGF-type aspartate/asparagine hydroxylation site (IPR000152) | Protein kinase domain (IPR000719) | Protein kinase, ATP binding site (IPR017441) | Protein kinase-like domain superfamily (IPR011009) | Receptor-like kinase WAK-like (IPR045274) | …	LOC_Os04g51030
150	Os02g0215900	Gamma-ray induced leucine-rich repeat receptor-like kinase 1, Response to abiotic stresses (salt, osmotic and heat treatments) (Os02t0215900-01)	chr02:6485561..6490577(+ strand)	OsGIRL1		OsGIRL1, OsGIRL1-1, OsGIRL1-2, OsGIRL1-3	gamma-ray induced LRR-RLK 1, gamma-ray induced leucine-rich repeat receptor-like kinase 1	Leucine-rich repeat (IPR001611) | Leucine-rich repeat domain superfamily (IPR032675) | Leucine-rich repeat, typical subtype (IPR003591) | Leucine-rich repeat-containing N-terminal, plant-type (IPR013210) | Plant receptor-like serine/threonine-protein kinase (IPR051809) | Protein kinase domain (IPR000719) | Protein kinase, ATP binding site (IPR017441) | Protein kinase-like domain superfamily (IPR0…	LOC_Os02g12440	Gottin C et al. Plant J, 108(2):492-508 (2021) | Park S et al. J Plant Physiol, 171(17):1645-53 (2014)	0
151	Os04g0576900	LRR receptor-like kinase, Non-canonical, Control of organ size (Os04t0576900-01)	chr04:29084153..29086526(+ strand)	XIAO	XIAO	OsXIAO		Leucine-rich repeat (IPR001611) | Leucine-rich repeat domain superfamily (IPR032675) | Leucine-rich repeat, typical subtype (IPR003591) | LRR Receptor-like Kinase (IPR052592) | Protein kinase domain (IPR000719) | Protein kinase-like domain superfamily (IPR011009) | Serine/threonine-protein kinase, active site (IPR008271)	LOC_Os04g48760	Gottin C et al. Plant J, 108(2):492-508 (2021) | Jiang Y et al. Plant J, 70(3):398-408 (2012)
