# Supplementary material for: Transcriptional Dynamics of Receptor-Based Genes Reveal Immunity Hubs in Rice Response to Magnaporthe oryzae Infection
Source: Int J Mol Sci. 2025 May 12;26(10):4618. doi: 10.3390/ijms26104618 (PMC12111697; doi:10.3390/ijms26104618)
Supplement: Supplementary file 1 [file ijms-26-04618-s001.zip › Supplementary Data 3. Doenstream reterival data .xlsx]

## Sheet: Sheet
Supplementary Data 3: Retrieved data of regular annotated downstream factros-based genes (MAPK, Ca sensors)
NO.	ID	Description	Position	RAP-DB Gene Symbol Synonym(s)	CGSNL Gene Symbol	Oryzabase Gene Symbol Synonym(s)	RAP-DB Gene Name Synonym(s)	CGSNL Gene Name	Oryzabase Gene Name Synonym(s)	Functional domain (InterPro)	MSU ID	Reference
1	Os01g0678500	Voltage-gated Ca2+ channel protein, Elicitor-induced defense reponses, Hypersensitive cell death, Activation of MAPK cascade (Os01t0678500-01);Voltage-gated Ca2+ channel protein, Elicitor-induced defense reponses, Hypersensitive cell death, Activation of MAPK cascade (Os01t0678500-02)	chr01:27906660..27920949(- strand)	TPC1, OsTPC1, Tpc1, OsCC1, OsCL1 pore	TPC1	OsTPC1, Tpc1, OsCC1, OsCL1 pore	TWO-PORE CHANNEL 1, Two pore calcium channel protein 1, Two-pore channel 1, Voltage-dependent calcium channel protein TPC1, Oryza sativa two-pore channel 1	TWO-PORE CHANNEL 1	Two pore calcium channel protein 1, Two-pore channel 1, Voltage-dependent calcium channel protein TPC1	EF-hand domain (IPR002048) | EF-hand domain pair (IPR011992) | Ion transport domain (IPR005821) | Two pore calcium channel protein 1, plant (IPR044581) | Voltage-dependent channel domain superfamily (IPR027359)	LOC_Os01g48680	Kurusu T et al. Plant J, 42(6):798-809 (2005) | Kurusu T et al. Plant Cell Physiol, 45(6):693-702 (2004) | Hashimoto K et al. Plant Cell Physiol, 45(4):496-500 (2004)	0
2	Os01g0510100	Mitogen activated protein kinase kinase, MAPK kinase 6, Low-temperature response, Regulation of cold stress tolerance, Abiotic stress signaling, UV induced regulation of genes in phytoalexins biosynthesis (Os01t0510100-01)	chr01:17904834..17910037(+ strand)	OsMKK6, OsMEK1	MKK6	OsMKK6, OsMEK1, MEK1, OsMAPKK6, MAPKK6, OsMPKK6, MPKK6, OsMAP1, MAP1	mitogen activated protein kinase kinase 6	MITOGEN-ACTIVATED PROTEIN KINASE KINASE 6	MAPK kinase 6, mitogen-activated protein 1	Protein kinase domain (IPR000719) | Protein kinase, ATP binding site (IPR017441) | Protein kinase-like domain superfamily (IPR011009) | Serine/threonine-protein kinase, active site (IPR008271)	LOC_Os01g32660	Wen JQ et al. Plant Physiol, 129(4):1880-91 (2002) | Wankhede DP et al. Rice (N Y), 6(1):35 (2013) | Kumar K et al. Plant Physiol Biochem, 46(10):891-7 (2008) | Xie G et al. Biochem J, 443(1):95-102 (2012)	0
3	Os02g0148100	TEY-type mitogen-activated protein kinase (MAPK), Regulation of seed dormancy, Defense signal transduction, Osmotic homeostasis, Negative role in salt tolerance (Os02t0148100-01)	chr02:2643056..2646360(- strand)	OsMAPK14, OsMPK3, OsMAPK33	MAP3	OsMAPK33, OsMPK14, OsMAPK2, OsMAP3, OsMAPK14, OsMPK3, MAPK33, MPK14, MAPK2, MAPK14, MPK3, OsMAPK3, MAPK3	MAP kinase 14, Mitogen-activated Protein Kinase 3, mitogen-activated protein kinase 33		MAP kinase 14, MAP kinase 3	Mitogen-activated protein (MAP) kinase, conserved site (IPR003527) | Mitogen-activated protein kinase (IPR050117) | Protein kinase domain (IPR000719) | Protein kinase, ATP binding site (IPR017441) | Protein kinase-like domain superfamily (IPR011009) | Serine/threonine-protein kinase, active site (IPR008271)	LOC_Os02g05480	Lee SK et al. J Biosci, 36(1):139-51 (2011) | Mao X et al. Rice (N Y), 12(1):2 (2019) | Shin HY et al. Plant Cell Rep, 33(8):1343-53 (2014)	0
4	Os02g0743500	Similar to EDR1. (Os02t0743500-01);MAPK kinase kinase (MAPKKK), Mediation of drought resistance, Regulation of scavenging of ROS (Os02t0743500-02)	chr02:31171975..31180079(+ strand)	DSM1	DSM1	OsDSM1, OsMAPKKK6, MAPKKK6	drought-hypersensitive mutant1	DROUGHT-HYPERSENSITIVE MUTANT 1	drought-hypersensitive mutant1, MAPK kinase kinase 6	Protein kinase domain (IPR000719) | Protein kinase, ATP binding site (IPR017441) | Protein kinase-like domain superfamily (IPR011009) | Serine-threonine/tyrosine-protein kinase, catalytic domain (IPR001245) | Serine/threonine-protein kinase (IPR050167) | Serine/threonine-protein kinase, active site (IPR008271)	LOC_Os02g50970	Ning J et al. Plant Physiol, 152(2):876-90 (2010)	0
5	Os03g0225100	Mitogen-activated protein kinase (MAPK) kinase, Disease resistance, Drought tolerance (Os03t0225100-02)	chr03:6545153..6546478(- strand)	MPKK10.2, OsMKK10-2, MKK10-2D	MKK10-2	OsMKK10-2, MKK10-2D, OsMPKK10-2, MPKK10-2, OsMKK10.2, MKK10.2, OsMPKK10-2D, MPKK10-2D, MPKK10.2, OsMAPKK10-2, MAPKK10-2, OsMEK3. MEK3	MAPK kinase 10.2	MITOGEN-ACTIVATED PROTEIN KINASE KINASE 10-2	MAPK kinase 10.2	Protein kinase domain (IPR000719) | Protein kinase, ATP binding site (IPR017441) | Protein kinase-like domain superfamily (IPR011009) | Ser/Thr Protein Kinase (IPR053235) | Serine/threonine-protein kinase, active site (IPR008271)	LOC_Os03g12390	Ueno Y et al. PLoS Pathog, 11(10):e1005231 (2015) | Kumar K et al. Plant Physiol Biochem, 46(10):891-7 (2008) | Ma H et al. Plant J, 92(4):557-570 (2017)	0
6	Os03g0277000	GDP dissociation inhibitor, Negative regulator for Rab, Negative feedback between Rab GDP-GTP cycle and MAPK pathways (Os03t0277000-01)	chr03:9392349..9395747(- strand)	OsGDI3	GDI3	OsGDI3, OsGDI2, GDI2	GDP dissociation inhibitor 3	GDP DISSOCIATION INHIBITOR 3	GDP dissociation inhibitor 3, GDP dissociation inhibitor3, GDP dissociation inhibitor protein OsGDI3	FAD/NAD(P)-binding domain superfamily (IPR036188) | GDP dissociation inhibitor (IPR018203) | Rab GDI protein (IPR000806)	LOC_Os03g16900	Heo JB et al. Biochem Biophys Res Commun, 414(4):814-9 (2011)	0
7	Os03g0285800	Mitogen-activated protein kinase 5, BTH-induced MAPK 1, Disease resistance, Abiotic stress tolerance, Positively regulation of drought, salt and cold tolerance, (Os03t0285800-01);MAP Kinase. (Os03t0285800-02)	chr03:9847723..9850384(- strand)	OsMAPK5, MPK5, OsBIMK1	MSRMK2	OsMSRMK2, OsMAPK5, OsMAP1, OsMPK3, OsBIMK1, OsMAPK2, MPK5, BIMK1, MAPK2, MAPK5, MPK3, OsMPK5, OsMAPK3, OsMAPK5b, MAPK3	mitogen-activated protein kinase 5, BTH-induced MAPK 1	MULTIPLE STRESS RESPONSIVE MAP KINASE 2	multiple stress responsive MAP kinase 2, Mitogen-activated protein kinase 5, MAP kinase 5, Benzothiadiazole-induced MAP kinase 1, BTH-induced MAPK 1, MAP kinase 2, Multiple stress-responsive MAP kinase 2, MAP kinase 3	Mitogen-activated protein (MAP) kinase, conserved site (IPR003527) | Mitogen-activated protein (MAP) kinase, JNK (IPR008351) | Mitogen-activated protein kinase (IPR050117) | Protein kinase domain (IPR000719) | Protein kinase, ATP binding site (IPR017441) | Protein kinase-like domain superfamily (IPR011009) | Serine/threonine-protein kinase, active site (IPR008271)	LOC_Os03g17700	Xie K et al. Plant Cell, 26(7):3077-89 (2014) | Xiong L et al. Plant Cell, 15(3):745-59 (2003) | Song F et al. Planta, 215(6):997-1005 (2002)	0
8	Os03g0703400	MAPK kinase kinase22, Chloroplast development (Os03t0703400-01)	chr03:28269607..28275709(- strand)	OsCSL1, MKKK22	CSL1	OsCSL1, MKKK22, OsMKKK22	chlorosis seedling lethality 1, MAPK kinase kinase22	CHLOROSIS SEEDLING LETHALITY 1	chlorosis seedling lethality 1, MAPK kinase kinase22	Mitogen-activated protein kinase kinase kinase (IPR050538) | Protein kinase domain (IPR000719) | Protein kinase, ATP binding site (IPR017441) | Protein kinase-like domain superfamily (IPR011009) | Serine/threonine-protein kinase, active site (IPR008271)	LOC_Os03g49640	Liang J et al. BMC Plant Biol, 22(1):20 (2022)	0
9	Os03g0764300	MAPK kinase kinase 18, Ortholog of AtMAPKKK5, Regulation of chitin-induced immune responses (Os03t0764300-01);Truncated mitogen-activated protein kinase kinase kinase 5, Protein lacking an intact serine/threonine protein kinase, catalytic domain (S_TKc domain), Positive regulation of plant height and yield (Os03t0764300-02)	chr03:31612448..31619532(- strand)	OsMAPKKK18, OstMAPKKK5	MAPKKK18	OsMAPKKK18	MAPK kinase kinase 18, truncated mitogen-activated protein kinase kinase kinase 5	MAPK KINASE KINASE 18	MAPK kinase kinase 18	Mitogen-activated protein kinase kinase kinase (IPR050538) | Protein kinase domain (IPR000719) | Protein kinase, ATP binding site (IPR017441) | Protein kinase-like domain superfamily (IPR011009) | Serine/threonine-protein kinase, active site (IPR008271)	LOC_Os03g55560	Yamada K et al. Plant Cell Physiol, 58(6):993-1002 (2017) | Yahui Liu et al. The Crop Journal, 7(5):707-714 (2019)	0
10	Os04g0559800	Mitogen-activated protein kinase (MAPK) kinase kinase 10, Control of grain size and weight (Os04t0559800-01)	chr04:28049246..28056867(- strand)	SMG2, OsMKKK10, MKKK10, SMG2/OsMKKK10	SMG2	YDA1, OsMKKK10, MKKK10, SMG2/OsMKKK10, OsSMG2, OsMAPKKK10, MAPKKK10	small grain 2, MAPK kinase kinase 10	SMALL GRAIN 2	YODA 1, OsYODA-2, YODA-2, MAPK kinase kinase 10, small grain 2	Mitogen-activated protein kinase kinase kinase (IPR050538) | Protein kinase domain (IPR000719) | Protein kinase, ATP binding site (IPR017441) | Protein kinase-like domain superfamily (IPR011009)	LOC_Os04g47240	Xu R et al. Mol Plant, 11(6):860-873 (2018)	0
11	Os04g0660500	MAPK kinase kinase epsilon, Chitin signaling pathway, Rice blast resistance (Os04t0660500-01)	chr04:33707455..33719236(- strand)	OsMAPKKKε	MAPKKKEPSILON	OsMAPKKKepsilon, MAPKKKepsilon, OsMAPKKK24, MAPKKK24	MAPK kinase kinase epsilon	MAPK KINASE KINASE EPSILON	MAPK kinase kinase epsilon, MAPK kinase kinase 24	Armadillo (IPR000225) | Armadillo Repeat %26 Ser/Thr Protein Kinase (IPR052441) | Armadillo-like helical (IPR011989) | Armadillo-type fold (IPR016024) | Protein kinase domain (IPR000719) | Protein kinase, ATP binding site (IPR017441) | Protein kinase-like domain superfamily (IPR011009) | Serine-threonine/tyrosine-protein kinase, catalytic domain (IPR001245) | Serine/threonine-protein kinase, acti…	LOC_Os04g56530	Wang C et al. Mol Plant, 10(4):619-633 (2017)	0
12	Os05g0115800	Mitogen-activated protein kinase (MAPK) phosphatase, Negative regulation of wound responses, Negative regulator of grain size, Positive regulator of grain number (Os05t0115800-01);Similar to MAP kinase phosphatase. (Os05t0115800-02)	chr05:858399..862739(- strand)	GSN1, OsMKP1	GSN1	MKP1, OsMKP1, osmkp1, LARGE8, GLA1, OsGLA1	GRAIN SIZE AND NUMBER1, Mitogen-Activated Protein Kinase Phosphatase 1	GRAIN SIZE AND NUMBER1	Oryza sativa Mitogen-Activated Protein Kinase Phosphatase 1, Mitogen-Activated Protein Kinase Phosphatase 1, MAPK phosphatase 1, large grain8, LARGE GRAIN 8, grain size and number1, grain size and number 1, grain length and awn 1	ADF-H/Gelsolin-like domain superfamily (IPR029006) | Dual specificity phosphatase, catalytic domain (IPR000340) | Dual specificity protein phosphatase domain (IPR020422) | Protein-tyrosine phosphatase, active site (IPR016130) | Protein-tyrosine phosphatase-like (IPR029021) | Tyrosine-specific protein phosphatases domain (IPR000387)	LOC_Os05g02500	Guo T et al. Plant Cell, 30(4):871-888 (2018) | Katou S et al. Plant Cell Physiol, 48(2):332-44 (2007)	0
13	Os05g0566400	Group D mitogen-activated protein kinase (MAPK), Defense responses to BPH, Control of excessive defense responses, Protection from defense-response-related autotoxicity (Os05t0566400-01)	chr05:28188894..28194022(- strand)	OsMAPK20-5	MPK7	OsMPK7, OsMAPK44, MAPK44, OsMAPK20-5, MAPK20-5	mitogen-activated protein kinase 20-5	MITOGEN-ACTIVATED PROTEIN KINASE 7	mitogen-activated protein kinase 7	Mitogen-activated protein (MAP) kinase, conserved site (IPR003527) | Mitogen-activated protein kinase (IPR050117) | Protein kinase domain (IPR000719) | Protein kinase, ATP binding site (IPR017441) | Protein kinase-like domain superfamily (IPR011009)	LOC_Os05g49140	Li J et al. Plant Physiol, 179(4):1386-1401 (2019)	0
14	Os06g0147800	Mitogen-activated protein kinase (MAPK) kinase, Regulation of salt stress tolerance (Os06t0147800-01)	chr06:2498863..2502887(- strand)	OsMKK1	MKK1	OsMKK1, OsMEK2, MEK2, OsMAPKK1, MAPKK1, OsMAP2K2, MAP2K2	Mitogen-activated protein kinase kinase 1	MITOGEN-ACTIVATED PROTEIN KINASE KINASE 1	MAPK kinase 1	Protein kinase domain (IPR000719) | Protein kinase, ATP binding site (IPR017441) | Protein kinase-like domain superfamily (IPR011009) | Serine-threonine/tyrosine-protein kinase, catalytic domain (IPR001245) | Serine/threonine-protein kinase, active site (IPR008271)	LOC_Os06g05520	Wang F et al. Plant Sci, 227:181-9 (2014)	0
15	Os06g0308100	MAPK phosphatase, Negative regulation of drought stress tolerance (Os06t0308100-01)	chr06:11684230..11687910(- strand)	OsIBR5		OsIBR5, IBR5, OsPP85	indole-3-butyric acid-response 5		MAPK phosphatase IBR5, indole-3-butyric acid-response 5, Protein phosphatase 85	Dual specificity phosphatase, catalytic domain (IPR000340) | Dual specificity protein phosphatase domain (IPR020422) | Protein-tyrosine phosphatase, active site (IPR016130) | Protein-tyrosine phosphatase-like (IPR029021) | Protein-tyrosine-phosphatase IBR5-like (IPR044212) | Tyrosine-specific protein phosphatases domain (IPR000387)	LOC_Os06g20340	Li Y et al. Plant Sci, 188-189:10-8 (2012)	0
16	Os06g0473200	Similar to NPK2. (Os06t0473200-01);Similar to Mitogen-activated protein kinase kinase 3. (Os06t0473200-02);Mitogen-activated protein kinase (MAPK) kinase, Regulation of seed dormancy, Disease resistance against X. oryzae (Os06t0473200-03)	chr06:15811009..15821885(- strand)	MKK3, OsMKK3	MKK3	OsMKK3, OsMAPKK3, MAPKK3, OsMEK8a, MEK8a, OsMEK3, MEK3	Mitogen-activated protein kinase kinase 3	MITOGEN-ACTIVATED PROTEIN KINASE KINASE 3	MAPK kinase 3	NTF2-like domain superfamily (IPR032710) | Nuclear transport factor 2, eukaryote (IPR018222) | Protein kinase domain (IPR000719) | Protein kinase, ATP binding site (IPR017441) | Protein kinase-like domain superfamily (IPR011009) | Serine/threonine-protein kinase, active site (IPR008271)	LOC_Os06g27890	Kumar K et al. Plant Physiol Biochem, 46(10):891-7 (2008) | Mao X et al. Rice (N Y), 12(1):2 (2019) | Jalmi SK et al. Sci Rep, 6:37974 (2016)	0
17	Os07g0119000	MAPK kinase kinase 11, Ortholog of AtMAPKKK5, Regulation of chitin-induced immune responses (Os07t0119000-01)	chr07:1015354..1021607(- strand)	OsMAPKKK11	MAPKKK11	OsMAPKKK11	MAPK kinase kinase 11	MAPK KINASE KINASE 11	MAPK kinase kinase 11	Mitogen-activated protein kinase kinase kinase (IPR050538) | Protein kinase domain (IPR000719) | Protein kinase, ATP binding site (IPR017441) | Protein kinase-like domain superfamily (IPR011009) | Serine/threonine-protein kinase, active site (IPR008271)	LOC_Os07g02780	Yamada K et al. Plant Cell Physiol, 58(6):993-1002 (2017)	0
18	Os07g0409900	Plasma membrane-associated calcium-dependent protein kinase, Direct phosphorylation and activation of MAPK, Negative reguration of rice immunity (Os07t0409900-01);Similar to Calcium-dependent protein kinase. (Os07t0409900-02)	chr07:12795040..12803562(- strand)	CDPK18, OsCDPK18, OsCPK18, CDPK5, OsCDPK5, CPK18	CDPK18	OsCDPK18, OsCPK18, CDPK5, OsCDPK5, CPK18	CALCIUM-DEPENDENT PROTEIN KINASE 18, calcium-dependent protein kinase 18	CALCIUM-DEPENDENT PROTEIN KINASE 18	calcium-dependent protein kinase 18	Calcium-dependent Serine/Threonine Protein Kinases (IPR050205) | EF-Hand 1, calcium-binding site (IPR018247) | EF-hand domain (IPR002048) | EF-hand domain pair (IPR011992) | Protein kinase domain (IPR000719) | Protein kinase, ATP binding site (IPR017441) | Protein kinase-like domain superfamily (IPR011009) | Serine/threonine-protein kinase, active site (IPR008271)	LOC_Os07g22710	Xie K et al. Plant Cell, 26(7):3077-89 (2014)	0
19	Os10g0533600	Mitogen-activated protein kinase (MAPK), Regulation of salt stress tolerance (Os10t0533600-01)	chr10:20756189..20759946(+ strand)	OsMPK4	MPK6	OsMPK6, OsDR6, DR6, OsMPK4, MPK4, OsMAPK4, MAPK4	MAP kinase 4	MITOGEN-ACTIVATED PROTEIN KINASE 6	mitogen-activated protein kinase 6, MAP kinase 4	Mitogen-activated protein (MAP) kinase, conserved site (IPR003527) | Mitogen-activated protein kinase (IPR050117) | Protein kinase domain (IPR000719) | Protein kinase, ATP binding site (IPR017441) | Protein kinase-like domain superfamily (IPR011009) | Serine/threonine-protein kinase, active site (IPR008271)	LOC_Os10g38950	Wang F et al. Plant Sci, 227:181-9 (2014)	0
20	Os09g0383300	Hypothetical conserved gene. (Os09t0383300-01)	chr09:13014100..13015909(+ strand)			MAPK, MAPK6			Mitogen-activated protein kinase 6		LOC_Os09g21510		0
21	Os06g0708000	Mitogen-activated protein kinase (Os06t0708000-01);Mitogen-activated protein kinase, Defense response (Os06t0708000-02);MAP kinase, Plant defense and wounding signaling (Os06t0708000-03);Mitogen-activated protein kinase, Defense response (Os06t0708000-04)	chr06:29949898..29954873(+ strand)	BWMK1, OsBWMK1, MPK12, MAPK1, OsMAPK1, OsMPK12, OsMPK17-1, OsBWMK1L, OsBWMK1S, OsBWMK1M	BWMK1	OsBWMK1, MPK12, MAPK1, OsMAPK1, OsMPK12, OsMPK17-1, MPK17-1, OsBWMK1L, OsBWMK1M, OsBWMK1S, OsMAPK17-1, MAPK17-1, MAPK12, OsMAPK12	BLAST- AND WOUND- INDUCIBLE MAPK GENE 1, blast- and wound- inducible MAPK gene-1, Blast- and wound-induced MAP kinase 1, Mitogen-activated protein kinase 12, MAP kinase 12, MAP kinase 1, MAP kinase 17	BLAST- AND WOUND- INDUCIBLE MAPK GENE 1	blast- and wound- inducible MAPK gene-1, Blast- and wound-induced MAP kinase 1, Mitogen-activated protein kinase 12, MAP kinase 12, MAP kinase 1, MAP kinase 17	Mitogen-activated protein (MAP) kinase, conserved site (IPR003527) | Mitogen-activated protein kinase (IPR050117) | Protein kinase domain (IPR000719) | Protein kinase, ATP binding site (IPR017441) | Protein kinase-like domain superfamily (IPR011009)	LOC_Os06g49430	Cheong YH et al. Plant Physiol, 132(4):1961-72 (2003) | He C et al. Mol Plant Microbe Interact, 12(12):1064-73 (1999) | Koo SC et al. Biochem Biophys Res Commun, 360(1):188-93 (2007) | Reyna NS et al. Mol Plant Microbe Interact, 19(5):530-40 (2006)	0
22	Os01g0699500	Serine/threonine protein kinase domain containing protein. (Os01t0699500-01);Mitogen Activated Protein Kinase Kinase Kinase, Regulation of grain size and leaf angle, Positive regulation of brassinosteroid responses (Os01t0699500-02)	chr01:28938971..28941009(- strand)	OsMKKK70	MAP3K6	OsMAP3K6, OsMKKK70, MKKK70	Mitogen Activated Protein Kinase Kinase Kinase 70	MAPK KINASE KINASE 6	MAPK KINASE KINASE6, Mitogen Activated Protein Kinase Kinase Kinase 70	Plant MAP kinase kinase kinase (IPR052751) | Protein kinase domain (IPR000719) | Protein kinase, ATP binding site (IPR017441) | Protein kinase-like domain superfamily (IPR011009) | Serine/threonine-protein kinase, active site (IPR008271)	LOC_Os01g50410	Liu Z et al. J Integr Plant Biol, 63(12):2043-2057 (2021)	0
23	Os01g0699600	Mitogen-activated protein kinase kinase kinase (MAPKKK), Negative regulation of seed dormancy (Os01t0699600-01)	chr01:28946550..28948064(- strand)	MKKK62		OsNPK1-PK, NPK1-PK, OsMKKK62, MKKK62, OsMAPKKK62, MAPKKK62, MEK7, OsMEK7	Mitogen-activated protein kinase kinase kinase 62		NPK1-related protein kinase, MAPK kinase kinase 62, MAPK/ERK kinase 7	Plant MAP kinase kinase kinase (IPR052751) | Protein kinase domain (IPR000719) | Protein kinase, ATP binding site (IPR017441) | Protein kinase-like domain superfamily (IPR011009) | Serine/threonine-protein kinase, active site (IPR008271)	LOC_Os01g50420	Mao X et al. Rice (N Y), 12(1):2 (2019)	0
24	Os02g0220700	Hypothetical conserved gene. (Os02t0220700-01)	chr02:6726465..6733496(- strand)		MAPKKK4	OsMAPKKK4		MAPK KINASE KINASE 4	MAPK kinase kinase 4	Protein kinase domain (IPR000719) | Protein kinase, ATP binding site (IPR017441) | Protein kinase-like domain superfamily (IPR011009) | Serine-threonine/tyrosine-protein kinase, catalytic domain (IPR001245) | Serine/threonine-protein kinase (IPR050167) | Serine/threonine-protein kinase, active site (IPR008271)	LOC_Os02g12810		0
25	Os02g0787300	Mitogen-activated protein kinase kinase 4, Defense response, Cell proliferation, Grain growth (Os02t0787300-01)	chr02:33442070..33443948(- strand)	SMG1, OsMKK4, MKK4, OsMKK4/SMG1	SMG1	OsMKK4, MKK4, OsMKK4/SMG1, OsMAPKK4, MAPKK4, OsMEK4, MEK4, OsSMG1, SMG1/OsMEK6, OsMEK6, MEK6, OsSTS, STS	SMALL GRAIN 1, MAPK kinase 4, mitogen-activated protein kinase kinase 4, small grain1	SMALL GRAIN 1	MAPK kinase 4, mitogen-activated protein kinase kinase 4, small grain1, LARGE11, large grain 11, salt-tolerant and small grains	Protein kinase domain (IPR000719) | Protein kinase, ATP binding site (IPR017441) | Protein kinase-like domain superfamily (IPR011009) | Ser/Thr Protein Kinase (IPR053235) | Serine/threonine-protein kinase, active site (IPR008271)	LOC_Os02g54600	Kishi-Kaboshi M et al. Plant J, 63(4):599-612 (2010) | Duan P et al. Plant J, 77(4):547-57 (2014)	0
26	Os05g0545400	Serine/threonine protein kinase domain containing protein. (Os05t0545400-01)	chr05:27075999..27077365(- strand)		MEK19	OsMEK19		MAPK/ERK KINASE 19	MAPK/ERK kinase 19	Plant MAP kinase kinase kinase (IPR052751) | Protein kinase domain (IPR000719) | Protein kinase-like domain superfamily (IPR011009) | Serine/threonine-protein kinase, active site (IPR008271)	LOC_Os05g46760		0
27	Os10g0430900	Tyrosine protein kinase domain containing protein. (Os10t0430900-01)	chr10:15341888..15350754(- strand)		MAPKKK2	OsMAPKKK2		MAPK KINASE KINASE 2	MAPK kinase kinase 2	Protein kinase domain (IPR000719) | Protein kinase, ATP binding site (IPR017441) | Protein kinase-like domain superfamily (IPR011009) | Serine-threonine/tyrosine-protein kinase, catalytic domain (IPR001245) | Serine/threonine-protein kinase (IPR050167) | Serine/threonine-protein kinase, active site (IPR008271)	LOC_Os10g29540		0
28	Os01g0699400	Serine/threonine protein kinase domain containing protein. (Os01t0699400-01)	chr01:28933836..28935191(+ strand)		STE11	OsSTE11, OsMKKK55, MKKK55		MAPK KINASE KINASE 55	Mitogen Activated Protein Kinase Kinase Kinase 55	Plant MAP kinase kinase kinase (IPR052751) | Protein kinase domain (IPR000719) | Protein kinase, ATP binding site (IPR017441) | Protein kinase-like domain superfamily (IPR011009) | Serine/threonine-protein kinase, active site (IPR008271)	LOC_Os01g50400		0
29	Os06g0191300	Similar to Mitogen-activated protein kinase kinase 4 (Fragment). (Os06t0191300-01);Similar to Mitogen-activated protein kinase kinase 4 (Fragment). (Os06t0191300-02)	chr06:4616608..4618145(+ strand)		MKK5	OsMKK5, BUD1, OsBUD1		MITOGEN-ACTIVATED PROTEIN KINASE KINASE 5	MAPK kinase 5	Protein kinase domain (IPR000719) | Protein kinase, ATP binding site (IPR017441) | Protein kinase-like domain superfamily (IPR011009) | Serine/threonine-protein kinase, active site (IPR008271)	LOC_Os06g09180		0
30	Os06g0724900	Raf-Like MAPKKK, Mechanical tissue formation at the leaf lamina joint (Os06t0724900-01)	chr06:30817440..30823353(+ strand)	ILA1, ila1	ILA1	OsILA1, OsACTPK4, ACTPK4, OsMAPKKK43, MAPKKK43	INCREASED LEAF ANGLE 1, increased leaf angle1	INCREASED LEAF ANGLE 1	increased leaf angle1, ACT domain containing protein kinase 4, MAPK kinase kinase 43	ACT domain (IPR002912) | ACT-like domain (IPR045865) | Protein kinase domain (IPR000719) | Protein kinase-like domain superfamily (IPR011009) | Serine-threonine/tyrosine-protein kinase, catalytic domain (IPR001245) | Serine/threonine-protein kinase (IPR050167) | Serine/threonine-protein kinase, active site (IPR008271)	LOC_Os06g50920	Ning J et al. Plant Cell, 23(12):4334-47 (2011)	0
31	Os11g0207200	Similar to MAP3Ka. (Os11t0207200-01)	chr11:5460669..5464646(+ strand)			OsMAPKKKalpha, MAPKKKalpha			MAPK kinase kinase alpha	Mitogen-activated protein kinase kinase kinase (IPR050538) | Protein kinase domain (IPR000719) | Protein kinase, ATP binding site (IPR017441) | Protein kinase-like domain superfamily (IPR011009)	LOC_Os11g10100		0
													0
NO.	Locus ID	Description	Position	RAP-DB Gene Symbol Synonym(s)	CGSNL Gene Symbol	Oryzabase Gene Symbol Synonym(s)	RAP-DB Gene Name Synonym(s)	CGSNL Gene Name	Oryzabase Gene Name Synonym(s)	Functional domain (InterPro)	MSU ID	Reference	0
1	Os01g0557500	Cation/proton exchanger, Ca2+/H+ exchanger, Ca2+ transport into vacuoles, Ca2+ homeostasis (Os01t0557500-01)	chr01:21071497..21076720(- strand)	OsCAX1a	CAX1A	OsCAX1a, CAX1a, CAX1, OsCAX1, OsNCX2, OsNCX2.1, OsNCX2.2, NCX2, OsVCAX1a	cation/H+ exchanger 1a, Ca2+/H+ exchanger 1a	Ca(2+)/H(+) EXCHANGER 1A	Vacuolar cation/proton exchanger 1a, Ca(2+)/H(+) exchanger 1a, cation/H+ exchanger 1a, cation/proton exchanger 1a, cation/H exchanger 1a, Na+/Ca2+ Exchanger 2, Sodium/Calcium exchanger 2	Calcium/proton exchanger (IPR004713) | Calcium/proton exchanger CAX-like (IPR004798) | NCX, central ion-binding domain superfamily (IPR044880) | Sodium/calcium exchanger membrane region (IPR004837)	LOC_Os01g37690	Kamiya T et al. J Biol Chem, 279(1):812-9 (2004) | Kamiya T et al. Plant Cell Physiol, 47(1):96-106 (2006)	0
2	Os01g0267900	Calmodulin, Ca2+ sensor, Ca2+ signalling (Os01t0267900-01)	chr01:9195546..9198962(- strand)	OsCam1-3, OsCaM1	CAM1-3	OsCam1-3, OsCaM1-3, CAM1	calmodulin 1-3	CALMODULIN 1-3	Calmodulin 1-3, calmodulin 1	Calmodulin and Centrin Calcium-Binding Families (IPR050145) | EF-Hand 1, calcium-binding site (IPR018247) | EF-hand domain (IPR002048) | EF-hand domain pair (IPR011992)	LOC_Os01g16240	Boonburapong B et al. BMC Plant Biol, 7:4 (2007) | Wu HC et al. Plant Cell Environ, 35(9):1543-57 (2012)	0
3	Os03g0203700	Similar to Calcium-transporting ATPase 2, plasma membrane-type (EC 3.6.3.8) (Ca(2+)-ATPase isoform 2). (Os03t0203700-01);Similar to Calcium-transporting ATPase 2, plasma membrane-type (EC 3.6.3.8) (Ca(2+)-ATPase isoform 2). (Os03t0203700-02)	chr03:5433914..5440324(+ strand)		ACA1	osACA1, OsACA1, OsACA3, OsPM3ATP2		CA2+-ATPASE 1	Ca2+ P-Type ATPase 1	Calcium-transporting P-type ATPase, N-terminal autoinhibitory domain (IPR024750) | Cation-transporting P-type ATPase, C-terminal (IPR006068) | Cation-transporting P-type ATPase, N-terminal (IPR004014) | HAD superfamily (IPR023214) | HAD-like superfamily (IPR036412) | P-type ATPase (IPR001757) | P-type ATPase, A domain superfamily (IPR008250) | P-type ATPase, cytoplasmic domain N (IPR023299) | P-t…	LOC_Os03g10640		0
4	Os03g0319300	Calmodulin, Ca2+ sensor, Ca2+ signalling, Thermotolerance (Os03t0319300-01)	chr03:11522676..11524356(+ strand)	OsCam1-1, OsCaM1-1, OsCaM1	CAM1-1	OsCaM1, OsCam1-1, OsCaM1-1, CAM3, Cam1-1, OsCAM1.1, CAM1.1	calmodulin 1-1	CALMODULIN 1-1	calmodulin 1, calmodulin 1-1, calmodulin 3	Calmodulin and Centrin Calcium-Binding Families (IPR050145) | EF-Hand 1, calcium-binding site (IPR018247) | EF-hand domain (IPR002048) | EF-hand domain pair (IPR011992)	LOC_Os03g20370	Boonburapong B et al. BMC Plant Biol, 7:4 (2007) | Wu HC et al. Plant Cell Environ, 35(9):1543-57 (2012)	0
5	Os03g0388100	ATPase, P-type, K/Mg/Cd/Cu/Zn/Na/Ca/Na/H-transporter domain containing protein. (Os03t0388100-01);ATPase, P-type, K/Mg/Cd/Cu/Zn/Na/Ca/Na/H-transporter domain containing protein. (Os03t0388100-02)	chr03:15479861..15482139(- strand)							Heavy metal-associated domain superfamily (IPR036163) | Heavy metal-associated domain, HMA (IPR006121) | Heavy-metal-associated, conserved site (IPR017969)	LOC_Os03g27040		0
6	Os04g0605500	P-type IIB Ca(2+) ATPase, Stress tolerance (Os04t0605500-01);Similar to Calcium-transporting ATPase 8, plasma membrane-type (EC 3.6.3.8) (Ca(2+)-ATPase isoform 8). (Os04t0605500-02);Similar to P-type ATPase (Fragment). (Os04t0605500-03)	chr04:30572141..30584308(- strand)	ACA11, osACA11, OsACA6, OsACA5	ACA11	osACA11, OsACA6, OsACA5, OsPM4ATP8	CA2+-ATPASE 11, Ca2+ P-Type ATPase 11	CA2+-ATPASE 11	Ca2+ P-Type ATPase 11	Calcium-transporting P-type ATPase, N-terminal autoinhibitory domain (IPR024750) | Cation-transporting P-type ATPase, C-terminal (IPR006068) | Cation-transporting P-type ATPase, N-terminal (IPR004014) | HAD superfamily (IPR023214) | HAD-like superfamily (IPR036412) | P-type ATPase (IPR001757) | P-type ATPase, A domain superfamily (IPR008250) | P-type ATPase, cytoplasmic domain N (IPR023299) | P-t…	LOC_Os04g51610	Singh A et al. FEBS J, 281(3):894-915 (2014) | Huda KM et al. Plant J, 76(6):997-1015 (2013) | Baxter I et al. Plant Physiol, 132(2):618-28 (2003)	0
7	Os07g0623200	Heavy metal transporter protein, Regulation of yield and grain Fe-Zn content (Os07t0623200-01);ATPase, P-type, K/Mg/Cd/Cu/Zn/Na/Ca/Na/H-transporter domain containing protein. (Os07t0623200-02);ATPase, P-type, K/Mg/Cd/Cu/Zn/Na/Ca/Na/H-transporter domain containing protein. (Os07t0623200-03)	chr07:25790391..25792698(+ strand)	OsHMA7					Heavy metal ion transport, Heavy metal ion transporter	Heavy metal-associated domain superfamily (IPR036163) | Heavy metal-associated domain, HMA (IPR006121) | Heavy-metal-associated, conserved site (IPR017969)	LOC_Os07g43040	Kappara S et al. Plant Sci, 276:208-219 (2018)	0
8	Os07g0687200	Similar to Auxin-regulated calmodulin. (Os07t0687200-01);Calmodulin, Ca2+ sensor, Ca2+ signalling (Os07t0687200-02);Similar to CAM7 (CALMODULIN 7); calcium ion binding. (Os07t0687200-03)	chr07:29197781..29200317(- strand)	OsCam1-2, OsCaM1	CALB	CALb*, Cal2, CAM1-2, CAM, CaM-1, OsCam1-2, OsCaM1-2	calmodulin 1-2	CALMODULIN B	Calmodulin-2, Calmodulin-b, Calmodulin-1, Calmodulin 1-2	Calmodulin and Centrin Calcium-Binding Families (IPR050145) | EF-Hand 1, calcium-binding site (IPR018247) | EF-hand domain (IPR002048) | EF-hand domain pair (IPR011992)	LOC_Os07g48780	Boonburapong B et al. BMC Plant Biol, 7:4 (2007) | Wu HC et al. Plant Cell Environ, 35(9):1543-57 (2012)	0
9	Os01g0166100	Similar to Ca(2+)-dependent nuclease. (Os01t0166100-01)	chr01:3397441..3400487(+ strand)							SNase-like, OB-fold superfamily (IPR035437) | Staphylococcal nuclease (SNase-like), OB-fold (IPR016071) | Thermonuclease active site (IPR002071)	LOC_Os01g07200		0
10	Os02g0176700	Ca2+-ATPase 9, Regulation of disease resistance and leaf senescence (Os02t0176700-01)	chr02:4195397..4210964(- strand)	OsACA9	ACA9	osACA9, OsACA2, ACA2, OsPM2ATP9	Autoinhibited Ca2+-ATPase 9	CA2+-ATPASE 9	Ca2+ P-Type ATPase 9	Calcium-transporting P-type ATPase, N-terminal autoinhibitory domain (IPR024750) | Cation-transporting P-type ATPase, C-terminal (IPR006068) | Cation-transporting P-type ATPase, N-terminal (IPR004014) | HAD superfamily (IPR023214) | HAD-like superfamily (IPR036412) | P-type ATPase (IPR001757) | P-type ATPase, A domain superfamily (IPR008250) | P-type ATPase, cytoplasmic domain N (IPR023299) | P-t…	LOC_Os02g08010,LOC_Os02g08014,LOC_Os02g08018	Wang X et al. Int J Mol Sci, 25(3): (2024)	0
11	Os03g0191000	Ca2+/CaM-associated transcription factor, Negative regulation of thermotolerance (Os03t0191000-01)	chr03:4726165..4734003(- strand)	SCT1	SCT1	OsSCT1	Sensing Ca2+ Transcription factor 1	SENSING CA2+ TRANSCRIPTION FACTOR 1	CaM-binding transcription factor homolog, OsCBT homolog, CBT homolog, Sensing Ca2+ Transcription factor 1	Ankyrin repeat (IPR002110) | Ankyrin repeat-containing domain superfamily (IPR036770) | CG-1 DNA-binding domain (IPR005559) | Immunoglobulin E-set (IPR014756) | Immunoglobulin-like fold (IPR013783) | IPT domain (IPR002909) | IQ motif, EF-hand binding site (IPR000048) | P-loop containing nucleoside triphosphate hydrolase (IPR027417)	LOC_Os03g09100	Kan Y et al. Nat Plants, 8(1):53-67 (2022)	0
12	Os03g0281600	Endoplasmic reticulum-type Ca2+ -ATPase (Os03t0281600-01)	chr03:9635957..9642093(- strand)	OsECA1	ECA1	osECA1, OsECA1	endoplasmic reticulum-type Ca2+ -ATPase 1	ENDOPLASMIC RETICULUM-TYPE CA2+-ATPASE1	endoplasmic reticulum-type Ca2+ P-Type ATPase 1	Cation-transporting P-type ATPase, C-terminal (IPR006068) | Cation-transporting P-type ATPase, N-terminal (IPR004014) | HAD superfamily (IPR023214) | HAD-like superfamily (IPR036412) | P-type ATPase (IPR001757) | P-type ATPase, A domain superfamily (IPR008250) | P-type ATPase, cytoplasmic domain N (IPR023299) | P-type ATPase, haloacid dehalogenase domain (IPR044492) | P-type ATPase, phosphorylati…	LOC_Os03g17310	Baxter I et al. Plant Physiol, 132(2):618-28 (2003)	0
13	Os03g0656500	Node-expressed Cd transporter, Putative cation/calcium (Ca) exchanger, Cd accumulation in the grain (Os03t0656500-01)	chr03:25613825..25616179(+ strand)	OsCCX2	CDT1	OsCDT1, OsCCX2, CCX2, OsNCX8, NCX8	cation/calcium (Ca) exchanger 2	CADMIUM TOLERANT 1	sativa DcCDT1 homologue 1, cation/Ca2+ exchanger 2, cadmium tolerance 1, Na+/Ca2+ Exchanger 8, Sodium/calcium exchanger 8	Calcium:cation antiporter (IPR051359) | NCX, central ion-binding domain superfamily (IPR044880) | Sodium/calcium exchanger membrane region (IPR004837)	LOC_Os03g45370	Hao X et al. Front Plant Sci, 9:476 (2018)	0
14	Os03g0810600	Miro-like domain containing protein. (Os03t0810600-01);Similar to ATP/GTP/Ca++ binding protein. (Os03t0810600-02);Similar to predicted protein. (Os03t0810600-03)	chr03:33927612..33933844(- strand)							EF hand associated, type-2 (IPR013567) | EF-Hand 1, calcium-binding site (IPR018247) | EF-hand domain (IPR002048) | EF-hand domain pair (IPR011992) | MIRO domain (IPR020860) | Mitochondrial Rho GTPase (IPR021181) | Mitochondrial Rho GTPase 1/3, EF hand associated, type-1 (IPR013566) | Mitochondrial Rho GTPase/EF-hand domain-containing protein (IPR052266) | P-loop containing nucleoside triphosphat…	LOC_Os03g59590		0
15	Os03g0825700	Ca2+ binding protein, Regulation of tapetal cell degradation and pollen formation (Os03t0825700-01)	chr03:34680009..34687904(+ strand)	Os DEX1, OsDEX1	DEX1	Os DEX1, OsDEX1	DEFECTIVE IN EXINE PATTERN FORMATION 1, Defective in Exine Formation 1	DEFECTIVE IN EXINE PATTERN FORMATION 1	Defective in Exine Formation 1	FG-GAP repeat (IPR013517) | Integrin alpha, N-terminal (IPR028994) | Protein FAM234 (IPR045232) | WD40/YVTN repeat-like-containing domain superfamily (IPR015943)	LOC_Os03g61050	Yu J et al. Plant Physiol, 172(3):1772-1786 (2016)	0
16	Os04g0531100	Small C2-domain protein consisting of a single C2 domain, Phloem protein, Signaling pathway involving Ca2+ ions, Defense response (Os04t0531100-01)	chr04:26558962..26561236(+ strand)	OsERG3, RPP16	RPP16	Rpp16(t), ERG3, OsERG3, OsC2DP36, C2DP36	Elicitor-responsive protein 3, PHLOEM PROTEIN 16	PHLOEM PROTEIN 16	Elicitor-responsive protein 3, 16 kDa phloem protein, C2 Domain-Containing Protein 36	C2 domain (IPR000008) | C2 domain superfamily (IPR035892)	LOC_Os04g44870	Kang CH et al. Biochim Biophys Acta, 1810(12):1317-22 (2011)	0
17	Os05g0120700	ATPase, P-type, K/Mg/Cd/Cu/Zn/Na/Ca/Na/H-transporter family protein. (Os05t0120700-01)	chr05:1084753..1086017(+ strand)							Cation-transporting P-type ATPase, C-terminal (IPR006068) | P-type ATPase, transmembrane domain superfamily (IPR023298)	LOC_Os05g02940		0
18	Os05g0161200	Calcium-activated (p)ppGpp synthetase, Ca2+-activated RelA-SpoT homolog 1 (Os05t0161200-01)	chr05:3607502..3611371(+ strand)	OsCRSH1	CRSH1	OsCRSH1	Ca2+-activated RelA-SpoT homolog 1	Ca2+-ACTIVATED RELA-SPOT HOMOLOG 1	calcium activating hyperphosphorylated guanine synthetase 1, Calcium-activated (p)ppGpp Synthetase 1, chloroplastic (p)ppGpp synthetase 1, Ca2+-activated RelA-SpoT homolog 1	EF-Hand 1, calcium-binding site (IPR018247) | EF-hand domain (IPR002048) | EF-hand domain pair (IPR011992) | HD domain (IPR006674) | Nucleotidyltransferase superfamily (IPR043519) | RelA/SpoT (IPR007685)	LOC_Os05g06890	Tozawa Y et al. J Biol Chem, 282(49):35536-45 (2007)	0
19	Os05g0161500	Calcium-activated (p)ppGpp synthetase, Ca2+-activated RelA-SpoT homolog 2 (Os05t0161500-01)	chr05:3626394..3629080(+ strand)	OsCRSH2	CRSH2	OsCRSH2	Ca2+-activated RelA-SpoT homolog 2	Ca2+-ACTIVATED RELA-SPOT HOMOLOG 2	calcium activating hyperphosphorylated guanine synthetase 2, Calcium-activated (p)ppGpp Synthetase 2, chloroplastic (p)ppGpp synthetase 2, Ca2+-activated RelA-SpoT homolog 2	EF-Hand 1, calcium-binding site (IPR018247) | EF-hand domain (IPR002048) | EF-hand domain pair (IPR011992) | HD domain (IPR006674) | Nucleotidyltransferase superfamily (IPR043519) | RelA/SpoT (IPR007685)	LOC_Os05g06920	Tozawa Y et al. J Biol Chem, 282(49):35536-45 (2007)	0
20	Os05g0161800	Calcium-activated (p)ppGpp synthetase, Ca2+-activated RelA-SpoT homolog 3 (Os05t0161800-01)	chr05:3638255..3640497(+ strand)	OsCRSH3	CRSH3	OsCRSH3	Ca2+-activated RelA-SpoT homolog 3	Ca2+-ACTIVATED RELA-SPOT HOMOLOG 3	calcium activating hyperphosphorylated guanine synthetase 3, Calcium-activated (p)ppGpp Synthetase 3, chloroplastic (p)ppGpp synthetase 3, Ca2+-activated RelA-SpoT homolog 3	EF-Hand 1, calcium-binding site (IPR018247) | EF-hand domain (IPR002048) | EF-hand domain pair (IPR011992) | HD domain (IPR006674) | Nucleotidyltransferase superfamily (IPR043519) | RelA/SpoT (IPR007685)	LOC_Os05g06940	Tozawa Y et al. J Biol Chem, 282(49):35536-45 (2007)	0
21	Os05g0382600	Calcium-binding rice annexin protein, Modulation of ROS production, Mediation of ABA-induced Ca2+ flux (Os05t0382600-02);Annexin family protein. (Os05t0382600-03)	chr05:18494334..18496011(- strand)	OsANN4	ANN3	OsANN3, OsANN4, ANN4	annexin 4	ANNEXIN 3	Annexin 3	Annexin repeat (IPR018502) | Annexin superfamily (IPR037104)	LOC_Os05g31750	Zhang Q et al. BMC Plant Biol, 21(1):474 (2021)	0
22	Os05g0486100	Leucine-rich repeat receptor-like kinase, Mn2+/Mg2+-dependent serine/threonine (Ser/Thr) kinase, Ca2+-independent Ser/Thr kinase, Negative regulation of polar auxin transport, Root development (Os05t0486100-01);Hypothetical conserved gene. (Os05t0486100-02)	chr05:23899480..23905448(- strand)	OsRPK1		OsRPK1	leucine-rich repeat receptor-like kinase 1		leucine-rich repeat receptor-like kinase 1	Leucine-rich repeat (IPR001611) | Leucine-rich repeat domain superfamily (IPR032675) | Leucine-rich repeat-containing N-terminal, plant-type (IPR013210) | Protein kinase domain (IPR000719) | Protein kinase, ATP binding site (IPR017441) | Protein kinase-like domain superfamily (IPR011009) | Serine-threonine/tyrosine-protein kinase, catalytic domain (IPR001245) | Serine/threonine-protein kinase, ac…	LOC_Os05g40770	Gottin C et al. Plant J, 108(2):492-508 (2021) | Zou Y et al. Biochim Biophys Acta, 1840(6):1676-85 (2014)	0
23	Os05g0489900	Ca/calmodulin-dependent protein kinase, Calcium/calmodulin-dependent protein kinase, Bacterial and fungal symbioses, Common symbiosis signaling (SYM) pathway, Regulation of saline-alkaline tolerance in root (Os05t0489900-01)	chr05:24071191..24075089(- strand)	DMI3, OsDMI3, OsCCaMK1, OsCCaMK, OsCCAMK, CCAMK	DMI3	OsDMI3, OsCCaMK1, OsCCaMK, OsCCAMK, CCAMK	DOESN'T MAKE INFECTIONS 3, DOESN'T MAKE INFECTIONS3, calcium and calmodulin-dependent protein kinase 1, Ca2+/calmodulin (CaM)-dependent protein kinase, CALCIUM/CALMODULIN-DEPENDENT PROTEIN KINASE	DOESN'T MAKE INFECTIONS 3	DOESN'T MAKE INFECTIONS3, calcium and calmodulin-dependent protein kinase 1, Ca2+/calmodulin (CaM)-dependent protein kinase, CALCIUM/CALMODULIN-DEPENDENT PROTEIN KINASE	Calcium-dependent Serine/Threonine Protein Kinases (IPR050205) | EF-Hand 1, calcium-binding site (IPR018247) | EF-hand domain (IPR002048) | EF-hand domain pair (IPR011992) | Protein kinase domain (IPR000719) | Protein kinase, ATP binding site (IPR017441) | Protein kinase-like domain superfamily (IPR011009) | Serine/threonine-protein kinase, active site (IPR008271)	LOC_Os05g41090	Yano K et al. Proc Natl Acad Sci U S A, 105(51):20540-5 (2008) | Chen C et al. Plant Physiol, 145(4):1619-28 (2007) | Ni L et al. Plant Signal Behav, 15(11):1813999 (2020) | Parniske M. Nat Rev Microbiol, 6(10):763-75 (2008) | Banba M et al. Plant Cell Physiol, 49(11):1659-71 (2008) | Gutjahr C et al. Plant Cell, 20(11):2989-3005 (2008)	0
24	Os06g0128800	Ca2+-sensor protein, Suppression of rice immunity, Promotion of ROS scavenging (Os06t0128800-01)	chr06:1526538..1527625(- strand)	ROD1	ROD1	OsROD1	RESISTANCE OF RICE TO DISEASES1	RESISTANCE OF RICE TO DISEASES 1	RESISTANCE OF RICE TO DISEASES1	C2 domain (IPR000008) | C2 domain superfamily (IPR035892) | SRC2/BAP, C2 domain (IPR044750)	LOC_Os06g03810	Gao M et al. Cell, 184(21):5391-5404.e17 (2021)	0
25	Os06g0207700	A member of the cyclic nucleotide gated channel family, Maternal sporophytic factor, Mediation of Ca2+ inward current, Promotion of pollen tube growth and seed-setting (Os06t0207700-01)	chr06:5461149..5470876(- strand)	OsCNGC13	CNGC11	OsCNGC11, OsCNGC13, CNGC13, SSS1-D	Cyclic nucleotide-gated ion channel 13	CYCLIC NUCLEOTIDE GATED CHANNEL 11	Cyclic nucleotide gated channel 11, Cyclic nucleotide-gated ion channel 13, semi-seed-setting rate1-Dominant	Cyclic nucleotide-binding domain (IPR000595) | Cyclic nucleotide-binding domain superfamily (IPR018490) | Ion transport domain (IPR005821) | RmlC-like jelly roll fold (IPR014710)	LOC_Os06g10580	Xu Y et al. PLoS Genet, 13(7):e1006906 (2017)	0
26	Os07g0246200	Calreticulin, Calcium-binding protein, Ca2+-sequestering protein (Os07t0246200-01);Similar to Calreticulin (Fragment). (Os07t0246200-02);Similar to calreticulin2. (Os07t0246200-03)	chr07:8136965..8141055(+ strand)	CRO1, CRT	CRO1	OsCRO1, CRT, CRT-1, OsCRT-1, OsCRT1, CRT1	calreticulin, calreticulin 1	CALRETICULIN 1	calreticulin 1, calreticulin	Calreticulin (IPR009169) | Calreticulin/calnexin (IPR001580) | Calreticulin/calnexin, conserved site (IPR018124) | Calreticulin/calnexin, P domain superfamily (IPR009033) | Concanavalin A-like lectin/glucanase domain superfamily (IPR013320)	LOC_Os07g14270	Sharma A et al. Plant Cell Physiol, 45(6):684-92 (2004) | Li Z et al. Eur J Biochem, 267(3):737-45 (2000)	0
27	Os07g0409100	Synaptotagmin-5 protein, Ca2+ sensing protein with a C2 domain, Drought tolerance (Os07t0409100-01)	chr07:12747743..12760653(+ strand)	OsSYT-5	NTMC2T4.1	OsNTMC2T4.1, OsSYT-5, SYT-5, SYT5, OsSYT5, OsC2DP62, C2DP62	synaptotagmin 5	N-TERMINAL-TM-C2 DOMAIN PROTEIN 4.1	N-terminal-TM-C2 domain protein 4.1, N-terminal trans- membrane and C2 domain protein 4.1, NTMC2 type 4.1 protein, NTMC2 family gene 4.1, synaptotagmin-5, C2 Domain-Containing Protein 62	C2 domain (IPR000008) | C2 domain superfamily (IPR035892) | Synaptotagmin, plant (IPR045050) | Synaptotagmin, SMP domain (IPR039010) | Synaptotagmin-like mitochondrial-lipid-binding domain (IPR031468)	LOC_Os07g22640	Shanmugam S et al. PLoS One, 16(10):e0258171 (2021)	0
28	Os08g0379200	ATPase, P-type, K/Mg/Cd/Cu/Zn/Na/Ca/Na/H-transporter family protein. (Os08t0379200-01)	chr08:17849523..17850843(+ strand)							P-type ATPase, C-terminal (IPR032630) | P-type ATPase, transmembrane domain superfamily (IPR023298)	LOC_Os08g29150		0
29	Os08g0465800	Similar to Glutamate decarboxylase. (Os08t0465800-01);Similar to Glutamate decarboxylase. (Os08t0465800-02);Glutamate decarboxylase (Os08t0465800-03);Glutamate decarboxylase, Ca2+/calmodulin-dependent enzyme (Os08t0465800-04)	chr08:22878735..22882948(- strand)	OsGAD1, RicGAD	GAD1	OsGAD1, GDC	glutamate decarboxylase 1, rice glutamate decarboxylase	GLUTAMATE DECARBOXYLASE 1	glutamate decarboxylase 1	Glutamate decarboxylase (IPR010107) | Pyridoxal phosphate-dependent decarboxylase (IPR002129) | Pyridoxal phosphate-dependent transferase (IPR015424) | Pyridoxal phosphate-dependent transferase, major domain (IPR015421)	LOC_Os08g36320	Oh SH et al. J Biochem Mol Biol, 38(5):595-601 (2005)	0
30	Os09g0429200	Glutamate receptor like protein, Mediation of ion uptake, Glu-triggered Ca2+ influx in roots (Os09t0429200-01)	chr09:15599149..15606593(- strand)	OsGLR2.1	GLR2.2	OsGLR2.2, OsGLR2.1, GLR2.1, OsGLR9.4, GLR9.4	GLUTAMATE RECEPTOR-LIKE 2.1	GLUTAMATE RECEPTOR HOMOLOG 2.2	Glutamate receptor homolog 2.2, GLUTAMATE RECEPTOR-LIKE 2.1, Glutamate receptor 9.4, Glutamate-like receptor 9.4	Ionotropic glutamate receptor (IPR015683) | Ionotropic glutamate receptor, C-terminal (IPR001320) | Ionotropic glutamate receptor, L-glutamate and glycine-binding domain (IPR019594) | Ionotropic glutamate receptor, plant (IPR017103) | Periplasmic binding protein-like I (IPR028082) | Plant glutamate receptor, periplasmic ligand-binding domain (IPR044440) | Receptor, ligand binding region (IPR00182…	LOC_Os09g25980	Ni J et al. Rice (N Y), 9(1):9 (2016)	0
31	Os09g0482800	Ca2+-binding protein (Os09t0482800-01)	chr09:18618052..18618753(+ strand)	OsSUR1	SUR1	OsSUR1	sugar-up-regulated-1	SUGAR-UP-REGULATED-1	sugar-up-regulated-1	EF-Hand 1, calcium-binding site (IPR018247) | EF-hand domain (IPR002048) | EF-hand domain pair (IPR011992)	LOC_Os09g30490	Otsuki S et al. Biosci Biotechnol Biochem, 67(2):347-53 (2003)	0
32	Os10g0375600	Ca2+/CaM-associated transcription factor, SCT1 homologue, Negative regulation of thermotolerance (Os10t0375600-01)	chr10:11935626..11942860(+ strand)	SCT2	CAMTA3	OsCAMTA3, SCT2, OsSCT2	Sensing Ca2+ Transcription factor 2	CALMODULIN-BINDING TRANSCRIPTION ACTIVATOR 3	CaM-binding transcription factor homolog, OsCBT homolog, CBT homolog, Calmodulin-binding transcription activator 3, Sensing Ca2+ Transcription factor 2	Ankyrin repeat (IPR002110) | Ankyrin repeat-containing domain superfamily (IPR036770) | CG-1 DNA-binding domain (IPR005559) | Immunoglobulin E-set (IPR014756) | Immunoglobulin-like fold (IPR013783) | IPT domain (IPR002909) | IQ motif, EF-hand binding site (IPR000048) | P-loop containing nucleoside triphosphate hydrolase (IPR027417)	LOC_Os10g22950	Kan Y et al. Nat Plants, 8(1):53-67 (2022)	0
33	Os10g0412000	ATPase, P-type, K/Mg/Cd/Cu/Zn/Na/Ca/Na/H-transporter family protein. (Os10t0412000-01);Similar to aminophospholipid ATPase. (Os10t0412000-02)	chr10:14341776..14346096(- strand)							HAD superfamily (IPR023214) | HAD-like superfamily (IPR036412) | P-type ATPase (IPR001757) | P-type ATPase, C-terminal (IPR032630) | P-type ATPase, cytoplasmic domain N (IPR023299) | P-type ATPase, subfamily IV (IPR006539) | P-type ATPase, transmembrane domain superfamily (IPR023298)	LOC_Os10g27220		0
34	Os10g0579100	Calcium-permeable ion channel, Osmotic Ca2+ signalling in response to hyperosmolality and salt stresses (Os10t0579100-01)	chr10:23088168..23093415(- strand)	OsOSCA1.4	OSCA1.4	OsOSCA1.4, OsIOSCA1.4, OsDDP8, DDP8, OsDDP8.1, OsDDP8.2	hyperosmolality-gated calcium-permeable channel 1.4, reduced hyperosmolality-induced Ca2+ increase 1.4	HYPEROSMOLALITY-GATED CALCIUM-PERMEABLE CHANNEL 1.4	Hyperosmolality-gated calcium-permeable channel 1.4, DUF221 Domain containing Protein 8, reduced hyperosmolality-induced Ca2+ increase 1.4	Calcium permeable stress-gated cation channel 1-like (IPR045122) | CSC1/OSCA1-like, 7TM region (IPR003864) | CSC1/OSCA1-like, cytosolic domain (IPR027815) | CSC1/OSCA1-like, N-terminal transmembrane domain (IPR032880)	LOC_Os10g42820	Zhai Y et al. Cell Calcium, 91:102261 (2020)	0
35	Os12g0109200	Similar to Ca(2+)-dependent nuclease. (Os12t0109200-01)	chr12:494933..499308(+ strand)								LOC_Os12g01830		0
36	Os12g0136900	Similar to Calcium-transporting ATPase 4, plasma membrane-type (EC 3.6.3.8) (Ca(2+)-ATPase isoform 4). (Os12t0136900-00)	chr12:1783558..1789565(+ strand)		ACA5	osACA5, OsACA9, ACA9, OsACA5, OsPM12ATP4, PM12ATP4		CA2+-ATPASE 5	Ca2+ P-Type ATPase 5, vacuolar Ca2+-ATPase 5	Calcium-transporting P-type ATPase, N-terminal autoinhibitory domain (IPR024750) | Cation-transporting P-type ATPase, C-terminal (IPR006068) | Cation-transporting P-type ATPase, N-terminal (IPR004014) | HAD superfamily (IPR023214) | HAD-like superfamily (IPR036412) | P-type ATPase (IPR001757) | P-type ATPase, A domain superfamily (IPR008250) | P-type ATPase, cytoplasmic domain N (IPR023299) | P-t…	LOC_Os12g04220		0
37	Os01g0639900	beta-carbonic anhydrase (EC:4.2.1.1), Carbon assimilation, CO2-mediated stomatal pore response (Os01t0639900-01)	chr01:25696671..25705077(+ strand)	BETACA1, OsβCA1, OsbCA1	BETACA1	OsCA, CA, OsbetaCA1, betaCA1, CA1	β-carbonic anhydrase 1, BETA-CARBONIC ANHYDRASE 1, b-carbonic anhydrase 1, beta-type carbonic anhydrase	BETA-CARBONIC ANHYDRASE 1	Carbonic anhydrase, beta-type carbonic anhydrase, beta-carbonic anhydrase	Beta carbonic anhydrases, cladeB (IPR045066) | Carbonic anhydrase (IPR001765) | Carbonic anhydrase superfamily (IPR036874) | Carbonic anhydrase, prokaryotic-like, conserved site (IPR015892)	LOC_Os01g45274	Chen T et al. Plant J, 90(2):344-357 (2017)	0
38	Os02g0314300	Cation/H+ exchanger 1c, Cadmium uptake and translocation (Os02t0314300-01)	chr02:12432303..12448557(+ strand)	OsCAX1c	CAX1C	OsCAX1c, CAX1c, CAX4, OsNCX5, OsNCX5.1, OsNCX5.2, NCX5	cation exchanger 1c, cation/H+ exchanger 1c	Ca(2+)/H(+) EXCHANGER 1C	Vacuolar cation/proton exchanger 1c, Ca(2+)/H(+) exchanger 1c, cation/H+ exchanger 1c, Na+/Ca2+ Exchanger 5, Sodium/calcium exchanger 5	Calcium/proton exchanger (IPR004713) | Calcium/proton exchanger CAX-like (IPR004798) | NCX, central ion-binding domain superfamily (IPR044880) | Sodium/calcium exchanger membrane region (IPR004837)	LOC_Os02g21009	Zou W et al. Int J Mol Sci, 22(15): (2021) | Kamiya T et al. Plant Cell Physiol, 46(10):1735-40 (2005) | Lian S et al. Sci Rep, 14(1):8642 (2024)	0
39	Os03g0397400	Cation/H+ exchanger 2 (Os03t0397400-01)	chr03:16061184..16065089(+ strand)	OsCAX2	CAX2	OsCAX2, CAX5, OsNCX7, OsNCX7.1, OsNCX7.2, NCX7, OsVCX2, OsOSCA1.2, OSCA1.2	cation exchanger 2, cation/H+ exchanger 2	Ca(2+)/H(+) EXCHANGER 2	Vacuolar cation/proton exchanger 2, Ca(2+)/H(+) exchanger 2, cation/H+ exchanger 2, Na+/Ca2+ Exchanger 7, Sodium/calcium exchanger 7, OSCA channels 1.2, reduced hyperosmolality-induced Ca2+ increase 1.2	Calcium/proton exchanger (IPR004713) | Calcium/proton exchanger CAX-like (IPR004798) | NCX, central ion-binding domain superfamily (IPR044880) | Sodium/calcium exchanger membrane region (IPR004837)	LOC_Os03g27960	Zou W et al. Int J Mol Sci, 22(15): (2021) | Kamiya T et al. Plant Cell Physiol, 46(10):1735-40 (2005) | Lian S et al. Sci Rep, 14(1):8642 (2024)	0
40	Os04g0653200	Cation/H+ exchanger 3, Tolerance to manganese (Os04t0653200-01)	chr04:33314700..33319036(+ strand)	OsCAX3	CAX3	OsCAX3, CAX6, OsNCX9, OsNCX9.1, OsNCX9.2, NCX9	cation exchanger 3, cation/H+ exchanger 3	Ca(2+)/H(+) EXCHANGER 3	Vacuolar cation/proton exchanger 3, Ca(2+)/H(+) exchanger 3, cation/H+ exchanger 3, Na+/Ca2+ Exchanger 9, Sodium/calcium exchanger 9	Calcium/proton exchanger (IPR004713) | Calcium/proton exchanger CAX-like (IPR004798) | NCX, central ion-binding domain superfamily (IPR044880) | Sodium/calcium exchanger membrane region (IPR004837)	LOC_Os04g55940	Zou W et al. Int J Mol Sci, 22(15): (2021) | Kamiya T et al. Plant Cell Physiol, 46(10):1735-40 (2005) | Lian S et al. Sci Rep, 14(1):8642 (2024)	0
41	Os05g0594200	Cation/H+ exchanger 1b (Os05t0594200-01)	chr05:29588659..29593839(- strand)	OsCAX1b	CAX1B	OsCAX1b, CAX1b, CAX3, OsNCX10, NCX10	cation exchanger 1b, cation/H+ exchanger 1b	Ca(2+)/H(+) EXCHANGER 1B	Vacuolar cation/proton exchanger 1b, Ca(2+)/H(+) exchanger 1b, cation/H+ exchanger 1b, Na+/Ca2+ Exchanger 10, Sodium/calcium exchanger 10	Calcium/proton exchanger (IPR004713) | Calcium/proton exchanger CAX-like (IPR004798) | NCX, central ion-binding domain superfamily (IPR044880) | Sodium/calcium exchanger membrane region (IPR004837)	LOC_Os05g51610	Zou W et al. Int J Mol Sci, 22(15): (2021) | Kamiya T et al. Plant Cell Physiol, 46(10):1735-40 (2005) | Lian S et al. Sci Rep, 14(1):8642 (2024)	0
42	Os11g0107266	Similar to Sodium/calcium exchanger protein. (Os11t0107266-00)	chr11:334094..335114(- strand)		CAX7	OsCAX7, OsNCX12, NCX12, OsNaCa11exA		Ca(2+)/H(+) EXCHANGER 7	Vacuolar cation/proton exchanger 7, Ca(2+)/H(+) exchanger 7, cation/H+ exchanger 7, Na+/Ca2+ Exchanger 12, Sodium/calcium exchanger 12	Calcium:cation antiporter (IPR051359) | NCX, central ion-binding domain superfamily (IPR044880) | Sodium/calcium exchanger membrane region (IPR004837)	LOC_Os11g01580		0
43	Os11g0148000	Sodium/calcium exchanger membrane region domain containing protein. (Os11t0148000-01)	chr11:2217646..2220715(- strand)		CAX8	OsCAX8, OsNCX13, NCX13, OsNaCa11exB, OsCCX5, CCX5, CCX5_Ath		Ca(2+)/H(+) EXCHANGER 8	Vacuolar cation/proton exchanger 8, Ca(2+)/H(+) exchanger 8, cation/H+ exchanger 8, Na+/Ca2+ Exchanger 13, Sodium/calcium exchanger 13	Calcium:cation antiporter (IPR051359) | NCX, central ion-binding domain superfamily (IPR044880) | Sodium/calcium exchanger membrane region (IPR004837)	LOC_Os11g05070		0
44	Os01g0534900	Hyperosmolality-gated calcium-permeable channel 1.1, Mediation of hyperosmolality and salt stress sensing, Hyperosmolality- and salt stress-induced stomatal closure (Os01t0534900-01)	chr01:19394542..19405480(- strand)	OsOSCA1.1	OSCA1.1	OsOSCA1.1, OsIOSCA1.1, OsDDP1, DDP1, OsDDP1.1, OsDDP1.2, OsDDP1.3, OsDDP1.4	hyperosmolality-gated calcium-permeable channel 1.1, reduced hyperosmolality-induced Ca2+ increase 1.1	HYPEROSMOLALITY-GATED CALCIUM-PERMEABLE CHANNEL 1.1	Hyperosmolality-gated calcium-permeable channel 1.1, DUF221 Domain containing Protein 1, reduced hyperosmolality-induced Ca2+ increase 1.1, reduced hyperosmolality-induced [Ca2+]i increase	Calcium permeable stress-gated cation channel 1-like (IPR045122) | CSC1/OSCA1-like, 7TM region (IPR003864) | CSC1/OSCA1-like, cytosolic domain (IPR027815) | CSC1/OSCA1-like, N-terminal transmembrane domain (IPR032880)	LOC_Os01g35050	Han Y et al. Biology (Basel), 11(5): (2022)	0
45	Os02g0138900	Similar to ATCAX5; calcium:cation antiporter/ cation:cation antiporter. (Os02t0138900-01);Cation/H+ exchanger 4, Cadmium uptake and translocation (Os02t0138900-02)	chr02:2072081..2075698(+ strand)	OsCAX4		CAX2, OsCAX2, OsCAX4, CAX4, OsSTA47, OsNCX3, NCX3	cation exchanger 4, cation/H+ exchanger 4		Vacuolar cation/proton exchanger 2, Ca(2+)/H(+) exchanger 2, cation/H+ exchanger 2, vacuolar cation/H+ exchanger 4, Na+/Ca2+ Exchanger 3, Sodium/calcium exchanger 3	Calcium/proton exchanger (IPR004713) | Calcium/proton exchanger CAX-like (IPR004798) | NCX, central ion-binding domain superfamily (IPR044880) | Sodium/calcium exchanger membrane region (IPR004837)	LOC_Os02g04630	Zou W et al. Int J Mol Sci, 22(15): (2021) | Lian S et al. Sci Rep, 14(1):8642 (2024)	0
46	Os03g0366200	Calcium/calmodulin-binding serine/threonine protein kinase (Os03t0366200-01)	chr03:14316176..14323456(+ strand)	OsCBK	CRK1	OsCRK1, OsCBK, CBK	Ca2+/calmodulin (CaM)-binding protein kinase, Calcium/calmodulin-binding serine/threonine protein kinase	CDPK-RELATED KINASE 1	CDPK-related kinase 1, Ca2+/calmodulin (CaM)-binding protein kinase, calmodulin-binding kinase	Calcium-dependent Serine/Threonine Protein Kinases (IPR050205) | EF-hand domain pair (IPR011992) | Protein kinase domain (IPR000719) | Protein kinase, ATP binding site (IPR017441) | Protein kinase-like domain superfamily (IPR011009) | Serine/threonine-protein kinase, active site (IPR008271)	LOC_Os03g25070	Zhang L et al. Biochem J, 368(Pt 1):145-57 (2002) | Li DF et al. FEBS Lett, 580(18):4325-31 (2006)	0
47	Os01g0779300	Concanavalin A-like lectin/glucanase, subgroup domain containing protein. (Os01t0779300-01)	chr01:32996762..32999176(+ strand)							Concanavalin A-like lectin/glucanase domain superfamily (IPR013320) | L-type Lectin-Domain Containing Receptor Kinases (IPR050528) | Legume lectin domain (IPR001220) | Legume lectin, beta chain, Mn/Ca-binding site (IPR019825) | Protein kinase domain (IPR000719) | Protein kinase, ATP binding site (IPR017441) | Protein kinase-like domain superfamily (IPR011009) | Serine/threonine-protein kinase, ac…	LOC_Os01g57100
48	Os02g0640500	Lectin receptor-like kinase, Mediation of salt sensitivity, Regulation of ethylene homeostasis (Os02t0640500-01)	chr02:25723956..25726080(- strand)	SIT1	SIT1	OsSIT1	Salt Intolerance 1	SALT INTOLERANCE1	Salt Intolerance 1	Concanavalin A-like lectin/glucanase domain superfamily (IPR013320) | L-type Lectin-Domain Containing Receptor Kinases (IPR050528) | Legume lectin domain (IPR001220) | Legume lectin, beta chain, Mn/Ca-binding site (IPR019825) | Protein kinase domain (IPR000719) | Protein kinase, ATP binding site (IPR017441) | Protein kinase-like domain superfamily (IPR011009) | Serine/threonine-protein kinase, ac…	LOC_Os02g42780	Li CH et al. Plant Cell, 26(6):2538-2553 (2014)
49	Os02g0712600	Concanavalin A-like lectin/glucanase domain containing protein. (Os02t0712600-01)	chr02:29515727..29518756(- strand)							Concanavalin A-like lectin/glucanase domain superfamily (IPR013320) | L-type Lectin-Domain Containing Receptor Kinases (IPR050528) | Legume lectin domain (IPR001220) | Legume lectin, beta chain, Mn/Ca-binding site (IPR019825) | Protein kinase domain (IPR000719) | Protein kinase, ATP binding site (IPR017441) | Protein kinase-like domain superfamily (IPR011009) | Serine/threonine-protein kinase, ac…	LOC_Os02g48200
50	Os04g0123800	Legume lectin, beta chain domain containing protein. (Os04t0123800-00)	chr04:1451781..1452496(- strand)							Concanavalin A-like lectin/glucanase domain superfamily (IPR013320) | Legume lectin domain (IPR001220) | Legume lectin, beta chain, Mn/Ca-binding site (IPR019825) | Leguminous Lectin (IPR050258)	LOC_Os04g03380
51	Os04g0124666		chr04:1529239..1529792(+ strand)							Concanavalin A-like lectin/glucanase domain superfamily (IPR013320) | Legume lectin domain (IPR001220) | Legume lectin, beta chain, Mn/Ca-binding site (IPR019825) | Leguminous Lectin (IPR050258)	None
52	Os04g0125700	Concanavalin A-like lectin/glucanase domain containing protein. (Os04t0125700-01)	chr04:1562252..1572696(- strand)							Concanavalin A-like lectin/glucanase domain superfamily (IPR013320) | L-type Lectin-Domain Containing Receptor Kinases (IPR050528) | Legume lectin domain (IPR001220) | Legume lectin, beta chain, Mn/Ca-binding site (IPR019825) | Protein kinase domain (IPR000719) | Protein kinase, ATP binding site (IPR017441) | Protein kinase-like domain superfamily (IPR011009) | Serine/threonine-protein kinase, ac…	LOC_Os04g03579
53	Os04g0135100		chr04:2292073..2292933(+ strand)							Concanavalin A-like lectin/glucanase domain superfamily (IPR013320) | Legume lectin (IPR016363) | Legume lectin domain (IPR001220) | Legume lectin, beta chain, Mn/Ca-binding site (IPR019825) | Leguminous Lectin (IPR050258)	LOC_Os04g04770
54	Os04g0141200		chr04:2809044..2811585(+ strand)							Concanavalin A-like lectin/glucanase domain superfamily (IPR013320) | L-type Lectin-Domain Containing Receptor Kinases (IPR050528) | Legume lectin domain (IPR001220) | Legume lectin, beta chain, Mn/Ca-binding site (IPR019825) | Protein kinase domain (IPR000719) | Protein kinase, ATP binding site (IPR017441) | Protein kinase-like domain superfamily (IPR011009) | Serine/threonine-protein kinase, ac…	LOC_Os04g05560
55	Os04g0141400	Concanavalin A-like lectin/glucanase domain containing protein. (Os04t0141400-01)	chr04:2826150..2830476(+ strand)							Concanavalin A-like lectin/glucanase domain superfamily (IPR013320) | L-type Lectin-Domain Containing Receptor Kinases (IPR050528) | Legume lectin domain (IPR001220) | Legume lectin, beta chain, Mn/Ca-binding site (IPR019825) | Protein kinase domain (IPR000719) | Protein kinase-like domain superfamily (IPR011009)	LOC_Os04g05580
56	Os04g0145500		chr04:3150930..3151532(+ strand)							Concanavalin A-like lectin/glucanase domain superfamily (IPR013320) | Legume lectin domain (IPR001220) | Legume lectin, beta chain, Mn/Ca-binding site (IPR019825) | Leguminous Lectin (IPR050258) | Leguminous Lectin Domain-containing Protein (IPR053761)	LOC_Os04g06070
57	Os04g0146300	Similar to OSIGBa0140L04.3 protein. (Os04t0146300-00)	chr04:3238927..3243094(+ strand)		RLCK130	OsRLCK130		RECEPTOR-LIKE CYTOPLASMIC KINASE 130	Receptor-like Cytoplasmic Kinase 130	Concanavalin A-like lectin/glucanase domain superfamily (IPR013320) | Legume lectin domain (IPR001220) | Legume lectin, beta chain, Mn/Ca-binding site (IPR019825) | Leguminous Lectin (IPR050258)	LOC_Os04g06244
58	Os04g0288500	Protein kinase, catalytic domain domain containing protein. (Os04t0288500-01)	chr04:12534295..12539647(- strand)							Concanavalin A-like lectin/glucanase domain superfamily (IPR013320) | L-type Lectin-Domain Containing Receptor Kinases (IPR050528) | Legume lectin domain (IPR001220) | Legume lectin, beta chain, Mn/Ca-binding site (IPR019825) | Protein kinase domain (IPR000719) | Protein kinase, ATP binding site (IPR017441) | Protein kinase-like domain superfamily (IPR011009) | Serine/threonine-protein kinase, ac…	LOC_Os04g22120
59	Os06g0285400	Similar to Serine/threonine-specific kinase like protein. (Os06t0285400-01);Similar to predicted protein. (Os06t0285400-02)	chr06:10146888..10149402(+ strand)							Concanavalin A-like lectin/glucanase domain superfamily (IPR013320) | L-type Lectin-Domain Containing Receptor Kinases (IPR050528) | Legume lectin domain (IPR001220) | Legume lectin, beta chain, Mn/Ca-binding site (IPR019825) | Protein kinase domain (IPR000719) | Protein kinase, ATP binding site (IPR017441) | Protein kinase-like domain superfamily (IPR011009) | Serine/threonine-protein kinase, ac…	LOC_Os06g17490
60	Os07g0130100	Similar to Resistance protein candidate (Fragment). (Os07t0130100-01)	chr07:1590912..1593270(- strand)			RLK			membrane-anchored receptor-like kinases	Concanavalin A-like lectin/glucanase domain superfamily (IPR013320) | L-type Lectin-Domain Containing Receptor Kinases (IPR050528) | Legume lectin domain (IPR001220) | Legume lectin, beta chain, Mn/Ca-binding site (IPR019825) | Protein kinase domain (IPR000719) | Protein kinase, ATP binding site (IPR017441) | Protein kinase-like domain superfamily (IPR011009) | Serine/threonine-protein kinase, ac…	LOC_Os07g03810
61	Os07g0130400	Similar to Lectin-like receptor kinase 7;2. (Os07t0130400-01)	chr07:1603024..1605316(- strand)							Concanavalin A-like lectin/glucanase domain superfamily (IPR013320) | L-type Lectin-Domain Containing Receptor Kinases (IPR050528) | Legume lectin domain (IPR001220) | Legume lectin, beta chain, Mn/Ca-binding site (IPR019825) | Protein kinase domain (IPR000719) | Protein kinase, ATP binding site (IPR017441) | Protein kinase-like domain superfamily (IPR011009) | Serine/threonine-protein kinase, ac…	LOC_Os07g03840
62	Os07g0569550	Similar to protein kinase. (Os07t0569550-00)	chr07:22922745..22924814(- strand)							Concanavalin A-like lectin/glucanase domain superfamily (IPR013320) | L-type Lectin-Domain Containing Receptor Kinases (IPR050528) | Legume lectin domain (IPR001220) | Legume lectin, alpha chain, conserved site (IPR000985) | Legume lectin, beta chain, Mn/Ca-binding site (IPR019825) | Protein kinase domain (IPR000719) | Protein kinase, ATP binding site (IPR017441) | Protein kinase-like domain supe…	None
63	Os07g0569800	L-type lectin receptor-like kinase, Negative regulation of copper stress tolerance (Os07t0569800-01)	chr07:22934849..22937611(+ strand)	OsCORK1	CORK1	OsCORK1	Copper-response receptor-like kinase 1	COPPER-RESPONSE RECEPTOR-LIKE KINASE 1	Copper-response receptor-like kinase 1	Concanavalin A-like lectin/glucanase domain superfamily (IPR013320) | L-type Lectin-Domain Containing Receptor Kinases (IPR050528) | Legume lectin domain (IPR001220) | Legume lectin, beta chain, Mn/Ca-binding site (IPR019825) | Protein kinase domain (IPR000719) | Protein kinase, ATP binding site (IPR017441) | Protein kinase-like domain superfamily (IPR011009) | Serine/threonine-protein kinase, ac…	LOC_Os07g38250	Wang K et al. J Hazard Mater, 459:132214 (2023)
64	Os07g0575600	Similar to Lectin receptor-type kinase. (Os07t0575600-01);Similar to Lectin-like receptor kinase 7;2. (Os07t0575600-02)	chr07:23278788..23281103(- strand)							Concanavalin A-like lectin/glucanase domain superfamily (IPR013320) | L-type Lectin-Domain Containing Receptor Kinases (IPR050528) | Legume lectin domain (IPR001220) | Legume lectin, beta chain, Mn/Ca-binding site (IPR019825) | Protein kinase domain (IPR000719) | Protein kinase, ATP binding site (IPR017441) | Protein kinase-like domain superfamily (IPR011009) | Serine-threonine/tyrosine-protein k…	LOC_Os07g38800
65	Os08g0124000	Similar to Resistance protein candidate (Fragment). (Os08t0124000-01);Hypothetical conserved gene. (Os08t0124000-02)	chr08:1310620..1313280(- strand)						Lectin protein kinase domain-containing protein	Concanavalin A-like lectin/glucanase domain superfamily (IPR013320) | L-type Lectin-Domain Containing Receptor Kinases (IPR050528) | Legume lectin domain (IPR001220) | Legume lectin, beta chain, Mn/Ca-binding site (IPR019825) | Protein kinase domain (IPR000719) | Protein kinase, ATP binding site (IPR017441) | Protein kinase-like domain superfamily (IPR011009) | Serine/threonine-protein kinase, ac…	LOC_Os08g02996
66	Os08g0124100	Concanavalin A-like lectin/glucanase, subgroup domain containing protein. (Os08t0124100-01)	chr08:1313605..1315206(- strand)		LECRKIX1	OsLecRK IX.1, OsLecRKIX.1, LecRKIX.1		LECTIN RECEPTOR KINASE IX1	Lectin Receptor Kinase IX.1	Concanavalin A-like lectin/glucanase domain superfamily (IPR013320) | L-type Lectin-Domain Containing Receptor Kinases (IPR050528) | Legume lectin domain (IPR001220) | Legume lectin, beta chain, Mn/Ca-binding site (IPR019825) | Protein kinase domain (IPR000719) | Protein kinase, ATP binding site (IPR017441) | Protein kinase-like domain superfamily (IPR011009) | Tyrosine-protein kinase, catalytic …	LOC_Os08g03002
67	Os08g0124500	Similar to Resistance protein candidate (Fragment). (Os08t0124500-01);Similar to Resistance protein candidate (Fragment). (Os08t0124500-02)	chr08:1340788..1343397(- strand)			RLK			membrane-anchored receptor-like kinase	Concanavalin A-like lectin/glucanase domain superfamily (IPR013320) | L-type Lectin-Domain Containing Receptor Kinases (IPR050528) | Legume lectin domain (IPR001220) | Legume lectin, alpha chain, conserved site (IPR000985) | Legume lectin, beta chain, Mn/Ca-binding site (IPR019825) | Protein kinase domain (IPR000719) | Protein kinase, ATP binding site (IPR017441) | Protein kinase-like domain supe…	LOC_Os08g03020
68	Os08g0124600	Similar to J065032N17, full insert sequence. (Os08t0124600-00)	chr08:1355707..1358101(- strand)							Concanavalin A-like lectin/glucanase domain superfamily (IPR013320) | Epidermal growth factor receptor-like, transmembrane-juxtamembrane segment (IPR049328) | L-type Lectin-Domain Containing Receptor Kinases (IPR050528) | Legume lectin domain (IPR001220) | Legume lectin, beta chain, Mn/Ca-binding site (IPR019825) | Protein kinase domain (IPR000719) | Protein kinase, ATP binding site (IPR017441) |…	LOC_Os08g03030
69	Os08g0124700	Similar to Resistance protein candidate (Fragment). (Os08t0124700-01)	chr08:1371050..1373780(- strand)							Concanavalin A-like lectin/glucanase domain superfamily (IPR013320) | Epidermal growth factor receptor, juxtamembrane domain (IPR044912) | Epidermal growth factor receptor-like, transmembrane-juxtamembrane segment (IPR049328) | L-type Lectin-Domain Containing Receptor Kinases (IPR050528) | Legume lectin domain (IPR001220) | Legume lectin, beta chain, Mn/Ca-binding site (IPR019825) | Protein kinas…	LOC_Os08g03070
70	Os08g0124900		chr08:1392362..1393783(- strand)							Concanavalin A-like lectin/glucanase domain superfamily (IPR013320) | Epidermal growth factor receptor-like, transmembrane-juxtamembrane segment (IPR049328) | L-type Lectin-Domain Containing Receptor Kinases (IPR050528) | Legume lectin domain (IPR001220) | Legume lectin, alpha chain, conserved site (IPR000985) | Legume lectin, beta chain, Mn/Ca-binding site (IPR019825) | Protein kinase domain (IP…	LOC_Os08g03090
71	Os08g0124953		chr08:1403580..1405740(- strand)							Concanavalin A-like lectin/glucanase domain superfamily (IPR013320) | L-type Lectin-Domain Containing Receptor Kinases (IPR050528) | Legume lectin domain (IPR001220) | Legume lectin, beta chain, Mn/Ca-binding site (IPR019825) | Protein kinase domain (IPR000719) | Protein kinase-like domain superfamily (IPR011009) | Serine/threonine-protein kinase, active site (IPR008271)	LOC_Os08g03100
72	Os08g0125200	Similar to cDNA, clone: J065032N17, full insert sequence. (Os08t0125200-01)	chr08:1466348..1468174(- strand)							Concanavalin A-like lectin/glucanase domain superfamily (IPR013320) | L-type Lectin-Domain Containing Receptor Kinases (IPR050528) | Legume lectin domain (IPR001220) | Legume lectin, alpha chain, conserved site (IPR000985) | Legume lectin, beta chain, Mn/Ca-binding site (IPR019825) | Protein kinase domain (IPR000719) | Protein kinase, ATP binding site (IPR017441) | Protein kinase-like domain supe…	LOC_Os08g03170
73	Os08g0125800	Hypothetical conserved gene. (Os08t0125800-01)	chr08:1503897..1506337(- strand)							Concanavalin A-like lectin/glucanase domain superfamily (IPR013320) | Epidermal growth factor receptor-like, transmembrane-juxtamembrane segment (IPR049328) | L-type Lectin-Domain Containing Receptor Kinases (IPR050528) | Legume lectin domain (IPR001220) | Legume lectin, alpha chain, conserved site (IPR000985) | Legume lectin, beta chain, Mn/Ca-binding site (IPR019825) | Protein kinase domain (IP…	LOC_Os08g03240
74	Os08g0334300	Legume lectin, beta chain domain containing protein. (Os08t0334300-00)	chr08:14909182..14909973(- strand)							Concanavalin A-like lectin/glucanase domain superfamily (IPR013320) | Legume lectin (IPR016363) | Legume lectin domain (IPR001220) | Legume lectin, beta chain, Mn/Ca-binding site (IPR019825) | Leguminous Lectin (IPR050258)	LOC_Os08g24670
75	Os08g0335500	Hypothetical conserved gene. (Os08t0335500-01)	chr08:14997552..15006831(+ strand)							Concanavalin A-like lectin/glucanase domain superfamily (IPR013320) | Legume lectin domain (IPR001220) | Legume lectin, beta chain, Mn/Ca-binding site (IPR019825) | Protein kinase domain (IPR000719) | Protein kinase, ATP binding site (IPR017441) | Protein kinase-like domain superfamily (IPR011009) | Rust resistance kinase Lr10 (IPR045874) | Serine/threonine-protein kinase, active site (IPR008271)	LOC_Os08g24770
76	Os08g0514000	Protein kinase, catalytic domain domain containing protein. (Os08t0514000-00)	chr08:25493856..25494860(+ strand)							Concanavalin A-like lectin/glucanase domain superfamily (IPR013320) | L-type Lectin-Domain Containing Receptor Kinases (IPR050528) | Legume lectin domain (IPR001220) | Legume lectin, beta chain, Mn/Ca-binding site (IPR019825) | Protein kinase domain (IPR000719) | Protein kinase-like domain superfamily (IPR011009) | Serine-threonine/tyrosine-protein kinase, catalytic domain (IPR001245)	LOC_Os08g40270
77	Os08g0514100	Legume lectin, beta chain domain containing protein. (Os08t0514100-01)	chr08:25498232..25502014(+ strand)							Concanavalin A-like lectin/glucanase domain superfamily (IPR013320) | Legume lectin domain (IPR001220) | Legume lectin, beta chain, Mn/Ca-binding site (IPR019825) | Leguminous Lectin (IPR050258)	LOC_Os08g40280
78	Os09g0268000	Similar to lectin-like receptor kinase 7. (Os09t0268000-00)	chr09:5120497..5122573(- strand)							Concanavalin A-like lectin/glucanase domain superfamily (IPR013320) | L-type Lectin-Domain Containing Receptor Kinases (IPR050528) | Legume lectin domain (IPR001220) | Legume lectin, beta chain, Mn/Ca-binding site (IPR019825) | Protein kinase domain (IPR000719) | Protein kinase, ATP binding site (IPR017441) | Protein kinase-like domain superfamily (IPR011009) | Serine/threonine-protein kinase, ac…	LOC_Os09g09500
79	Os09g0334800	Similar to protein kinase. (Os09t0334800-01)	chr09:10152941..10157508(+ strand)							Concanavalin A-like lectin/glucanase domain superfamily (IPR013320) | L-type Lectin-Domain Containing Receptor Kinases (IPR050528) | Legume lectin domain (IPR001220) | Legume lectin, beta chain, Mn/Ca-binding site (IPR019825) | Protein kinase domain (IPR000719) | Protein kinase, ATP binding site (IPR017441) | Protein kinase-like domain superfamily (IPR011009) | Serine/threonine-protein kinase, ac…	LOC_Os09g16540
80	Os09g0335200		chr09:10174251..10174787(+ strand)							Concanavalin A-like lectin/glucanase domain superfamily (IPR013320) | Legume lectin domain (IPR001220) | Legume lectin, beta chain, Mn/Ca-binding site (IPR019825) | Leguminous Lectin (IPR050258)	None
81	Os09g0336400		chr09:10222169..10222831(- strand)							Concanavalin A-like lectin/glucanase domain superfamily (IPR013320) | Legume lectin (IPR016363) | Legume lectin domain (IPR001220) | Legume lectin, beta chain, Mn/Ca-binding site (IPR019825) | Leguminous Lectin (IPR050258)	LOC_Os09g16700
82	Os10g0129200	Similar to OSIGBa0140L04.2 protein. (Os10t0129200-00)	chr10:1792146..1793090(+ strand)							Concanavalin A-like lectin/glucanase domain superfamily (IPR013320) | Legume lectin (IPR016363) | Legume lectin domain (IPR001220) | Legume lectin, beta chain, Mn/Ca-binding site (IPR019825) | Leguminous Lectin (IPR050258)	LOC_Os10g03950
83	Os12g0574700	Similar to lectin-like receptor kinase 7. (Os12t0574700-00)	chr12:23717571..23719674(- strand)							Concanavalin A-like lectin/glucanase domain superfamily (IPR013320) | L-type Lectin-Domain Containing Receptor Kinases (IPR050528) | Legume lectin domain (IPR001220) | Legume lectin, beta chain, Mn/Ca-binding site (IPR019825) | Protein kinase domain (IPR000719) | Protein kinase, ATP binding site (IPR017441) | Protein kinase-like domain superfamily (IPR011009) | Serine-threonine/tyrosine-protein k…	LOC_Os12g38610
