# Supplementary material for: Transcriptional Dynamics of Receptor-Based Genes Reveal Immunity Hubs in Rice Response to Magnaporthe oryzae Infection
Source: Int J Mol Sci. 2025 May 12;26(10):4618. doi: 10.3390/ijms26104618 (PMC12111697; doi:10.3390/ijms26104618)
Supplement: Supplementary file 1 [file ijms-26-04618-s001.zip › Supplementary Data 4. read counts.xlsx]

## Sheet: Sheet1
Supplementary Data 4: Number of aligned read counts for all analyzed RNA sequencing samples
NO.	Sample code	Total Reads	Sataus
1	SRR 27463995	14489787	MOR T2 (48 h)
2	SRR 27463994	11093721	MockT2 (48 h)
3	SRR 27463993	10394223	MORT2 (48 h)
4	SRR 27463992	12029929	MORT3 (72 h)
5	SRR 27463991	11610054	MORT2 (72 h)
6	SRR 27463990	13242214	MORT3 (72 h)
7	SRR 27463989	11697465	MockT3 (72 h)
8	SRR 27463988	12731556	MockT3 (72 h)
9	SRR 27464008	8957197	MockT1 (24 h)
10	SRR 27464007	9016028	MockT1 (24 h)
11	SRR 27464006	13379722	MockT1 (24 h)
12	SRR 27464005	9929840	MockT1 (24 h)
13	SRR 27464004	9365751	MORT3 (72 h)
14	SRR 27464003	8481282	MockT1 (24 h)
15	SRR 27464002	9441343	MockT1 (24 h)
16	SRR 27464001	10185671	MORT1 (24 h)
17	SRR 27464000	11053108	MORT1 (24 h)
18	SRR 27463999	15140510	MORT1 (24 h)
19	SRR 27463998	15501667	MockT2 (48 h)
20	SRR 27463997	12580368	MockT2 (48 h)
21	SRR27463996	9721647	MockT3 (72 h)
22	SRR9158195	5423505	Mock - T0
23	SRR9158194	3761173	Mock- T0
24	SRR9158196	5280486	Mock-T0
25	SRR9158198	2949079	MOR- T1 (12 h)
26	SRR9158197	5932104	MOR- T1 (12 h)
27	SRR9158199	4384256	MOR- T1 (12 h)
28	SRR9158200	4228734	MOR- T1 (24 h)
29	SRR9158201	4903933	MOR- T1 (24 h)
30	SRR9158202	5490144	MOR- T1 (24 h)
31	SRR9158203	5366544	Mock - T0
32	SRR9158204	4860055	Mock- T0
33	SRR9158205	4863639	Mock-T0
34	SRR9158206	3351794	MOR- T1 (12 h)
35	SRR9158193	6108198	MOR- T1 (12 h)
36	SRR9158209	3873787	MOR- T1 (12 h)
37	SRR9158207	4455082	MOR- T1 (24 h)
38	SRR9158210	2131443	MOR- T1 (24 h)
39	SRR9158208	3503861	MOR- T1 (24 h)
40	SRR11838756	8928573	MORT1 (24 h)
41	SRR11837369	8586822	MORT1 (24 h)
42	SRR11837217	11137395	Mock-T0 (0h)
43	SRR11836546	9959156	Mock-T0 (0h)
44	SRR11835607	10229664	MORT1 (24 h)
45	SRR11835594	11092834	MORT1 (24 h)
46	SRR11834727	9869912	MORT1 (24 h)
47	SRR11834593	10279382	MORT1 (24 h)
48	SRR11829746	10093176	MORT1 (24 h)
49	SRR11829720	10498681	MORT1 (24 h)
50	SRR11829613	10041788	MORT1 (24 h)
51	SRR11825481	9959156	MORT1 (24 h)
52	SRR12580256	7911998	MOR T1 (12 h)
53	SRR12580259	8462420	MOR T1 (12 h)
54	SRR12580258	8180365	MOR T1 (12 h)
55	SRR12580260	8384355	MOR T1 (24 h)
56	SRR12580257	8175474	MOR T1 (24 h)
57	SRR12580261	8425528	MOR T1 (24 h)
58	SRR12580262	8486708	MOR T2 (36 h)
59	SRR12580263	8356495	MOR T2 (36 h)
60	SRR12580265	8547934	MOR T2 (36 h)
61	SRR12580266	8317193	MOR T2 (48 h)
62	SRR12580264	8568561	MOR T2 (48 h)
63	SRR12580267	8601676	MOR T2 (48 h)
64	SRR12580268	8043328	Mock T1 (12 h)
65	SRR12580269	8154162	Mock T1 (12 h)
66	SRR12580272	7595896	Mock T1 (12 h)
67	SRR12580270	8337517	Mock T1 (24 h)
68	SRR12580271	8288420	Mock T1 (24 h)
69	SRR12580273	8243953	MockT1 (24 h)
70	SRR12580275	8490736	Mock T2 (36 h)
71	SRR12580274	8439291	Mock T2 (36 h)
72	SRR12580277	8740167	Mock T2 (36 h)
73	SRR12580276	8759513	Mock T2 (48 h)
74	SRR12580279	8820399	Mock T2 (48 h)
75	SRR12580278	8625267	Mock T2 (48 h)
76	SRR12580232	8324709	MOR T1 (12 h)
77	SRR12580234	8084778	MOR T1 (12 h)
78	SRR12580233	8109562	MOR T1 (12 h)
79	SRR12580235	8660561	MOR T1 (24 h)
80	SRR12580236	8607297	MOR T1 (24 h)
81	SRR12580237	8531346	MOR T1 (24 h)
82	SRR12580238	8843630	MOR T2 (36 h)
83	SRR12580239	8835904	MOR T2 (36 h)
84	SRR12580240	8741397	MOR T2 (36 h)
85	SRR12580241	8846542	MOR T2 (48 h)
86	SRR12580242	8779513	MOR T2 (48 h)
87	SRR12580243	8611640	MOR T2 (48 h)
88	SRR12580244	8465715	Mock T1 (12 h)
89	SRR12580245	7922749	Mock T1 (12 h)
90	SRR12580246	8509819	Mock T1 (12 h)
91	SRR12580247	8622050	Mock T1 (24 h)
92	SRR12580249	8621887	Mock T1 (24 h)
93	SRR12580248	8749927	MockT1 (24 h)
94	SRR12580250	8608144	Mock T2 (36 h)
95	SRR12580251	8819063	Mock T2 (36 h)
96	SRR12580252	8731662	Mock T2 (36 h)
97	SRR12580253	8841484	Mock T2 (48 h)
98	SRR12580254	8905690	Mock T2 (48 h)
99	SRR12580255	9163357	Mock T2 (48 h)
100	SRR10499802	9162611	Mock T0
101	SRR10499803	11506478	Mock T0
102	SRR10499801	8191793	MOR T1 (24 h)
103	SRR10499800	13164299	MOR T1 (24 h)
104	SRR10499799	12003951	MOR T3 (72 h)
105	SRR10499798	9182202	MOR T3 (72 h)
106	SRR10499797	10191572	MOR T4 (120 h)
107	SRR10499796	10095184	MOR T4 (120 h)
108	SRR3130387	10681105	Mock T0
109	SRR3130386	11601238	Mock T0
110	SRR3130392	10456970	MOR T1 (24 h)
111	SRR3130393	9162847	MOR T1 (24 h)
112	SRR3130394	9188250	MOR T2 (48 h)
113	SRR3130395	12054007	MOR T2 (48 h)
114	SRS5324359	8959156	Mock
115	SRS5324360	9919098	Mock
116	SRS5324359	7464220	Mock
117	SRS5324360	9821065	Mock
118	SRS5324353	7308355	MOR T2 (48 h)
119	SRS5324354	10177474	MOR T2 (48 h)
120	SRS5324361	9452528	MOR T2 (48 h)
121	SRS5324362	8895708	MOR T2 (48 h)
122	SRS5324355	9375495	MOR T3 (72 h)
123	SRS5324356	10926260	MOR T3 (72 h)
124	SRS5324363	9345466	MOR T3 (72 h)
125	SRS5324364	8961161	MOR T3 (72 h)
126	SRS5324357	10643468	MOR T4 (96 )
127	SRS5324358	9891018	MOR T4 (96 )
128	SRS5324359	12066593	MOR T4 (96 )
129	SRS5324359	9463446	MOR T4 (96 )
130	ERR5928154	8992387	MOR-T1(8h)
131	ERR5928155	9386508	MOR-T1(16h)
132	ERR5928156	10764773	MOR-T1(24h)
133	ERR5928157	8420768	MOR-T2(48h)
134	ERR5928158	10385199	MOR-T3(72h)
135	ERR5928159	13267189	MOR-T4(96h)
136	ERR5928160	12509797	MOR-T4(144h)
137	ERR5928161	11908045	Mock-(T0)
138	ERR5928162	11614667	MOR-T1(8h)
139	ERR5928163	11129722	MOR-T1(16h)
140	ERR5928164	11886457	Mock-(T0)
141	ERR5928165	13212368	MOR-T1(24h)
142	ERR5928166	26054301	MOR-T2(48h)
143	ERR5928167	6001661	MOR-T3(72h)
144	ERR5928168	12099069	MOR-T4(96h)
145	ERR5928169	9900387	MOR-T4(144h)
146	ERR5928170	12504563	MOR-T1(8h)
147	ERR5928171	12952522	MOR-T1(16h)
148	ERR5928172	10786070	MOR-T1(24h)
149	ERR5928173	12845030	MOR-T2(48h)
150	ERR5928174	10881859	MOR-T3(72h)
151	ERR5928175	11131059	MOR-T4(96h)
152	ERR5928176	12596503	MOR-T4(144h)
153	ERR5928177	9065834	Mock- (T0)
154	ERR5928178	4083	Unkown
155	ERR5928179	3285881	MOR-T1(24h)
156	ERR5928180	8438189	MOR-T1(24h)
157	ERR5928181	9617393	MOR-T1(24h)
158	ERR5928182	7862747	MOR-T2(48h)
159	ERR5928183	9316105	MOR-T2(48h)
160	ERR5928184	10732964	MOR-T2(48h)
161	ERR5928185	9908895	MOR-T3(72h)
162	ERR5928186	3202075	MOR-T3(72h)
163	ERR5928187	3799049	MOR-T3(72h)
164	ERR5928188	6664934	MOR-T4(96h)
165	ERR5928189	6905691	Mock- (T0)
166	ERR5928190	2932406	MOR-T4(96h)
167	ERR5928212	6934546	MOR-T1(24h)
168	ERR5928213	6934546	MOR-T1(24h)
169	ERR5928214	18961816	MOR-T1(24h)
170	ERR5928215	9643468	MOR-T2(48h)
171	ERR5928216	11891018	MOR-T2(48h)
172	ERR5928217	9066593	MOR-T2(48h)
173	ERR5928218	6463446	MOR-T3(72h)
174	ERR5928219	17439950	MOR-T3(72h)
175	ER5928 220	2342996	MOR-T3(72h)
176	ERR5928221	11726260	MOR-T4(96h)
177	ERR5928222	14462592	MOR-T4(96h)
178	ERR5928223	14462670	MOR-T4(96h)
179	ERR5928224	7197410	MOR-T4(144h)
180	ERR5928225	11003503	MOR-T4(144h)
181	ERR5928226	9503342	MOR-T4(144h)
182	ERR5928191	4496536	MOR-T4(96h)
183	ERR5928192	6452469	MOR-T4(144h)
184	ERR5928193	3916761	MOR-T4(144h)
185	ERR5928194	5696104	MOR-T4(144h)
186	ERR5928195	9327678	Mock- (T0)
187	ERR5928196	8871420	Mock- (T0)
188	ERR5928197	10388855	MOR-T1(8h)
189	ERR5928198	7401436	MOR-T1(8h)
190	ERR5928199	12062784	MOR-T1(8h)
191	ERR5928200	10046021	MOR-T1(16h)
192	ERR5928201	10046021	MOR-T1(16h)
193	ERR5928202	8686377	MOR-T1(16h)
194	ER5928 203	7996582	Mock- (T0)
195	ERR5928204	8734025	Mock- (T0)
196	ERR5928205	25176401	Mock- (T0)
197	ERR5928206	18137360	MOR-T1(8h)
198	ERR5928207	13558797	MOR-T1(8h)
199	ERR5928208	18140071	MOR-T1(8h)
200	ERR5928209	12297156	MOR-T1(16h)
201	ERR5928210	16766267	MOR-T1(16h)
202	ERR5928211	7054186	MOR-T1(16h)
average		9.38144e+06
