# Supplementary material for: Transcriptional Dynamics of Receptor-Based Genes Reveal Immunity Hubs in Rice Response to Magnaporthe oryzae Infection
Source: Int J Mol Sci. 2025 May 12;26(10):4618. doi: 10.3390/ijms26104618 (PMC12111697; doi:10.3390/ijms26104618)
Supplement: Supplementary file 1 [file ijms-26-04618-s001.zip › Supplementary Data 5. Landsceap profiles of receptors-based genes microarray.xlsx]

## Sheet: Sheet1
Supplementary Data 5: Landsceap profiles of receptors-based genes and downstream signaling factors in the rice microarray data in response to MOR infection across various infection time points
GSE95394 (12h, 24, h, 48 h, 72 h)										GSE30941 (24 h)
Receptors-like kinases				Downstream singaling						Receptors-like kinases		Downstream singaling
12 h	24 h	48 h	72 h	12 h	24 h	48 h	72 h			24 h		24 h
UP	UP	UP	UP	UP	UP	UP	UP			UP	Down	UP	Down
OS04G0226600	OS11G0168600	OS03G0179400	OS11G0168600	OS01G0699600	OS01G0510100	OS01G0510100	OS01G0510100			OS03G0364400	OS04G0540900	OS05G0115800	OS03G0703400
OS06G0202900	OS07G0686800	OS10G0442800	OS07G0686800	OS04G0288500	OS03G0285800	OS03G0225100	OS03G0285800			OS03G0179400	OS01G0113200	OS07G0575600	OS05G0566400
OS08G0138700	OS02G0819600	OS04G0619400	OS06G0714900	OS07G0569800	OS03G0764300	OS03G0285800	OS03G0764300			OS10G0571300	OS06G0202900		OS02G0787300
OS10G0395000	OS10G0542800	OS01G0113200	OS02G0650500		OS07G0409900	OS05G0566400	OS07G0119000			OS01G0114600	OS01G0113300		OS01G0699400
OS01G0127700	OS04G0540900	OS04G0226600	OS03G0179400	Down	OS06G0708000	OS07G0119000	OS01G0699500			OS01G0137950	OS02G0165100		OS11G0207200
OS02G0165100	OS10G0442800	OS06G0163000	OS09G0533600	OS01G0166100	OS01G0699500	OS01G0699500	OS01G0699600			OS06G0663900	OS03G0264300
OS02G0211800	OS04G0619400	OS03G0159100	OS10G0442800	OS08G0465800	OS01G0699600	OS01G0699600	OS05G0545400			OS09G0570100	OS10G0516200
OS04G0655300	OS01G0113200	OS03G0407900	OS01G0115750		OS01G0699400	OS05G0545400	OS01G0699400			OS09G0471500	OS11G0681400
OS09G0569800	OS04G0226600	OS06G0202900	OS04G0619400		OS07G0246200	OS01G0699400	OS03G0203700			OS01G0689900	OS02G0632800
OS11G0225000	OS03G0159100	OS08G0457400	OS04G0226600		OS12G0109200	OS03G0203700	OS03G0281600			OS02G0111600	OS09G0482640
OS11G0274100	OS03G0407900	OS09G0442100	OS04G0631800		OS02G0712600	OS03G0656500	OS05G0161500			OS04G0370100	OS03G0773300
OS11G0672200	OS06G0202900	OS10G0395000	OS06G0163000		OS04G0288500	OS05G0161500	OS06G0128800			OS04G0370900	OS05G0471000
OS12G0486900	OS08G0138700	OS01G0113300	OS03G0159100		OS07G0569800	OS05G0382600	OS06G0207700			OS02G0228300
OS02G0807800	OS09G0442100	OS01G0114100	OS03G0407900		Down	OS06G0128800	OS07G0246200
OS09G0471200	OS10G0395000	OS01G0822200	OS08G0457400		OS04G0605500	OS06G0207700	OS09G0482800
OS09G0561500	OS01G0113300	OS02G0165100	OS09G0442100		OS01G0166100	OS07G0246200	OS03G0397400			GSE41798 (24 h)
OS02G0629400	OS01G0127700	OS02G0211800	OS10G0395000		OS04G0531100	OS09G0482800	OS04G0653200			Receptors-like kinases		Downstream singaling
OS05G0263100	OS01G0137950	OS02G0639100	OS01G0114100		OS08G0379200	OS03G0397400	OS02G0640500			24 h		24 h
Down	OS02G0165100	OS02G0648100	OS01G0789200		OS08G0465800	OS02G0640500	OS04G0288500			UP	Down	UP	Down
OS05G0305900	OS02G0211800	OS03G0241600	OS01G0822200		OS01G0639900	OS02G0712600	OS07G0130100			OS11G0168600	OS01G0247500	OS03G0285800	OS03G0656500
OS03G0130900	OS02G0565500	OS04G0584100	OS02G0118200			OS07G0130100	OS07G0130400			OS07G0686800		OS10G0533600	OS05G0161500
OS01G0171000	OS02G0639100	OS04G0655300	OS02G0165100			OS07G0130400	OS07G0569800			OS02G0819600		OS01G0699600	OS08G0465800
	OS02G0681700	OS06G0574200	OS02G0211800			OS07G0569800	OS08G0124500			OS03G0179400		OS03G0319300
	OS02G0822900	OS06G0663900	OS02G0639100			OS08G0124500	OS08G0334300			OS01G0113200		OS05G0120700
	OS03G0264300	OS06G0689600	OS02G0648100			Down	Down			OS04G0226600		OS06G0128800
	OS03G0424200	OS06G0690200	OS02G0819900			OS01G0678500	OS01G0678500			OS04G0631800		OS03G0397400
	OS04G0369000	OS07G0538400	OS03G0241600			OS04G0559800	OS04G0559800			OS06G0163000		OS02G0712600
	OS04G0393900	OS08G0343000	OS03G0264300			OS06G0191300	OS06G0191300			OS03G0159100		OS04G0288500
	OS04G0503600	OS09G0569800	OS03G0839900			OS06G0724900	OS01G0557500			OS03G0407900		OS07G0569800
	OS04G0655300	OS10G0100500	OS04G0109100			OS01G0557500	OS04G0605500			OS06G0202900		OS07G0575600
	OS06G0689600	OS11G0274100	OS04G0503600			OS04G0605500	OS01G0166100			OS08G0457400
	OS06G0690200	OS11G0667700	OS04G0548400			OS01G0166100	OS04G0531100			OS10G0395000
	OS07G0538400	OS12G0486900	OS04G0584100			OS08G0465800	OS08G0465800			OS01G0113300
	OS09G0569800	OS07G0493800	OS04G0655300			OS10G0579100	OS10G0579100			OS01G0113400
	OS09G0570100	OS10G0112700	OS06G0663900			OS12G0136900	OS12G0136900			OS01G0127700
	OS10G0100500	OS10G0142600	OS06G0676600			OS05G0594200	OS01G0639900			OS01G0137950
	OS11G0225000	OS12G0615300	OS06G0689600				OS05G0594200			OS01G0852100
	OS11G0274100	OS01G0364100	OS06G0690200				OS11G0148000			OS02G0165100
	OS11G0667700	OS02G0807800	OS07G0538400							OS02G0681700
	OS11G0672200	OS04G0365100	OS08G0343000							OS03G0241600
	OS11G0681400	OS04G0366000	OS08G0374600							OS03G0825800
	OS12G0486900	OS04G0517700	OS09G0408900							OS04G0369000
	OS03G0838100	OS04G0598900	OS09G0569800							OS04G0655400
	OS07G0493200	OS04G0599000	OS10G0100500							OS06G0574200
	OS10G0112700	OS05G0318100	OS11G0213000							OS06G0663900
	OS12G0615300	OS09G0471200	OS11G0667700							OS06G0690200
	OS05G0218400	OS09G0482640	OS11G0672200							OS07G0538400
	OS02G0807800	OS09G0561450	OS12G0486900							OS07G0541700
	OS04G0365100	OS09G0561500	OS07G0493800							OS08G0200500
	OS04G0370100	OS01G0878300	OS10G0112700							OS09G0569800
	OS04G0370900	OS02G0231700	OS01G0364100							OS09G0570100
	OS05G0318100	OS02G0629400	OS02G0807800							OS11G0225000
	OS08G0501500	OS04G0227000	OS02G0811200							OS11G0274100
	OS09G0471200	OS04G0487200	OS04G0275100							OS11G0608300
	OS09G0561450	OS04G0534200	OS04G0517700							OS11G0681400
	OS09G0561500	OS04G0618700	OS04G0598900							OS12G0486900
	OS01G0514700	OS04G0672100	OS04G0599000							OS03G0838100
	OS01G0674800	OS05G0257100	OS05G0318100							OS07G0493800
	OS02G0241100	OS05G0263100	OS09G0373800							OS09G0471400
	OS02G0629400	OS05G0414700	OS09G0471200							OS09G0471500
	OS03G0773300	OS05G0471000	OS09G0482640							OS10G0112700
	OS04G0487200	OS05G0522600	OS09G0561450							OS01G0364100
	OS04G0618700	OS06G0134700	OS09G0561500							OS02G0111600
	OS05G0263100	OS06G0225300	OS02G0553000							OS02G0807800
	OS05G0414700	OS06G0589600	OS01G0152000							OS04G0275100
	OS05G0305900	OS07G0130100	OS01G0816600							OS04G0308100
	Down	OS08G0124500	OS01G0878300							OS04G0366000
	OS06G0203800	OS05G0305900	OS02G0231700							OS04G0370100
	OS03G0223000	Down	OS02G0629400							OS05G0318100
	OS01G0602800	OS10G0548700	OS03G0724300							OS09G0482640
	OS03G0101200	OS06G0203800	OS04G0227000							OS09G0561500
	OS03G0130900	OS09G0511000	OS04G0487200							OS01G0152000
	OS03G0773700	OS03G0825300	OS04G0534200							OS01G0674800
	OS07G0693000	OS02G0777800	OS04G0672100							OS02G0231700
	OS10G0561500	OS01G0115500	OS05G0263100							OS02G0241100
	OS11G0121400	OS01G0247500	OS05G0414700							OS02G0629400
	OS01G0171000	OS01G0296000	OS05G0471000							OS03G0773300
	OS03G0183800	OS01G0310500	OS05G0522600							OS04G0487200
	OS05G0256100	OS01G0602800	OS06G0225300							OS04G0616700
	OS05G0588300	OS02G0565500	OS06G0589600							OS04G0618700
		OS03G0101200	OS07G0130100							OS05G0256500
		OS03G0130900	OS08G0124500							OS05G0261700
		OS03G0773700	OS05G0305900							OS05G0263100
		OS03G0844100	Down							OS05G0414700
		OS04G0634500	OS10G0548700							OS06G0225300
		OS07G0693000	OS06G0203800							OS06G0589600
		OS07G0695300	OS04G0619600
		OS10G0187500	OS05G0100700
		OS10G0561500	OS09G0511000
		OS11G0300700	OS04G0684200							GSE41798 (71 h)
		OS11G0681400	OS03G0825300							Receptors-like kinases		Downstream singaling
		OS12G0611100	OS03G0223000							72 h		72 h
		OS06G0717200	OS01G0588500							UP	Down	UP	Down
		OS01G0171000	OS01G0115500							OS05G0372100	OS05G0317900	OS02G0743500	OS02G0743500
		OS01G0718300	OS01G0247500							OS01G0936100	OS01G0115750	OS05G0120700	OS05G0120700
		OS02G0176100	OS01G0296000							OS03G0132800	OS08G0236400	OS05G0161200	OS05G0161200
		OS02G0215700	OS01G0310500							OS03G0274800	OS03G0407900	OS05G0486100	OS05G0486100
		OS03G0266800	OS01G0364400							OS06G0166900	OS08G0457400	OS04G0123800	OS04G0123800
		OS05G0256100	OS01G0602800							OS04G0132500	OS09G0442100
		OS05G0480400	OS01G0852100							OS04G0684200	OS01G0581400
		OS12G0632900	OS02G0821400							OS04G0226600	OS02G0681700
			OS03G0101200							OS01G0588500	OS04G0490500
			OS03G0130900							OS01G0137950	OS07G0534500
			OS03G0424200							OS04G0213800	OS08G0343000
			OS03G0773700							OS04G0584100	OS08G0521200
			OS03G0844100							OS06G0574200	OS11G0667700
			OS04G0632300							OS06G0689600	OS02G0623932
			OS04G0685900							OS09G0361100	OS04G0370100
			OS07G0693000							OS10G0187500	OS04G0598900
			OS08G0200500							OS11G0445300	OS08G0501500
			OS08G0521200							OS12G0611100	OS01G0960400
			OS10G0187500							OS10G0112700	OS02G0277700
			OS10G0405100							OS02G0174400	OS02G0635600
			OS10G0561500							OS04G0506100	OS05G0481100
			OS11G0300700							OS04G0616300	OS06G0186000
			OS11G0681400							OS04G0616500	OS07G0130100
			OS12G0611100							OS04G0616700
			OS06G0717200							OS04G0618700
			OS02G0632800							OS05G0253200
			OS04G0366000							OS05G0471000
			OS01G0171000							OS06G0186100
			OS01G0239700
			OS01G0718300
			OS02G0176100
			OS02G0215700
			OS02G0232500
			OS03G0183800
			OS03G0266800
			OS05G0256100
			OS05G0480400
			OS05G0588300
			OS12G0102500
			OS12G0620000
			OS12G0632900
GSE18361 ( 48 h, 96 h, 144 h)									GSE62894 (24h, 48 h, 72 h, 120 h)
Receptors-like kinases				Downstream singaling					Receptors-like kinases				Downstream singaling
48 h	96 h	144 h		48 h	96 h	144 h			24 h	48	72	120	24 h	48	72	120
UP	UP	UP		UP	UP	UP			UP	UP	UP	UP	UP	UP	UP	UP
OS11G0168600	OS11G0168600	OS11G0168600		OS03G0285800	OS05G0486100	OS06G0128800			OS11G0168600	OS11G0168600	OS11G0168600	OS11G0168600	OS03G0285800	OS01G0510100	OS01G0510100	OS03G0277000
OS07G0686800	OS07G0686800	OS07G0686800		OS03G0703400	OS06G0128800	OS06G0207700			OS05G0372100	OS03G0364400	OS05G0372100	OS05G0372100	OS06G0147800	OS03G0225100	OS03G0277000	OS03G0285800
OS10G0542800	OS09G0550600	OS09G0550600		OS05G0566400	OS06G0207700	OS09G0482800			OS07G0686800	OS07G0686800	OS03G0364400	OS03G0364400	OS10G0533600	OS03G0277000	OS03G0285800	OS05G0115800
OS04G0540900	OS01G0810600	OS01G0810600		OS06G0708000	OS09G0482800	OS02G0712600			OS03G0179400	OS02G0819600	OS07G0686800	OS07G0686800	OS01G0699500	OS03G0285800	OS03G0764300	OS06G0147800
OS09G0375600	OS04G0226600	OS04G0226600		OS01G0699500	OS02G0712600	OS04G0288500			OS04G0543000	OS06G0714900	OS02G0819600	OS02G0819600	OS01G0699600	OS03G0764300	OS05G0115800	OS10G0533600
OS09G0533600	OS03G0407900	OS03G0407900		OS01G0699600	OS04G0288500	OS07G0130400			OS10G0442800	OS10G0542800	OS03G0132800	OS03G0132800	OS05G0545400	OS05G0115800	OS06G0147800	OS06G0708000
OS05G0135800	OS12G0478400	OS12G0478400		OS02G0787300	OS07G0130400	OS07G0569800			OS04G0202800	OS01G0973500	OS06G0714900	OS06G0714900	OS01G0267900	OS06G0147800	OS10G0533600	OS01G0699500
OS09G0550600	OS01G0113300	OS01G0114300		OS05G0545400	OS07G0569800	OS07G0575600			OS01G0545500	OS04G0543000	OS10G0542800	OS10G0542800	OS03G0203700	OS07G0409900	OS06G0708000	OS01G0699600
OS04G0619400	OS01G0114300	OS01G0822200		OS01G0699400	OS07G0575600	OS08G0334300			OS04G0226600	OS10G0442800	OS01G0973500	OS01G0973500	OS03G0319300	OS10G0533600	OS01G0699500	OS02G0787300
OS01G0113200	OS01G0116200	OS02G0211800		OS03G0203700	OS08G0124500				OS04G0631800	OS05G0135800	OS02G0650500	OS02G0650500	OS05G0161500	OS06G0708000	OS01G0699600	OS05G0545400
OS04G0226600	OS01G0127700	OS02G0821400		OS03G0319300	OS08G0124700	Down			OS04G0633800	OS04G0619400	OS04G0543000	OS04G0540900	OS05G0161800	OS01G0699500	OS02G0787300	OS01G0699400
OS04G0631800	OS01G0784500	OS04G0369000		OS03G0656500	OS08G0334300				OS06G0163000	OS10G0571300	OS06G0166900	OS04G0543000	OS06G0128800	OS01G0699600	OS05G0545400	OS03G0203700
OS04G0632100	OS01G0822200	OS04G0634500		OS04G0531100	Down				OS03G0159100	OS04G0226600	OS10G0442800	OS06G0166900	OS06G0207700	OS02G0787300	OS01G0699400	OS05G0120700
OS04G0633800	OS02G0156000	OS04G0655400		OS05G0161500	OS06G0128800				OS03G0407900	OS04G0631800	OS04G0202500	OS09G0533600	OS07G0246200	OS05G0545400	OS01G0557500	OS05G0486100
OS02G0777800	OS02G0211800	OS04G0679200		OS05G0382600	OS06G0207700				OS08G0138700	OS03G0159100	OS04G0202800	OS04G0202500	OS03G0397400	OS01G0699400	OS01G0267900	OS05G0489900
OS03G0407900	OS02G0565500	OS09G0569800		OS05G0486100	OS09G0482800				OS08G0457400	OS03G0407900	OS05G0135800	OS04G0202800	OS04G0653200	OS01G0267900	OS03G0203700	OS06G0128800
OS06G0202900	OS02G0769700	OS10G0483400		OS06G0128800	OS02G0712600				OS10G0395000	OS08G0138700	OS04G0619400	OS04G0619400	OS02G0138900	OS03G0203700	OS03G0319300	OS03G0397400
OS08G0457400	OS02G0821400	OS11G0441900		OS06G0207700	OS04G0288500				OS08G0176200	OS08G0457400	OS10G0571300	OS04G0616200	OS02G0712600	OS03G0319300	OS02G0176700	OS02G0138900
OS10G0395000	OS04G0369000	OS11G0607900		OS09G0482800	OS07G0130400				OS01G0113300	OS09G0442100	OS04G0616200	OS04G0226600	OS04G0288500	OS07G0687200	OS03G0191000	OS03G0366200
OS02G0513000	OS04G0490500	OS11G0608300		OS02G0712600	OS07G0569800				OS01G0114100	OS10G0395000	OS04G0226600	OS04G0631800	OS07G0569800	OS02G0176700	OS03G0281600	OS02G0640500
OS12G0478400	OS04G0634500	OS11G0666200		OS07G0130400	OS07G0575600				OS01G0114900	OS01G0114100	OS04G0631800	OS04G0633800	OS07G0575600	OS03G0281600	OS03G0810600	OS02G0712600
OS01G0113300	OS04G0655400	OS11G0667700		OS07G0569800	OS08G0334300				OS01G0115600	OS01G0114400	OS04G0633800	OS02G0777800	OS08G0124000	OS03G0810600	OS03G0825700	OS07G0130100
OS01G0127700	OS04G0679200	OS12G0486900		OS07G0575600					OS01G0117200	OS01G0115600	OS02G0777800	OS03G0159100	OS08G0124500	OS03G0825700	OS05G0120700	OS07G0130400
OS01G0822200	OS06G0541600	OS12G0611100		OS08G0124000					OS01G0117300	OS01G0822200	OS03G0159100	OS03G0407900	OS08G0124700	OS05G0120700	OS05G0486100	OS07G0569800
OS02G0118200	OS06G0663900	OS02G0623600		OS08G0124700					OS01G0137200	OS02G0118200	OS03G0407900	OS08G0138700	OS08G0124900	OS05G0486100	OS05G0489900	OS07G0575600
OS02G0156000	OS07G0534500	OS07G0493800		Down					OS01G0784500	OS02G0665800	OS06G0202900	OS08G0457400	OS08G0125800	OS05G0489900	OS06G0128800	OS08G0124700
OS02G0165100	OS08G0343000	OS01G0364100		OS04G0514600					OS01G0929200	OS02G0681700	OS08G0138700	OS09G0442100	OS08G0514000	OS06G0128800	OS06G0207700	OS08G0125800
OS02G0549200	OS09G0569800	OS02G0111600		OS07G0117800					OS02G0186500	OS02G0819900	OS08G0457400	OS10G0395000		OS07G0246200	OS07G0246200	OS08G0335500
OS02G0648100	OS10G0483400	OS02G0807800		OS07G0118000					OS02G0665800	OS02G0822900	OS09G0442100	OS01G0113300		OS12G0136900	OS10G0412000	OS08G0514000
OS02G0681700	OS11G0225000	OS04G0127500		OS12G0467300					OS02G0681700	OS03G0131000	OS10G0395000	OS01G0114100		OS03G0397400	OS03G0397400	Down
OS02G0821400	OS11G0441900	OS04G0275100		OS01G0721400					OS02G0822900	OS03G0148700	OS01G0113300	OS01G0114400		OS04G0653200	OS02G0138900	OS01G0678500
OS03G0131000	OS11G0607900	OS04G0308100		OS02G0612200					OS03G0241600	OS03G0264300	OS01G0114400	OS01G0116200		OS05G0594200	OS03G0366200	OS04G0559800
OS03G0264300	OS11G0608300	OS04G0365100		OS07G0117000					OS03G0264300	OS03G0825800	OS01G0116200	OS01G0127700		OS02G0640500	OS01G0779300	OS01G0557500
OS04G0369000	OS11G0666200	OS04G0368000		OS07G0117400					OS04G0369000	OS04G0490500	OS01G0127700	OS01G0152800		OS04G0125700	OS02G0640500	OS03G0388100
OS04G0490500	OS11G0667700	OS04G0370100		OS07G0117900					OS04G0369100	OS04G0503600	OS01G0152800	OS01G0267800		OS04G0288500	OS02G0712600	OS04G0605500
OS04G0503600	OS11G0672200	OS04G0370900		OS08G0293300					OS04G0393900	OS04G0563900	OS01G0789200	OS01G0822200		OS07G0130100	OS04G0125700	OS07G0623200
OS04G0563900	OS12G0486900	OS04G0598900		OS10G0134500					OS04G0563900	OS04G0655300	OS01G0822200	OS01G0935800		OS07G0569800	OS04G0288500	OS05G0161200
OS04G0679200	OS12G0611100	OS05G0318100		OS10G0134900					OS04G0584100	OS04G0679200	OS01G0935800	OS02G0118200		OS07G0575600	OS07G0130100	OS05G0161500
OS06G0151700	OS02G0623600	OS08G0501500		OS11G0161133					OS06G0541600	OS05G0387700	OS02G0118200	OS02G0165100		OS08G0124000	OS07G0130400	OS05G0382600
OS06G0574200	OS07G0493800	OS09G0561450		OS11G0207400					OS06G0690200	OS05G0463000	OS02G0165100	OS02G0565500		OS08G0124500	OS07G0569800	OS07G0409100
OS06G0663200	OS01G0364100	OS09G0561500		OS11G0226933					OS06G0727400	OS06G0140800	OS02G0665800	OS02G0639100		OS08G0125800	OS07G0575600	OS08G0465800
OS07G0693000	OS02G0111600	OS01G0152000		OS11G0228600					OS07G0534500	OS06G0574200	OS02G0681700	OS02G0665800		OS08G0335500	OS08G0124700	OS10G0375600
OS08G0374600	OS02G0807800	OS01G0810500		OS12G0237900					OS07G0538400	OS06G0663900	OS02G0787200	OS02G0681700		OS08G0514000	OS08G0125200	OS12G0109200
OS09G0408900	OS04G0127500	OS01G0810800		OS12G0438300					OS07G0541700	OS06G0676600	OS02G0819900	OS02G0819900		OS09G0334800	OS08G0125800	OS01G0534900
OS09G0569800	OS04G0275100	OS01G0816600							OS08G0374600	OS06G0690200	OS02G0822900	OS03G0131000		Down	OS08G0335500	OS08G0124000
OS10G0483400	OS04G0308100	OS02G0231700							OS09G0569800	OS07G0534500	OS03G0131000	OS03G0264300		OS04G0605500	OS08G0514000	OS08G0124100
OS10G0516200	OS04G0365100	OS04G0616400							OS09G0570100	OS07G0538400	OS03G0148700	OS04G0393900			Down	OS08G0124500
OS11G0225000	OS04G0368000	OS05G0261700							OS11G0213000	OS07G0541700	OS03G0264300	OS04G0490500			OS01G0678500	OS09G0334800
OS11G0607900	OS04G0370100	OS05G0263100							OS11G0225000	OS08G0343000	OS03G0283900	OS04G0503600			OS04G0559800
OS11G0608300	OS04G0370900	OS06G0225300							OS11G0609500	OS08G0374600	OS04G0393900	OS04G0548400			OS03G0388100
OS11G0666200	OS04G0598900	Down							OS11G0666200	OS09G0123300	OS04G0490500	OS04G0563900			OS04G0605500
OS11G0667700	OS04G0599000	OS01G0323100							OS11G0667600	OS09G0408900	OS04G0503600	OS04G0584100			OS05G0382600
OS12G0611100	OS05G0318100	OS03G0719850							OS11G0672200	OS09G0569800	OS04G0548400	OS04G0655300			OS08G0465800
OS02G0623600	OS08G0501500	OS08G0249100							OS11G0691800	OS09G0570100	OS04G0563900	OS04G0655400			OS12G0109200
OS07G0493800	OS09G0561450								OS12G0486900	OS10G0100500	OS04G0584100	OS04G0679200			OS01G0534900
OS05G0218400	OS09G0561500								OS01G0310800	OS10G0483400	OS04G0655300	OS05G0387700			OS08G0124600
OS01G0689900	OS09G0561600								OS02G0623600	OS10G0548300	OS04G0679200	OS06G0574200
OS01G0364100	OS01G0152000								OS04G0368800	OS11G0213000	OS05G0387700	OS06G0676600
OS02G0111600	OS01G0810500								OS07G0493800	OS11G0666200	OS06G0574200	OS06G0690200
OS02G0807800	OS01G0810800								OS07G0494800	OS11G0667600	OS06G0663200	OS07G0534500
OS04G0127500	OS01G0816600								OS09G0471400	OS12G0486900	OS06G0676600	OS07G0537200
OS04G0275100	OS02G0231700								OS09G0471500	OS12G0611100	OS06G0690200	OS07G0538400
OS04G0365100	OS04G0534200								OS10G0112700	OS03G0838100	OS07G0534500	OS07G0541700
OS04G0368000	OS04G0616400								OS10G0142600	OS01G0310800	OS07G0538400	OS08G0374600
OS04G0370900	OS05G0256500								OS02G0632800	OS07G0493800	OS07G0541700	OS09G0123300
OS05G0318100	OS05G0261700								OS04G0598800	OS07G0494800	OS08G0343000	OS09G0408900
OS08G0501500	OS05G0263100								OS01G0364100	OS10G0112700	OS08G0374600	OS09G0479200
OS09G0471200	OS05G0414700								OS02G0111600	OS10G0142600	OS09G0123300	OS09G0513600
OS09G0561450	OS05G0522600								OS02G0807200	OS05G0218400	OS09G0408900	OS09G0569800
OS09G0561500	OS06G0225300								OS02G0807800	OS01G0689900	OS09G0513600	OS10G0100500
OS09G0561600	OS08G0124500								OS04G0127500	OS02G0632800	OS09G0569800	OS10G0483400
OS09G0562600	Down								OS04G0308100	OS04G0598800	OS09G0570100	OS10G0548300
OS01G0152000	OS01G0323100								OS04G0365100	OS02G0111600	OS10G0100500	OS11G0213000
OS01G0674800	OS03G0719850								OS04G0366000	OS02G0807200	OS10G0483400	OS11G0664000
OS01G0810800	OS05G0463000								OS04G0368000	OS02G0807800	OS10G0548300	OS11G0666200
OS02G0231700	OS08G0249100								OS04G0598900	OS04G0127500	OS11G0213000	OS11G0667600
OS03G0773300	OS11G0300700								OS05G0318100	OS04G0308100	OS11G0664000	OS11G0667700
OS04G0463000	OS01G0821900								OS09G0471200	OS04G0598600	OS11G0666200	OS11G0672200
OS04G0487200	OS02G0635600								OS09G0561500	OS04G0598900	OS11G0667600	OS11G0691800
OS04G0618700	OS03G0127700								OS09G0561600	OS04G0599000	OS11G0667700	OS12G0486900
OS05G0257100	OS04G0463000								OS11G0691500	OS05G0318100	OS11G0672200	OS12G0611100
OS05G0263100									OS11G0694100	OS09G0471200	OS11G0691800	OS11G0549300
OS05G0414700									OS01G0152000	OS09G0561500	OS12G0486900	OS01G0310800
OS05G0471000									OS02G0228300	OS09G0561600	OS12G0611100	OS02G0623600
OS05G0522600									OS02G0231700	OS01G0149700	OS11G0549300	OS04G0368800
OS05G0524500									OS02G0241100	OS01G0152000	OS03G0838100	OS07G0493800
OS05G0525600									OS02G0277700	OS02G0215700	OS01G0310800	OS10G0112700
OS06G0186100									OS02G0615500	OS02G0228300	OS02G0623600	OS12G0614800
OS06G0225300									OS02G0629400	OS02G0231700	OS04G0368800	OS02G0632800
OS06G0589600									OS03G0724300	OS02G0241100	OS07G0493800	OS02G0807200
OS05G0305900									OS03G0773300	OS02G0615300	OS10G0112700	OS02G0807800
OS01G0742400									OS04G0227000	OS02G0615500	OS10G0142600	OS02G0811200
Down									OS04G0487200	OS02G0629400	OS12G0614800	OS03G0841100
OS06G0168800									OS04G0616400	OS03G0329700	OS05G0218400	OS04G0127500
OS01G0152800									OS04G0618700	OS03G0397700	OS02G0632800	OS04G0275100
OS03G0773700									OS05G0261700	OS03G0773300	OS04G0598800	OS04G0308100
OS04G0584100									OS05G0522600	OS04G0487200	OS02G0111600	OS04G0517700
OS09G0570100									OS06G0589600	OS04G0616300	OS02G0807200	OS04G0598900
OS11G0194900									OS12G0567500	OS04G0616400	OS02G0807800	OS04G0599000
OS11G0669200									OS08G0124500	OS05G0414700	OS02G0811200	OS05G0318100
OS02G0215500									OS05G0305900	OS05G0522600	OS04G0127500	OS08G0501500
OS02G0228300									OS01G0742400	OS06G0589600	OS04G0275100	OS09G0471200
OS03G0332900									Down	OS12G0145900	OS04G0308100	OS09G0561500
OS05G0253200									OS01G0137500	OS12G0638100	OS04G0598600	OS09G0561600
GSE62893 (24h, 48 h, 72 h, 120 h)
Receptors-like kinases								Downstream singaling
24 h	48	72	120					24 h	48	72	120
UP	UP	UP	UP					UP	UP	UP	UP
OS11G0168600	OS11G0168600	OS11G0168600	OS07G0686800					OS06G0147800	OS01G0510100	OS03G0277000	OS03G0277000
OS05G0372100	OS03G0364400	OS05G0372100	OS03G0132800					OS10G0533600	OS03G0225100	OS03G0285800	OS03G0285800
OS07G0686800	OS07G0686800	OS03G0364400	OS04G0543000					OS01G0699600	OS03G0277000	OS06G0147800	OS01G0699500
OS03G0179400	OS02G0819600	OS07G0686800	OS04G0202500					OS05G0545400	OS03G0285800	OS01G0699500	OS01G0699600
OS04G0543000	OS06G0714900	OS06G0714900	OS04G0202800					OS01G0267900	OS03G0764300	OS01G0699600	OS05G0545400
OS10G0442800	OS10G0542800	OS10G0542800	OS04G0619400					OS03G0203700	OS05G0115800	OS02G0787300	OS01G0699400
OS04G0202800	OS01G0973500	OS01G0973500	OS04G0616200					OS03G0319300	OS06G0147800	OS05G0545400	OS03G0203700
OS01G0545500	OS04G0543000	OS04G0202500	OS04G0631800					OS05G0161500	OS07G0409900	OS01G0699400	OS05G0486100
OS04G0226600	OS10G0442800	OS04G0202800	OS04G0633800					OS06G0128800	OS10G0533600	OS03G0203700	OS06G0128800
OS04G0631800	OS04G0619400	OS04G0619400	OS02G0777800					OS06G0207700	OS06G0708000	OS05G0486100	OS02G0640500
OS04G0633800	OS10G0571300	OS04G0616200	OS03G0407900					OS07G0246200	OS01G0699500	OS06G0128800	OS07G0130100
OS06G0163000	OS04G0226600	OS04G0226600	OS08G0138700					OS03G0397400	OS01G0699600	OS07G0246200	OS07G0569800
OS03G0159100	OS04G0631800	OS04G0631800	OS08G0457400					OS04G0653200	OS02G0787300	OS03G0397400	OS08G0124700
OS03G0407900	OS03G0159100	OS04G0633800	OS09G0442100					OS02G0138900	OS05G0545400	OS02G0138900	OS08G0125800
OS08G0138700	OS03G0407900	OS03G0407900	OS10G0395000					OS02G0712600	OS01G0699400	OS02G0640500	OS08G0335500
OS08G0457400	OS08G0138700	OS08G0138700	OS01G0113300					OS04G0288500	OS01G0267900	OS02G0712600	OS08G0514000
OS10G0395000	OS08G0457400	OS08G0457400	OS01G0114400					OS07G0569800	OS03G0203700	OS04G0125700	Down
OS08G0176200	OS09G0442100	OS09G0442100	OS01G0152800					OS07G0575600	OS03G0319300	OS04G0288500	OS01G0678500
OS01G0113300	OS10G0395000	OS10G0395000	OS01G0822200					OS08G0124000	OS07G0687200	OS07G0130100	OS04G0559800
OS01G0114100	OS01G0114100	OS01G0113300	OS02G0165100					OS08G0124500	OS02G0176700	OS07G0569800	OS01G0557500
OS01G0114900	OS01G0114400	OS01G0114400	OS02G0681700					OS08G0124700	OS03G0281600	OS08G0124700	OS03G0388100
OS01G0115600	OS01G0115600	OS01G0116200	OS03G0264300					OS08G0124900	OS03G0825700	OS08G0125800	OS07G0623200
OS01G0117200	OS01G0822200	OS01G0127700	OS04G0563900					OS08G0125800	OS05G0120700	OS08G0335500	OS05G0161200
OS01G0117300	OS02G0665800	OS01G0152800	OS04G0655300					OS08G0514000	OS05G0486100	OS08G0514000	OS05G0161500
OS01G0137200	OS02G0681700	OS01G0822200	OS06G0690200						OS05G0489900	Down	OS05G0382600
OS01G0784500	OS02G0819900	OS02G0118200	OS07G0541700					Down	OS06G0128800	OS01G0678500	OS07G0409100
OS01G0929200	OS02G0822900	OS02G0165100	OS08G0374600					0	OS07G0246200	OS05G0382600	OS08G0465800
OS02G0186500	OS03G0148700	OS02G0681700	OS09G0569800						OS12G0136900		OS12G0109200
OS02G0665800	OS03G0264300	OS03G0264300	OS11G0213000						OS03G0397400		OS01G0534900
OS02G0822900	OS04G0490500	OS04G0563900	OS11G0666200						OS04G0653200		OS08G0124000
OS03G0241600	OS04G0503600	OS04G0655300	OS11G0667600						OS05G0594200		OS08G0124500
OS03G0264300	OS04G0563900	OS04G0679200	OS11G0672200						OS02G0640500		OS09G0334800
OS04G0369000	OS04G0655300	OS06G0574200	OS12G0486900						OS04G0125700
OS04G0369100	OS04G0679200	OS06G0690200	OS04G0368800						OS04G0288500
OS04G0393900	OS05G0387700	OS07G0534500	OS02G0807200						OS07G0130100
OS04G0563900	OS05G0463000	OS07G0538400	OS02G0811200						OS07G0569800
OS04G0584100	OS06G0140800	OS07G0541700	OS04G0127500						OS07G0575600
OS06G0541600	OS06G0574200	OS08G0374600	OS04G0598900						OS08G0124000
OS06G0690200	OS06G0676600	OS09G0123300	OS05G0318100						OS08G0124500
OS06G0727400	OS06G0690200	OS09G0569800	OS09G0561500						OS08G0125800
OS07G0534500	OS07G0534500	OS09G0570100	OS09G0561600						OS08G0335500
OS07G0538400	OS07G0538400	OS10G0483400	OS02G0194600						OS08G0514000
OS07G0541700	OS07G0541700	OS10G0548300	OS02G0211200						OS09G0334800
OS08G0374600	OS08G0343000	OS11G0213000	OS02G0231700						Down
OS09G0569800	OS08G0374600	OS11G0666200	OS02G0615500						OS04G0605500
OS09G0570100	OS09G0123300	OS11G0667600	OS02G0629400
OS11G0213000	OS09G0408900	OS11G0672200	OS03G0724300
OS11G0225000	OS09G0569800	OS12G0486900	OS04G0487200
OS11G0609500	OS09G0570100	OS02G0623600	OS05G0522600
OS11G0666200	OS10G0100500	OS04G0368800	OS07G0130100
OS11G0667600	OS10G0483400	OS07G0493800	OS05G0305900
OS11G0672200	OS10G0548300	OS10G0112700	OS01G0742400
OS11G0691800	OS11G0213000	OS10G0142600	Down
OS12G0486900	OS11G0666200	OS12G0614800	OS10G0548700
OS01G0310800	OS11G0667600	OS02G0632800	OS05G0317900
OS02G0623600	OS12G0486900	OS02G0807200	OS09G0351700
OS04G0368800	OS12G0611100	OS02G0807800	OS03G0223000
OS07G0493800	OS01G0310800	OS02G0811200	OS01G0602800
OS07G0494800	OS07G0493800	OS04G0127500	OS01G0852100
OS09G0471400	OS10G0112700	OS04G0308100	OS01G0883000
OS09G0471500	OS10G0142600	OS04G0598900	OS03G0773700
OS10G0112700	OS05G0218400	OS05G0318100	OS04G0369000
OS10G0142600	OS02G0632800	OS09G0471200	OS05G0498900
OS02G0632800	OS04G0598800	OS09G0561500	OS05G0589700
OS04G0598800	OS02G0111600	OS09G0561600	OS06G0191900
OS01G0364100	OS02G0807200	OS09G0562600	OS09G0471400
OS02G0111600	OS02G0807800	OS01G0152000	OS01G0364800
OS02G0807200	OS04G0127500	OS01G0818700	OS04G0366000
OS02G0807800	OS04G0308100	OS02G0211200	OS10G0180800
OS04G0127500	OS04G0598600	OS02G0227700	OS01G0133900
OS04G0308100	OS04G0598900	OS02G0231700	OS01G0171000
OS04G0365100	OS04G0599000	OS02G0241100	OS01G0228200
OS04G0366000	OS05G0318100	OS02G0615300	OS01G0239700
OS04G0368000	OS09G0471200	OS02G0615500	OS01G0607900
OS04G0598900	OS09G0561500	OS02G0629400	OS04G0472500
OS05G0318100	OS09G0561600	OS03G0724300	OS04G0649700
OS09G0471200	OS01G0149700	OS04G0487200	OS05G0256100
OS09G0561500	OS01G0152000	OS04G0618700	OS05G0481100
OS09G0561600	OS02G0215700	OS05G0414700	OS12G0632900
OS11G0691500	OS02G0228300	OS05G0522600
OS11G0694100	OS02G0231700	OS06G0589600
OS01G0152000	OS02G0241100	OS07G0130100
OS02G0228300	OS02G0615300	OS05G0305900
OS02G0231700	OS02G0615500	OS01G0742400
OS02G0241100	OS02G0629400	Down
OS02G0277700	OS03G0329700	OS09G0375600
OS02G0615500	OS03G0397700	OS05G0317900
OS02G0629400	OS03G0773300	OS06G0165500
OS03G0724300	OS04G0487200	OS09G0351700
OS03G0773300	OS05G0414700	OS03G0825300
OS04G0227000	OS05G0522600	OS01G0117200
OS04G0487200	OS06G0589600	OS01G0602800
OS04G0616400	OS12G0145900	OS01G0852100
OS04G0618700	OS12G0638100	OS02G0212900
OS05G0261700	OS07G0130100	OS02G0670100
OS05G0522600	OS08G0124500	OS02G0777400
OS06G0589600	OS05G0305900	OS03G0773700
OS12G0567500	OS01G0742400	OS04G0369000
OS08G0124500		OS04G0430000
OS05G0305900	Down	OS05G0498900
OS01G0742400	OS09G0375600	OS05G0589700
Down	OS05G0317900	OS06G0191900
OS01G0137500	OS09G0351700	OS08G0249100
OS05G0589700	OS03G0825300	OS06G0717200
OS01G0170300	OS01G0602800	OS01G0364800
OS02G0728500	OS02G0106900	OS08G0501200
OS04G0649700	OS02G0212900	OS01G0133900
OS12G0632900	OS02G0218600	OS01G0170300
	OS02G0670100	OS01G0171000
	OS02G0777400	OS01G0206800
	OS03G0113000	OS01G0607900
	OS05G0498900	OS03G0791700
	OS05G0589700	OS04G0472500
	OS08G0249100	OS04G0649700
	OS08G0506400	OS05G0256100
	OS12G0109800	OS12G0632900
	OS06G0717200
	OS08G0501200
	OS01G0171000
	OS01G0821900
	OS02G0728500
	OS03G0791700
	OS04G0472500
	OS04G0649700
	OS05G0256100
GSE62895* (24h, 48 h, 72 h, 120 h)
Receptors-like kinases				Downstream singaling
24 h	48	72	120	24 h	48	72	120
OS04G0632100	OS03G0132800	OS03G0132800	OS04G0201900	OS06G0308100	OS06G0308100	OS06G0308100	OS09G0334800
OS01G0117400	OS04G0201900	OS04G0201900	OS01G0114100	OS02G0220700	OS02G0220700	OS03G0191000	OS03G0191000
OS02G0218600	OS01G0114600	OS01G0114100	OS01G0117400	Down	OS08G0124100	OS08G0124100	OS06G0308100
OS04G0563900	OS01G0117400	OS01G0117400	OS02G0218600		Down	OS09G0334800	OS08G0124100
OS06G0151700	OS01G0899000	OS02G0218600	OS04G0430000			Down	Down
OS07G0693000	OS02G0218600	OS04G0430000	OS04G0563900
OS11G0556400	OS03G0844100	OS04G0563900	OS06G0151700
OS07G0494800	OS04G0563900	OS06G0151700	OS07G0540500
OS01G0810500	OS04G0654600	OS07G0540500	OS11G0556400
OS02G0176100	OS06G0151700	OS11G0556400	OS08G0501500
OS02G0215700	OS07G0534500	OS08G0501500	OS02G0215700
OS03G0744300	OS07G0540500	OS02G0215700	OS04G0227200
OS04G0616300	OS07G0494800	OS04G0227200	OS04G0616300
OS05G0170700	OS01G0810500	OS04G0616300	Down
Down	OS02G0215700		OS05G0110900
OS10G0571300	OS04G0616300		OS01G0247500
OS01G0114600	OS05G0525000		OS03G0148700
OS08G0374600	Down		OS04G0177000
OS10G0200000	OS03G0364400		OS08G0374600
OS10G0483400	OS03G0170400		OS12G0614800
OS11G0294800	OS05G0110900		OS04G0308100
OS12G0615300	OS01G0247500		OS09G0561600
OS09G0561600	OS01G0296000		OS10G0116600
OS10G0116600	OS02G0565500		OS01G0153000
OS01G0153000	OS03G0148700		OS01G0960400
OS03G0320800	OS04G0632300		OS02G0629400
OS03G0791700	OS06G0663200		OS03G0320800
OS07G0130100	OS10G0200000
	OS10G0561500
	OS11G0225000
	OS11G0667600
	OS12G0614800
	OS09G0561600
	OS10G0116600
	OS01G0153000
	OS02G0629400
	OS03G0320800
	OS03G0756200
	OS03G0791700
	OS05G0524600
	OS05G0595800
