# Supplementary material for: Transcriptional Dynamics of Receptor-Based Genes Reveal Immunity Hubs in Rice Response to Magnaporthe oryzae Infection
Source: Int J Mol Sci. 2025 May 12;26(10):4618. doi: 10.3390/ijms26104618 (PMC12111697; doi:10.3390/ijms26104618)
Supplement: Supplementary file 1 [file ijms-26-04618-s001.zip › Supplementary Data 6. Landsceap profiles of receptors-based genes RNA-seq.xlsx]

## Sheet: Sheet1
Supplementary Data 6: Landsceap profiles of receptors-based genes and downstream signaling factors in the rice RNA-seq data in response to MOR infection across various infection time points
PRJEB45007 (8h, 16h, 24, h, 48 h, 72 h, 96h, 144 h)
Receptors-like kinases							Downstream singaling
8 h	16 h	24 h	48 h	72 h	96 h	144h	8 h	16 h	24 h	48 h	72 h	96 h	144h
UP	UP	UP	UP	UP	UP	UP	UP	UP	UP	UP	UP	UP	UP
OS11G0168600	OS03G0132800	OS11G0168600	OS11G0168600	OS11G0168600	OS11G0168600	OS11G0168600	OS03G0225100	OS03G0285800	OS03G0285800	OS03G0225100	OS03G0225100	OS03G0277000	OS03G0132800
OS02G0819600	OS03G0179400	OS07G0686800	OS07G0686800	OS07G0686800	OS07G0686800	OS07G0686800	OS03G0285800	OS07G0119000	OS07G0119000	OS03G0277000	OS03G0277000	OS03G0285800	OS03G0179400
OS04G0619400	OS09G0533600	OS01G0973500	OS02G0819600	OS02G0819600	OS02G0819600	OS02G0819600	OS01G0699600	OS01G0557500	OS09G0383300	OS03G0285800	OS03G0285800	OS06G0147800	OS09G0533601
OS04G0226600	OS05G0166900	OS03G0179400	OS10G0542800	OS10G0542800	OS10G0542800	OS10G0542800	OS07G0623200	OS05G0161200	OS01G0699600	OS07G0409900	OS03G0764300	OS07G0409900	OS05G0166901
OS03G0407900	OS02G0777800	OS09G0533600	OS01G0973500	OS01G0973500	OS01G0973500	OS01G0973500	OS05G0120700	OS06G0128800	OS01G0699400	OS09G0383300	OS06G0147800	OS01G0699500	OS02G0777801
OS02G0165100	OS03G0159100	OS04G0202800	OS03G0179400	OS02G0650500	OS02G0650500	OS02G0650500	OS05G0486100	OS06G0207700	OS05G0161200	OS01G0699600	OS07G0409900	OS01G0699600	OS03G0159101
OS02G0212900	OS02G0165100	OS04G0619400	OS09G0533600	OS03G0179400	OS03G0179400	OS03G0179400	OS06G0128800	OS03G0397400	OS06G0128800	OS05G0545400	OS06G0708000	OS05G0545400	OS02G0165100
OS02G0681700	OS02G0212900	OS05G0166900	OS10G0442800	OS04G0540900	OS03G0274800	OS03G0274800	OS06G0207700	OS04G0288500	OS06G0207700	OS01G0699400	OS01G0699600	OS01G0699400	OS02G0212900
OS02G0822900	OS02G0648100	OS02G0777800	OS04G0202800	OS04G0543000	OS04G0543000	OS04G0543000	OS07G0246200	OS07G0569800	OS07G0246200	OS01G0267900	OS02G0787300	OS01G0267900	OS02G0907500
OS03G0148700	OS04G0369000	OS03G0159100	OS04G0619400	OS09G0533600	OS09G0533600	OS09G0533600	OS03G0397400	OS08G0334300	OS03G0397400	OS03G0203700	OS05G0545400	OS03G0203700	OS04G0369000
OS04G0369000	OS04G0548400	OS08G0457400	OS05G0166900	OS10G0442800	OS10G0442800	OS10G0442800	OS05G0594200	Down	OS02G0712600	OS02G0176700	OS01G0699400	OS03G0319300	OS04G0548400
OS09G0569800	OS07G0538400	OS02G0156000	OS04G0226600	OS04G0201900	OS04G0201900	OS04G0201900	OS02G0712600	OS04G0660500	OS04G0288500	OS05G0120700	OS01G0267900	OS02G0176700	OS07G0538401
OS11G0441900	OS09G0570100	OS02G0165100	OS03G0159100	OS04G0202500	OS04G0202500	OS04G0202500	OS07G0569800	OS11G0148000	OS07G0569800	OS06G0128800	OS03G0203700	OS05G0120700	OS09G0570101
OS11G0667000	OS11G0274700	OS02G0212900	OS03G0407900	OS04G0202800	OS04G0202800	OS04G0202800	OS08G0334300	OS07G0130100	OS08G0334300	OS06G0207700	OS03G0319300	OS05G0486100	OS11G0274700
OS12G0486900	OS11G0441900	OS02G0648100	OS08G0457400	OS04G0619400	OS04G0619400	OS04G0619400	Down	OS07G0569550	OS08G0514000	OS07G0246200	OS02G0176700	OS05G0489900	OS11G0441900
OS12G0611100	OS12G0486900	OS02G0681700	OS10G0395000	OS05G0166900	OS11G0691280	OS11G0691280	OS05G0566400		Down	OS03G0397400	OS05G0120700	OS06G0128800	OS12G0486901
OS04G0598800	OS11G0549300	OS02G0821400	OS01G0127700	OS01G0113200	OS04G0616200	OS04G0616200	OS01G0557500		OS11G0148000	OS02G0640500	OS05G0486100	OS06G0207700	OS11G0549301
OS02G0807800	OS10G0142600	OS02G0822900	OS02G0156000	OS01G0670300	OS01G0113200	OS01G0670300	OS03G0388100		OS07G0569550	OS04G0288500	OS05G0489900	OS07G0246200	OS10G0142601
OS04G0370100	OS04G0598800	OS04G0548400	OS02G0165100	OS04G0226600	OS01G0670300	OS04G0226600	OS04G0605500			OS07G0569800	OS06G0128800	OS08G0379200	OS04G0498000
OS06G0170100	OS02G0807800	OS05G0125300	OS02G0211800	OS04G0631800	OS04G0226600	OS04G0631800	OS05G0161200			OS08G0334300	OS06G0207700	OS10G0412000	OS02G0807800
OS08G0501500	OS02G0811200	OS06G0690200	OS02G0212900	OS06G0163000	OS04G0631800	OS06G0163000	OS05G0161500			OS08G0335500	OS07G0246200	OS03G0397400	OS02G0811200
OS09G0471200	OS04G0370100	OS07G0538400	OS02G0648100	OS03G0159100	OS06G0163000	OS03G0159100	OS08G0379200			OS08G0514000	OS10G0412000	OS04G0653200	OS04G0370101
OS09G0561500	OS09G0471200	OS08G0374600	OS02G0665800	OS03G0407900	OS03G0159100	OS03G0407900	OS08G0465800			Down	OS03G0397400	OS02G0138900	OS09G0471201
OS11G0690066	OS01G0152000	OS08G0374701	OS02G0681700	OS06G0202900	OS03G0407900	OS08G0138700	OS02G0314300			OS04G0605500	OS04G0653200	OS01G0779300	OS01G0152001
OS11G0691300	OS02G0228300	OS09G0408900	OS02G0822900	OS08G0138700	OS06G0202900	OS08G0457400				OS05G0161500	OS02G0138900	OS02G0640500	OS02G0228300
OS02G0241100	OS02G0231700	OS09G0569800	OS04G0109100	OS08G0457400	OS08G0138700	OS10G0395000				OS07G0569550	OS02G0640500	OS02G0712600	OS02G0231700
OS03G0773300	OS02G0241100	OS09G0570100	OS04G0369000	OS10G0395000	OS08G0457400	OS02G0513000					OS02G0712600	OS04G0288500	OS02G0241100
OS04G0291900	OS02G0728500	OS10G0141200	OS04G0369066	OS02G0513000	OS10G0395000	OS01G0117400					OS04G0288500	OS07G0130100	OS02G0728500
OS04G0487200	OS04G0122200	OS11G0213000	OS04G0548400	OS01G0127700	OS02G0513000	OS01G0127700					OS07G0130100	OS07G0130400	OS04G0122201
OS04G0616500	OS05G0253200	OS11G0441900	OS05G0125300	OS01G0137500	OS08G0176200	OS01G0137950					OS07G0130400	OS07G0569800	OS05G0253200
OS04G0616700	OS05G0522600	OS11G0667000	OS06G0574200	OS01G0822200	OS01G0127700	OS01G0267800					OS07G0569800	OS07G0575600	OS05G0522600
OS05G0522600	Down	OS12G0486900	OS06G0689600	OS01G0964400	OS01G0137500	OS01G0601200					OS07G0575600	OS08G0334300	Down
OS01G0742400	OS06G0714900	OS12G0611100	OS06G0690200	OS02G0118200	OS01G0137950	OS01G0822200					OS08G0334300	OS08G0335500	OS06G0714901
Down	OS05G0317900	OS11G0549300	OS07G0538400	OS02G0156000	OS01G0267800	OS01G0964400					OS08G0335500	OS08G0514000	OS05G0317901
OS09G0375600	OS04G0619600	OS10G0142600	OS08G0343000	OS02G0165100	OS01G0601200	OS02G0156000					OS08G0514000	Down	OS04G0619601
OS09G0572600	OS09G0442100	OS04G0598800	OS08G0374600	OS02G0211800	OS01G0822200	OS02G0165100					Down	OS01G0678500	OS09G0442101
OS05G0317900	OS01G0137250	OS02G0807800	OS08G0374701	OS02G0212900	OS01G0964400	OS02G0211800					OS01G0678500	OS03G0388100	OS01G0137250
OS01G0115750	OS01G0296000	OS02G0811200	OS09G0408900	OS02G0648100	OS02G0118200	OS02G0212900					OS06G0191300	OS01G0639900	OS01G0296000
OS06G0165500	OS03G0130900	OS04G0370100	OS09G0569800	OS02G0665800	OS02G0156000	OS02G0665800					OS03G0388100	OS07G0569550	OS03G0130900
OS01G0137250	OS03G0773700	OS09G0471200	OS09G0570100	OS02G0681700	OS02G0165100	OS02G0681700					OS04G0605500		OS03G0773700
OS01G0137400	OS04G0490500	OS09G0561500	OS10G0100500	OS02G0819900	OS02G0211800	OS02G0819900					OS01G0639900		OS04G0490501
OS01G0581400	OS07G0134200	OS11G0690066	OS10G0141200	OS02G0822900	OS02G0212900	OS03G0131000					OS07G0569550		OS07G0134201
OS02G0106900	OS12G0121100	OS11G0691300	OS10G0162836	OS03G0131000	OS02G0227900	OS03G0283900							OS12G0121101
OS02G0186500	OS07G0494300	OS02G0231700	OS11G0213000	OS03G0148700	OS02G0648100	OS04G0109100							OS07G0494301
OS02G0549200	OS02G0623932	OS02G0241100	OS11G0441900	OS03G0283900	OS02G0665800	OS04G0548400							OS02G0141732
OS03G0113000	OS06G0130100	OS04G0122200	OS11G0608300	OS04G0109100	OS02G0681700	OS04G0655300							OS06G0130101
OS03G0241600	OS01G0816600	OS04G0291900	OS11G0666200	OS04G0369000	OS02G0787200	OS04G0679200							OS01G0816600
OS04G0420300	OS01G0818700	OS05G0253200	OS11G0667000	OS04G0503600	OS02G0819900	OS05G0125300							OS01G0818700
OS07G0159700	OS01G0960400	OS05G0258400	OS11G0667700	OS04G0548400	OS03G0131000	OS06G0676600							OS01G0960400
OS12G0121100	OS02G0176100	OS05G0471000	OS11G0672200	OS04G0634500	OS03G0148700	OS06G0689600							OS02G0176100
OS02G0623932	OS02G0232500	OS05G0522600	OS12G0486900	OS04G0655300	OS03G0283900	OS06G0690200							OS02G0232500
OS04G0598900	OS05G0481100	OS01G0742400	OS12G0611100	OS04G0679200	OS04G0109100	OS07G0537200							OS05G0481101
OS11G0694100	OS12G0145900	Down	OS11G0549300	OS05G0125300	OS04G0393900	OS07G0538400							OS12G0145900
OS02G0227500	OS12G0638100	OS05G0317900	OS02G0632900	OS06G0663200	OS04G0503600	OS07G0540500							OS12G0638100
OS03G0183800	OS07G0130100	OS01G0890100	OS10G0142600	OS06G0676600	OS04G0548400	OS07G0668900							OS07G0130101
OS04G0534200		OS01G0115750	OS04G0598800	OS06G0689600	OS04G0655300	OS07G0695300
OS04G0683600		OS04G0155500	OS02G0699824	OS06G0690200	OS04G0655400	OS08G0343000
OS05G0256100		OS09G0442100	OS02G0807800	OS07G0537200	OS04G0679200	OS08G0374600
OS12G0638100		OS01G0137250	OS02G0811200	OS07G0538400	OS05G0125300	OS08G0374701
		OS01G0296000	OS04G0370100	OS07G0540500	OS06G0676600	OS09G0408900
		OS01G0581400	OS04G0370900	OS07G0695300	OS06G0689600	OS09G0569800
		OS03G0130900	OS04G0598900	OS08G0343000	OS06G0690200	OS09G0570000
		OS03G0773700	OS04G0599000	OS08G0374600	OS07G0534500	OS09G0570100
		OS04G0420300	OS08G0501500	OS08G0374701	OS07G0537200	OS10G0100500
		OS06G0198900	OS09G0471200	OS09G0361100	OS07G0538400	OS10G0141200
		OS07G0134200	OS09G0561450	OS09G0408900	OS07G0540500	OS10G0548300
		OS08G0506400	OS09G0561500	OS09G0569800	OS07G0695300	OS11G0213000
		OS09G0325140	OS09G0561600	OS09G0570100	OS08G0343000	OS11G0274700
		OS12G0121100	OS11G0690066	OS10G0100500	OS08G0374600	OS11G0441900
		OS02G0623932	OS11G0691300	OS10G0141200	OS08G0374701	OS11G0607900
		OS06G0130100	OS01G0152000	OS10G0483400	OS09G0361100	OS11G0666200
		OS01G0171000	OS02G0151100	OS11G0213000	OS09G0408900	OS11G0667000
		OS01G0816600	OS02G0215500	OS11G0274700	OS09G0569800	OS11G0667700
		OS01G0818700	OS02G0228300	OS11G0441900	OS09G0570000	OS11G0671950
		OS01G0960400	OS02G0231700	OS11G0607900	OS09G0570100	OS11G0672200
		OS02G0176100	OS02G0241100	OS11G0666200	OS10G0100500	OS12G0486900
		OS02G0227500	OS03G0773300	OS11G0667000	OS10G0141200	OS12G0611100
		OS02G0227700	OS04G0122200	OS11G0667700	OS10G0483400	OS11G0549300
		OS02G0232500	OS04G0291900	OS11G0671950	OS10G0548300	OS04G0368800
		OS03G0266800	OS04G0487200	OS11G0672200	OS11G0213000	OS07G0493800
		OS05G0481100	OS05G0258400	OS12G0486900	OS11G0274700	OS09G0471400
		OS12G0145900	OS05G0261700	OS12G0611100	OS11G0441900	OS09G0471500
		OS12G0638100	OS05G0263100	OS11G0549300	OS11G0607900	OS10G0112700
			OS05G0471000	OS02G0632900	OS11G0666200	OS10G0142600
			OS05G0522600	OS04G0368800	OS11G0667000	OS02G0807800
			OS06G0225300	OS07G0493800	OS11G0667700	OS02G0811200
			OS11G0694600	OS07G0494800	OS11G0671950	OS04G0275100
			OS05G0305900	OS09G0471400	OS11G0672200	OS04G0370100
			OS01G0742400	OS09G0471500	OS12G0486900	OS04G0370900
			Down	OS10G0142600	OS12G0611100	OS04G0598900
			OS09G0375600	OS02G0632800	OS11G0549300	OS04G0599000
			OS05G0317900	OS04G0598800	OS02G0632900	OS06G0170100
			OS06G0165500	OS01G0365000	OS04G0368800	OS08G0501200
			OS01G0137250	OS02G0699824	OS04G0371100	OS08G0501500
			OS01G0581400	OS02G0807200	OS07G0493800	OS09G0471200
			OS01G0789200	OS02G0807800	OS07G0494800	OS09G0482640
			OS02G0549200	OS02G0811200	OS09G0471400	OS09G0561500
			OS03G0130900	OS04G0275100	OS09G0471500	OS09G0561600
			OS03G0773700	OS04G0308100	OS10G0112700	OS09G0562600
			OS07G0134200	OS04G0370100	OS10G0142600	OS11G0691300
			OS08G0249100	OS04G0370900	OS02G0632800	OS02G0553000
			OS08G0506400	OS04G0598900	OS04G0598800	OS01G0152000
			OS12G0121100	OS04G0599000	OS01G0365000	OS01G0821900
			OS02G0623932	OS06G0170100	OS02G0699824	OS02G0151100
			OS06G0130100	OS08G0501200	OS02G0807200	OS02G0228300
			OS01G0171000	OS08G0501500	OS02G0807800	OS02G0231700
			OS01G0816600	OS09G0471200	OS02G0811200	OS02G0241100
			OS01G0960400	OS09G0482640	OS04G0275100	OS02G0615500
			OS02G0176100	OS09G0561450	OS04G0308100	OS03G0397700
			OS02G0227500	OS09G0561500	OS04G0370100	OS03G0724300
			OS02G0232500	OS09G0561600	OS04G0370900	OS04G0122200
			OS03G0183800	OS09G0562600	OS04G0598900	OS04G0227000
			OS03G0266800	OS11G0690066	OS04G0599000	OS04G0291900
			OS05G0256100	OS11G0691300	OS06G0170100	OS04G0487200
			OS05G0481100	OS02G0553000	OS08G0501200	OS04G0506100
			OS12G0632900	OS01G0152000	OS08G0501500	OS04G0616700
			OS12G0638100	OS02G0151100	OS09G0471200	OS05G0253200
				OS02G0215500	OS09G0482640	OS05G0258400
				OS02G0228300	OS09G0561450	OS05G0261700
				OS02G0231700	OS09G0561500	OS05G0263100
				OS02G0241100	OS09G0561600	OS05G0414700
				OS02G0615500	OS09G0562600	OS05G0471000
				OS03G0329700	OS11G0691300	OS05G0522600
				OS03G0397700	OS02G0553000	OS06G0225300
				OS03G0724300	OS01G0152000	OS06G0589600
				OS03G0773300	OS02G0151100	OS07G0130100
				OS04G0122200	OS02G0215500	OS05G0305900
				OS04G0227000	OS02G0228300	OS01G0742400
				OS04G0291900	OS02G0231700	OS02G0215900
				OS04G0487200	OS02G0241100	Down
				OS04G0506100	OS02G0615500	OS09G0375600
				OS04G0616700	OS02G0629400	OS05G0317900
				OS05G0169600	OS03G0329700	OS06G0203800
				OS05G0253200	OS03G0397700	OS04G0132500
				OS05G0258400	OS03G0724300	OS09G0351700
				OS05G0261700	OS03G0773300	OS09G0351800
				OS05G0263100	OS04G0122200	OS06G0693200
				OS05G0414700	OS04G0227000	OS01G0310500
				OS05G0471000	OS04G0291900	OS01G0581400
				OS05G0522600	OS04G0487200	OS01G0602800
				OS06G0225300	OS04G0506100	OS01G0852100
				OS06G0589600	OS04G0616700	OS02G0777400
				OS11G0694600	OS04G0618700	OS03G0101200
				OS07G0130100	OS05G0253200	OS03G0113000
				OS05G0305900	OS05G0258400	OS03G0130900
				OS01G0742400	OS05G0261700	OS03G0773700
				Down	OS05G0263100	OS04G0685900
				OS09G0375600	OS05G0414700	OS05G0371600
				OS05G0317900	OS05G0471000	OS05G0589700
				OS06G0203800	OS05G0522600	OS07G0134200
				OS06G0165500	OS06G0225300	OS07G0693000
				OS09G0351700	OS06G0589600	OS08G0249100
				OS09G0351800	OS11G0694600	OS08G0506400
				OS06G0693200	OS07G0130100	OS08G0521200
				OS01G0117000	OS05G0305900	OS11G0681400
				OS01G0137250	OS01G0742400	OS12G0121100
				OS01G0581400	Down	OS06G0717200
				OS01G0602800	OS09G0375600	OS04G0368000
				OS01G0929200	OS05G0317900	OS06G0130100
				OS02G0549200	OS01G0890100	OS01G0171000
				OS02G0777400	OS06G0203800	OS01G0694000
				OS03G0130900	OS09G0351700	OS01G0819100
				OS03G0773700	OS09G0351800	OS02G0176100
				OS04G0685900	OS06G0693200	OS02G0227500
				OS05G0371600	OS01G0117000	OS02G0232500
				OS05G0589700	OS01G0137250	OS03G0183800
				OS06G0198900	OS01G0310500	OS03G0320800
				OS07G0134200	OS01G0581400	OS04G0472500
				OS08G0249100	OS01G0602800	OS05G0256100
				OS08G0506400	OS01G0789200	OS05G0478300
				OS12G0121100	OS01G0929200	OS05G0481100
				OS08G0365500	OS02G0549200	OS05G0588300
				OS06G0717200	OS02G0777400	OS06G0274300
				OS06G0130100	OS03G0101200	OS12G0145900
				OS01G0170300	OS03G0130900	OS12G0632900
				OS01G0171000	OS03G0773700
				OS01G0816600	OS05G0371600
				OS01G0878300	OS05G0589700
				OS01G0960400	OS06G0198900
				OS02G0176100	OS07G0134200
				OS02G0227500	OS08G0249100
				OS02G0232500	OS08G0506400
				OS03G0183800	OS10G0561500
				OS03G0320800	OS11G0233800
				OS05G0246600	OS11G0681400
				OS05G0256100	OS12G0121100
				OS05G0478300	OS06G0717200
				OS05G0481100	OS06G0130100
				OS05G0588300	OS01G0171000
				OS12G0145900	OS01G0819100
				OS12G0632900	OS01G0960400
				OS12G0638100	OS02G0176100
					OS02G0227500
					OS02G0232500
					OS02G0635600
					OS03G0183800
					OS03G0320800
					OS04G0472500
					OS05G0256100
					OS05G0478300
					OS05G0481100
					OS06G0274300
					OS12G0145900
					OS12G0632900
PRJNA545418 (12h , 24 h) IR					PRJNA545418 (12h , 24 h) LTH					PRJNA563035* ( 24 h, 48 h, 96 h)
Receptors-like kinases		Downstream singaling			Receptors-like kinases		Downstream singaling			Receptors-like kinases				Downstream singaling
12 h	24 h	12 h	24 h		12 h	24 h	12 h	24 h		48 h	72 h	96 h		48 h	72 h	96 h
UP	UP	UP	UP		UP	UP	UP	UP		UP	UP	UP		OS03G0285800	OS05G0545400	OS06G0285400
OS03G0132800	OS03G0132800	OS01G0510100	OS01G0510100		OS06G0166900	OS06G0166900	OS01G0510100	OS01G0510100		OS03G0364400	OS07G0686800	OS07G0686800		OS01G0699600	OS08G0124000	OS08G0124000
OS06G0165500	OS06G0165500	OS04G0559800	OS04G0559800		OS01G0568800	OS01G0568800	OS04G0605500	OS02G0220700		OS01G0601200	OS09G0572600	OS09G0572600		OS02G0787300	Down	OS08G0334300
OS09G0356000	OS09G0356000	OS04G0605500	OS04G0605500		OS01G0784500	OS01G0670300	OS07G0246200	OS06G0191300		OS01G0935800	OS02G0787200	OS01G0267800		OS06G0285400	OS03G0277000	Down
OS01G0568800	OS01G0568800	OS06G0128800	OS06G0128800		OS02G0106900	OS01G0935800	OS07G0575600	OS07G0569800		OS02G0777400	OS04G0655400	OS02G0822900		OS08G0124000	OS03G0203700	OS03G0277000
OS03G0159100	OS06G0202900	OS08G0514000	OS10G0579100		OS02G0565500	OS02G0106900	OS08G0514000	OS08G0124000		OS05G0371600	OS06G0198900	OS03G0283900		Down	OS05G0161800	OS05G0161800
OS06G0202900	OS01G0115600	Down	OS08G0514000		OS02G0787200	OS02G0648100	Down	OS04G0559800		OS07G0538400	OS09G0570100	OS03G0844100		OS03G0277000	OS05G0382600	OS05G0382600
OS01G0115600	OS01G0935800	OS01G0678500	OS08G0514100		OS04G0654600	OS02G0833000	OS01G0678500	OS04G0605500		OS09G0570100	OS11G0212300	OS04G0655400		OS03G0203700	OS01G0639900	OS01G0639900
OS01G0899000	OS02G0106900	OS06G0708000	OS11G0258500		OS06G0140800	OS03G0426300	OS06G0708000	Down		OS03G0642600	OS11G0644000	OS06G0689600		OS05G0161800		OS05G0594200
OS01G0935800	OS02G0565500	OS01G0699600	OS12G0552900		OS11G0274100	OS04G0654600	OS01G0699600	OS01G0699600		OS04G0368800	OS04G0366800	OS07G0134200		OS05G0382600
OS02G0106900	OS02G0648100	OS01G0699400	OS05G0240200		OS02G0623600	OS06G0140800	OS01G0699400	OS01G0699400		OS02G0811200	OS10G0351500	OS07G0538400
OS02G0565500	OS02G0787200	OS05G0161200	Down		OS08G0365500	OS11G0274100	OS05G0161200	OS05G0161200		OS04G0366800	OS06G0130100	OS08G0374600
OS02G0787200	OS04G0654600	OS10G0412000	OS01G0678500		OS12G0615300	OS12G0611100	OS05G0486100	OS05G0161500		OS05G0318100	OS01G0133900	OS09G0570100
OS04G0654600	OS06G0140800	OS03G0366200	OS06G0308100		OS06G0717200	OS02G0623600		OS06G0128800		OS06G0130100	OS05G0261700	OS11G0212300
OS06G0140800	OS09G0570000		OS06G0708000		OS02G0811200	OS06G0717200		OS10G0412000		OS01G0133900	Down	OS11G0608300
OS09G0570000	OS11G0213000		OS01G0699600		OS04G0598600	OS10G0326200		OS03G0366200		OS01G0607900	OS09G0572600	OS11G0644000
OS11G0274100	OS11G0274100		OS01G0699400		OS10G0326200	OS01G0718300		OS07G0130100		OS03G0297800	OS01G0323100	OS11G0549300
OS12G0611100	OS11G0274700		OS05G0161500		OS01G0607900	OS02G0227700				OS03G0320800	OS01G0581400	OS02G0811200
OS12G0615300	OS11G0664000		OS10G0412000		OS01G0718300	OS03G0335500				OS05G0478300	OS01G0789200	OS04G0366000
OS06G0717200	OS12G0611100		OS03G0366200		OS01G0960400	OS03G0724300				OS12G0107700	OS02G0218400	OS05G0318100
OS04G0598600	OS07G0248600				OS01G0976900	OS04G0649700				OS12G0145900	OS08G0249100	OS09G0482640
OS10G0326200	OS06G0717200				OS02G0227700	OS05G0169600				Down	OS08G0521200	OS10G0351500
OS02G0553000	OS04G0598600				OS02G0629400	OS05G0522600				OS09G0572600	OS11G0644000	OS06G0130100
OS01G0607900	OS10G0151500				OS03G0724300	OS05G0595800				OS06G0126250	OS06G0130100	OS01G0133900
OS01G0718300	OS10G0326200				OS04G0649700	OS02G0215900				OS01G0323100	OS03G0397700	OS01G0514700
OS01G0818700	OS02G0553000				OS05G0169600	Down				OS01G0364400		OS01G0607900
OS01G0960400	OS01G0607900				OS05G0263100	OS09G0375600				OS01G0581400		OS03G0297800
OS02G0227700	OS01G0718300				OS02G0215900	OS05G0135800				OS01G0789200		OS03G0332900
OS02G0241100	OS01G0818700				Down	OS06G0126250				OS02G0218600		OS04G0122200
OS02G0629400	OS01G0960400				OS04G0202800	OS07G0495150				OS03G0226300		OS05G0261700
OS03G0266800	OS02G0227700				OS05G0135800	OS01G0929200				OS05G0463000		OS12G0107700
OS03G0335500	OS02G0241100				OS01G0602800	OS03G0148700				OS05G0498900		OS12G0145900
OS03G0724300	OS03G0335500				OS01G0929200	OS03G0825800				OS06G0191900		Down
OS04G0616700	OS03G0724300				OS02G0769700	OS04G0430000				OS06G0198900		OS09G0572600
OS04G0649700	OS04G0616700				OS03G0148700	OS06G0703000				OS06G0703000		OS11G0691280
OS05G0169600	OS04G0649700				OS03G0773700	OS07G0534500				OS08G0521200		OS01G0323100
OS05G0478300	OS05G0169600				OS04G0430000	OS07G0541700				OS01G0206800		OS01G0789200
OS02G0215900	OS05G0478300				OS04G0658700	OS08G0249100				OS02G0174400		OS02G0218400
Down	OS02G0215900				OS05G0125300	OS12G0486900				OS03G0397700		OS03G0226300
OS06G0126250	Down				OS06G0703000	OS01G0310800				OS12G0567500		OS06G0191900
OS01G0602800	OS01G0973500				OS07G0541700	OS03G0642600						OS11G0644000
OS01G0929200	OS09G0375600				OS08G0249100	OS04G0371100						OS02G0632800
OS03G0148700	OS05G0135800				OS08G0343000	OS10G0141300						OS01G0206800
OS04G0430000	OS06G0126250				OS09G0408900	OS08G0501000						OS03G0397700
OS05G0125300	OS01G0929200				OS12G0486900	OS09G0562600
OS05G0591800	OS02G0152300				OS01G0310800
OS06G0703000	OS02G0769700				OS04G0371100
OS07G0541700	OS03G0148700				OS09G0471500
OS09G0408900	OS04G0430000				OS10G0141300
OS11G0556400	OS05G0125300				OS08G0501000
OS12G0486900	OS05G0591800				OS01G0171000
OS01G0310800	OS06G0703000				OS02G0151100
OS09G0471500	OS07G0541700
OS10G0141300	OS08G0343000
OS08G0501000	OS09G0408900
OS01G0171000	OS12G0486900
OS02G0151100	OS01G0310800
OS02G0210700	OS10G0141300
OS02G0277700	OS08G0501000
OS04G0463000	OS01G0171000
OS04G0618700	OS02G0151100
OS12G0235700	OS02G0210700
OS05G0305900	OS04G0463000
	OS04G0534200
	OS04G0618700
	OS12G0235700
	OS05G0305900
PRJNA661210 (12h, 24, h, 36 h, 48 h)											PRJNA634330 (24 h)
Receptors-like kinases				Downstream singaling							Receptors-like kinases		Downstream singaling
12 h	24 h	36 h	48 h	12 h	24 h	36 h	48 h				24 h		24 h
OS11G0168600	OS11G0168600	OS11G0168600	OS07G0686800	OS03G0285800	OS01G0699600	OS03G0285800	OS03G0285800				UP	Down	UP	Down
OS07G0686800	OS07G0686800	OS07G0686800	OS03G0179400	OS06G0147800	OS06G0128800	OS01G0699500	OS06G0147800				OS04G0543000	OS06G0714900	OS05G0115800	OS04G0660500
OS04G0619400	OS03G0179400	OS03G0179400	OS04G0202800	OS10G0533600	OS06G0207700	OS01G0699600	OS06G0128800				OS01G0113200	OS10G0548700	OS06G0308100	OS02G0787300
OS09G0351700	OS04G0540900	OS04G0540900	OS09G0351700	OS06G0708000	OS12G0109200	OS05G0545400	OS06G0207700				OS04G0226600	OS10G0571300	OS02G0220700	OS03G0319300
OS04G0226600	OS01G0113200	OS04G0202800	OS01G0113200	OS01G0699500	OS02G0712600	OS01G0699400	OS09G0482800				OS03G0407900	OS05G0166900	OS01G0699400	OS03G0388100
OS04G0631800	OS04G0226600	OS10G0571300	OS04G0226600	OS01G0699600	OS04G0288500	OS06G0128800	OS04G0653200				OS01G0113300	OS04G0632100	OS06G0724900	OS04G0605500
OS03G0407900	OS06G0163000	OS04G0226600	OS04G0631800	OS02G0787300	OS07G0569800	OS09G0482800	OS02G0712600				OS01G0114100	OS09G0442100	OS01G0557500	OS05G0161500
OS08G0176200	OS03G0159100	OS04G0631800	OS06G0163000	OS02G0176700	OS08G0124000	OS02G0640500	OS04G0288500				OS01G0137950	OS01G0296000	OS05G0161200	OS05G0382600
OS01G0113300	OS08G0138700	OS03G0159100	OS03G0159100	OS05G0486100	OS08G0125800	OS02G0712600	OS07G0130100				OS02G0152300	OS02G0106900	OS02G0138900	OS08G0379200
OS01G0127700	OS08G0457400	OS03G0407900	OS03G0407900	OS06G0128800	OS08G0334300	OS04G0288500	OS07G0130400				OS02G0165100	OS02G0549200	OS07G0569800	OS09G0482800
OS01G0137950	OS10G0395000	OS08G0138700	OS08G0138700	OS07G0246200	OS09G0334800	OS07G0130100	OS07G0569800				OS02G0565500	OS02G0648100	OS08G0514000	OS01G0639900
OS01G0296000	OS08G0176200	OS08G0457400	OS08G0457400	OS12G0109200	Down	OS07G0569800	OS08G0124000				OS02G0639100	OS03G0113000		OS02G0314300
OS01G0784500	OS01G0113300	OS09G0442100	OS09G0442100	OS02G0712600		OS08G0124000	Down				OS02G0819900	OS03G0773700		OS11G0148000
OS02G0165100	OS01G0116300	OS10G0395000	OS08G0176200	OS04G0288500		OS08G0124700	OS05G0161500				OS04G0109100	OS05G0589700		OS01G0534900
OS02G0822900	OS01G0137950	OS08G0176200	OS01G0127700	OS07G0569800		OS08G0125800	OS01G0639900				OS05G0125300	OS07G0534500		OS06G0285400
OS04G0109100	OS01G0784500	OS01G0115566	OS01G0137950	OS08G0124000		OS08G0514000					OS06G0574200	OS08G0200500		OS08G0124100
OS04G0655300	OS02G0227900	OS01G0137282	OS01G0784500	OS08G0125200		Down					OS06G0690200	OS10G0200000		OS09G0268000
OS06G0574200	OS02G0648100	OS01G0137950	OS02G0227900	OS08G0334300		OS04G0605500					OS07G0538400	OS10G0516200		OS09G0334800
OS06G0689600	OS02G0681700	OS01G0581400	OS02G0648100	Down		OS05G0161500					OS07G0541700	OS11G0667700
OS06G0690200	OS03G0241600	OS01G0784500	OS02G0681700			OS01G0639900					OS08G0521200	OS11G0681400
OS07G0538400	OS04G0393900	OS02G0156000	OS03G0241600			OS02G0314300					OS11G0194900	OS04G0310400
OS07G0541700	OS06G0541600	OS02G0165100	OS04G0109100								OS11G0212300	OS06G0142500
OS08G0374600	OS06G0689600	OS02G0227900	OS04G0369000								OS11G0274700	OS07G0494300
OS09G0569800	OS07G0538400	OS02G0665800	OS04G0369066								OS10G0112700	OS09G0471400
OS09G0570100	OS07G0541700	OS04G0109100	OS05G0125300								OS09G0482640	OS12G0614800
OS10G0100500	OS08G0374600	OS04G0655400	OS06G0541600								OS02G0136900	OS12G0614851
OS10G0162836	OS09G0569800	OS06G0151700	OS06G0574200								OS02G0215700	OS02G0623932
OS11G0225000	OS09G0570100	OS06G0541600	OS06G0689600								OS02G0231700	OS01G0152000
OS11G0666200	OS11G0225000	OS06G0574200	OS06G0690200								OS02G0232500	OS01G0171000
OS11G0667700	OS11G0274700	OS06G0689600	OS07G0538400								OS02G0629400	OS01G0878300
OS11G0691800	OS11G0300700	OS07G0534500	OS09G0569800								OS03G0791700	OS02G0277700
OS12G0611100	OS11G0666200	OS07G0538400	OS09G0570100								OS04G0291900	OS02G0635600
OS11G0549300	OS11G0671950	OS07G0541700	OS10G0162836								OS04G0616300	OS03G0183800
OS02G0633066	OS11G0681400	OS08G0374600	OS11G0213000								OS05G0253200	OS03G0266800
OS04G0368800	OS11G0691800	OS08G0374701	OS11G0225000								OS05G0258400	OS03G0332900
OS10G0142600	OS12G0486900	OS09G0569800	OS11G0274700								OS05G0261700	OS03G0397700
OS01G0364100	OS11G0549300	OS11G0172350	OS11G0608300								OS05G0471000	OS04G0463000
OS01G0365000	OS02G0633066	OS11G0213000	OS11G0666200								OS05G0522600	OS05G0246600
OS02G0111600	OS04G0371100	OS11G0225000	OS11G0671950									OS05G0588300
OS02G0807800	OS07G0493800	OS11G0274700	OS11G0672200									OS06G0274300
OS04G0308100	OS09G0471500	OS11G0441900	OS11G0681400									OS12G0632900
OS04G0365100	OS10G0142600	OS11G0608300	OS11G0691800
OS04G0366000	OS12G0615300	OS11G0666200	OS12G0486900
OS04G0598600	OS02G0632800	OS11G0671950	OS11G0549300
OS04G0598900	OS01G0364100	OS11G0672200	OS04G0368800
OS04G0599000	OS01G0365000	OS11G0681400	OS04G0371100
OS09G0471200	OS02G0111600	OS11G0691800	OS07G0493800
OS09G0561500	OS02G0807800	OS12G0486900	OS07G0494800
OS10G0180800	OS02G0808100	OS11G0549300	OS08G0365500
OS11G0690066	OS04G0127500	OS04G0310400	OS10G0112700
OS11G0691300	OS04G0308100	OS04G0371100	OS12G0615300
OS02G0553000	OS04G0365100	OS07G0493800	OS02G0632800
OS01G0674800	OS04G0366000	OS10G0112700	OS01G0364100
OS01G0960400	OS04G0370100	OS10G0142600	OS01G0365000
OS02G0215700	OS04G0370900	OS12G0615300	OS02G0111600
OS02G0241100	OS09G0471200	OS02G0632800	OS02G0807800
OS03G0397700	OS09G0482640	OS04G0598800	OS04G0127500
OS03G0773300	OS09G0561500	OS01G0364100	OS04G0365100
OS04G0487200	OS09G0561600	OS01G0365000	OS04G0366000
OS04G0616500	OS09G0562600	OS02G0111600	OS04G0370100
OS05G0258400	OS10G0111400	OS02G0632100	OS04G0370900
OS05G0261700	OS11G0690066	OS02G0699824	OS04G0598900
OS05G0522600	OS11G0691300	OS02G0807800	OS06G0170100
OS06G0589600	OS11G0694100	OS02G0811200	OS09G0471200
OS05G0305900	OS02G0553000	OS04G0127500	OS09G0482640
OS01G0742400	OS01G0153000	OS04G0365100	OS09G0561500
Down	OS01G0514700	OS04G0366000	OS10G0111400
OS05G0317900	OS03G0397700	OS04G0370100	OS11G0690066
OS06G0165500	OS04G0227000	OS04G0370900	OS11G0691300
OS03G0825300	OS04G0227200	OS09G0471200	OS11G0694100
OS06G0693200	OS04G0616400	OS09G0482640	OS02G0553000
OS04G0633600	OS05G0258400	OS09G0561500	OS01G0153000
OS01G0117300	OS05G0261700	OS09G0561600	OS02G0241100
OS01G0247500	OS05G0522600	OS09G0562600	OS03G0397700
OS01G0602800	OS06G0589600	OS10G0111400	OS04G0122200
OS02G0106900	OS01G0742400	OS11G0690066	OS04G0227000
OS02G0787200	Down	OS11G0691300	OS04G0227200
OS03G0101200	OS01G0115750	OS11G0694100	OS04G0616700
OS03G0130900	OS11G0691280	OS02G0553000	OS04G0618700
OS03G0226300	OS01G0247500	OS01G0811001	OS05G0258400
OS03G0773700	OS01G0883000	OS01G0818700	OS05G0261700
OS04G0563900	OS03G0226300	OS02G0227700	OS05G0522600
OS05G0498900	OS05G0589700	OS02G0228300	OS06G0225300
OS05G0589700	OS11G0294800	OS02G0615500	OS07G0130100
OS07G0134200	OS04G0372100	OS02G0629400	OS01G0742400
OS07G0693000	OS11G0691650	OS03G0724300	Down
OS10G0516200	OS06G0186300	OS03G0773300	OS01G0115750
OS06G0717200		OS04G0227000	OS06G0165500
OS02G0194600		OS04G0227200	OS11G0691280
OS01G0133900		OS04G0616400	OS03G0825300
OS01G0171000		OS05G0261700	OS01G0117200
OS02G0728500		OS05G0522600	OS03G0226300
OS03G0183800		OS06G0589600	OS05G0589700
OS03G0791700		OS07G0130100	OS02G0623932
OS12G0632900		OS01G0742400	OS01G0171000
		Down	OS01G0694000
		OS05G0317900	OS03G0183800
		OS01G0115750
		OS06G0165500
		OS11G0691280
		OS02G0777400
		OS03G0101200
		OS03G0226300
		OS03G0773700
		OS04G0563900
		OS05G0589700
		OS11G0294800
		OS03G0841100
		OS01G0171000
		OS01G0694000
		OS02G0215700
PRJNA1062412 ( 24 h, 48 h, 72 h)
Receptors-like kinases				Downstream singaling
24 h	48 h	72 h		24 h	48 h	72 h
OS11G0168600	OS11G0168600	OS02G0648100		OS03G0285800	OS03G0285800	OS05G0594200
OS03G0179400	OS09G0533600	OS02G0822900		OS05G0486100	OS05G0486100	OS04G0288500
OS09G0533600	OS04G0202800	OS04G0369000		OS07G0246200	OS07G0246200	OS05G0594200
OS04G0202800	OS04G0619400	OS06G0689600		OS05G0594200	OS05G0594200	OS04G0288500
OS04G0619400	OS09G0351700	OS07G0538400		OS04G0288500	OS04G0288500	OS03G0285800
OS09G0351700	OS03G0407900	OS08G0200500		OS08G0124000	OS08G0124000	Down
OS03G0407900	OS08G0457400	OS09G0570100		Down	Down
OS08G0457400	OS10G0395000	OS10G0162836		OS03G0388100	OS05G0161500
OS09G0442100	OS08G0176200	OS11G0225000		OS01G0639900	OS09G0482800
OS08G0176200	OS01G0115566	OS11G0274700
OS02G0165100	OS01G0115600	OS11G0608300
OS02G0648100	OS01G0117400	OS11G0667600
OS02G0822900	OS01G0127700	OS11G0681400
OS04G0369000	OS02G0228000	OS12G0611100
OS06G0689600	OS04G0369000	OS02G0632900
OS07G0538400	OS06G0574200	OS02G0633066
OS08G0200500	OS06G0689600	OS04G0368800
OS09G0570100	OS07G0538400	OS07G0493800
OS10G0162836	OS07G0540500	OS12G0615300
OS11G0225000	OS07G0541700	OS02G0632800
OS11G0274700	OS08G0200500	OS04G0598800
OS11G0608300	OS09G0570100	OS01G0364800
OS11G0667600	OS11G0213000	OS01G0365000
OS11G0681400	OS11G0225000	OS02G0111600
OS12G0611100	OS11G0274700	OS02G0807800
OS02G0632900	OS11G0608300	OS04G0127500
OS02G0633066	OS11G0666200	OS04G0365100
OS04G0368800	OS11G0667600	OS04G0366000
OS07G0493800	OS11G0671950	OS04G0366800
OS12G0615300	OS11G0681400	OS04G0368000
OS02G0632800	OS12G0611100	OS04G0370100
OS04G0598800	OS02G0632900	OS04G0370900
OS01G0364800	OS02G0633066	OS11G0168600
OS01G0365000	OS04G0368800	OS03G0179400
OS02G0111600	OS07G0493800	OS09G0533600
OS02G0807800	OS07G0494800	OS04G0202800
OS04G0127500	OS09G0471400	OS04G0619400
OS04G0365100	OS10G0142600	OS09G0351700
OS04G0366000	OS12G0615300	OS03G0407900
OS04G0366800	OS02G0632800	OS08G0457400
OS04G0368000	OS04G0598800	OS09G0442100
OS04G0370100	OS01G0364800	OS08G0176200
OS04G0370900	OS01G0365000	OS02G0165100
OS05G0318100	OS02G0111600	OS04G0598800
OS10G0180800	OS02G0807800	OS01G0364800
OS04G0616500	OS04G0127500	OS01G0365000
OS04G0616700	OS04G0365100	OS02G0111600
OS01G0742400	OS04G0366000	OS02G0807800
Down	OS04G0366800	OS04G0127500
OS05G0317900	OS04G0368000	OS04G0365100
OS01G0115750	OS04G0370100	OS04G0366000
OS01G0581400	OS04G0370900	Down
OS03G0226300	OS10G0180800	OS01G0581400
OS04G0598900	OS01G0152000	OS03G0226300
OS02G0194600	OS01G0607900	OS02G0194600
OS02G0728500	OS02G0227700	OS02G0728500
	OS04G0227000	OS05G0317900
	OS04G0616500	OS01G0115750
	OS04G0616700
	OS04G0649700
	OS05G0256500
	OS01G0742400
	Down
	OS03G0226300
	OS04G0310400
	OS02G0194600
