# Supplementary material for: Transcriptional Dynamics of Receptor-Based Genes Reveal Immunity Hubs in Rice Response to Magnaporthe oryzae Infection
Source: Int J Mol Sci. 2025 May 12;26(10):4618. doi: 10.3390/ijms26104618 (PMC12111697; doi:10.3390/ijms26104618)
Supplement: Supplementary file 1 [file ijms-26-04618-s001.zip › Supplementary Data 7. Extracelular receptors .xlsx]

## Sheet: Extracelular recptors
Supplementary Data 7: Robust list of extracellular receptor-based genes (RLCKs, WAKs, RLKs) responsive to MOR infection at different time points
Microarray profiles													RNA-seq profiles
1. RLCKs													RLKS -UP				RLKS -down				Waks -UP				WAKS -down				RLCS -UP				RLCKs -down
Reg.	T1		Reg.	T2		Reg.	T3		Reg.	T4			T1 (20)	T2 (24)	T3 (28)	T4 (32)	T1 (4)	T2	T3 (13)	T4 (16)	T1 (14)	T2 (11)	T3 (21)	T4 (18)	T1	T2	T3	T4	T1 (40)	T2 (51)	T3 (71)	T4 (76)	T1 (13)	T2 (16)	T3 (30)	T4 (24)
	Gene ID	Symbol		Gene ID	Symbol		Gene ID	Symbol		Gene ID	Symbol		OS02G0553000	OS02G0553000	S02G0553000	OS02G0553000	OS02G0227700	OS01G0711200	OS01G0171000	OS01G0171000	OS02G0699824	OS02G0699824	OS04G0598800	OS02G0807800	OS04G0368000	OS01G0364800	OS01G0310500	OS01G0310500	OS07G0686800	OS11G0168600	OS11G0168600	OS11G0168600	OS10G0548700	OS10G0548700	OS09G0375600	OS09G0375600
Up	OS11G0666200	OsRLCK345	Up	OS08G0374600	OsRLCK253	Up	OS08G0457400	OsRLCK255	Up	OS12G0486900	OsRLCK369		OS01G0674800	OS01G0152000	OS01G0152000	OS01G0152000	OS02G0232500	OS02G0227700	OS01G0239700	OS01G0239700	OS02G0807800	OS02G0811200	OS02G0699824	OS02G0811200	OS07G0494300	OS02G0111600	OS02G0111600	OS02G0111600	OS02G0819600	OS07G0686800	OS07G0686800	OS07G0686800	OS05G0317900	OS05G0317900	OS10G0548700	OS05G0317900
Up	OS04G0226600	OsRLCK138	Up	OS12G0486900	OsRLCK369	Up	OS12G0486900	OsRLCK369	Up	OS08G0374600	OsRLCK253		OS02G0151100	OS02G0151100	OS02G0151100	OS01G0811001	OS03G0773700	OS02G0728500	OS01G0607900	OS01G0607900	OS02G0811200	OS04G0275100	OS02G0807200	OS04G0275100	OS11G0555600	OS02G0633066	OS02G0633066	OS02G0633066	OS10G0542800	OS02G0819600	OS02G0819600	OS02G0819600	OS06G0165500	OS06G0165500	OS05G0317900	OS01G0890100
Up	OS08G0457400	OsRLCK255	Up	OS11G0666200	OsRLCK345	Up	OS11G0666200	OsRLCK345	Up	OS11G0666200	OsRLCK345		OS02G0211800	OS02G0211800	OS02G0211800	OS01G0818700	OS04G0616700	OS05G0256100	OS01G0694000	OS01G0694000	OS04G0275100	OS04G0308100	OS02G0807800	OS04G0308100		OS04G0368000	OS04G0366000	OS04G0368000	OS01G0973500	OS10G0542800	OS10G0542800	OS10G0542800	OS09G0351700	OS01G0114300	OS06G0165500	OS06G0165500
Up	OS07G0541700	OsRLCK237	Up	OS07G0534500	OsRLCK233	Up	OS03G0407900	OsRLCK110	Up	OS08G0457400	OsRLCK255		OS02G0231700	OS02G0215700	OS02G0231700	OS01G0821900		OS12G0632900	OS01G0819100	OS01G0711200	OS04G0308100	OS04G0598900	OS02G0811200	OS04G0370100			OS04G0368000		OS09G0533600	OS01G0973500	OS01G0973500	OS01G0973500	OS09G0356000	OS01G0602800	OS09G0351700	OS09G0351700
Up	OS07G0686800	OsRLCK241	Up	OS07G0686800	OsRLCK241	Up	OS08G0374600	OsRLCK253	Up	OS03G0264300	OsRLCK106		OS02G0241100	OS02G0231700	OS02G0241100	OS02G0151100		OS12G0638100	OS01G0878300	OS01G0878300	OS04G0370100	OS04G0599000	OS04G0275100	OS04G0517700			OS07G0494300		OS10G0442800	OS02G0650500	OS02G0650500	OS02G0650500	OS01G0929200	OS02G0218400	OS09G0351800	OS09G0351800
Up	OS12G0486900	OsRLCK369	Up	OS03G0407900	OsRLCK110	Up	OS07G0686800	OsRLCK241	Up	OS03G0407900	OsRLCK110		OS02G0615500	OS02G0241100	OS02G0615500	OS02G0211800			OS02G0232500	OS02G0232500	OS04G0598900	OS09G0471200	OS04G0308100	OS04G0598900					OS04G0619400	OS09G0533600	OS03G0179400	OS03G0179400	OS02G0218400	OS03G0101200	OS01G0117000	OS01G0310500
Up	OS10G0395000	OsRLCK298	Up	OS04G0631800	OsRLCK162	Up	OS07G0541700	OsRLCK237	Up	OS07G0686800	OsRLCK241		OS02G0629400	OS02G0615500	OS02G0629400	OS02G0228300			OS02G0635600	OS02G0635600	OS04G0599000	OS09G0482640	OS04G0370100	OS04G0599000					OS03G0159100	OS10G0442800	OS04G0543000	OS04G0543000	OS03G0130900	OS03G0130900	OS01G0310500	OS01G0602800
Up	OS04G0631800	OsRLCK162	Up	OS07G0541700	OsRLCK237	Up	OS12G0614800	OsRLCK374	Up	OS07G0541700	OsRLCK237		OS03G0329700	OS02G0629400	OS03G0329700	OS02G0231700			OS02G0728500	OS02G0728500	OS09G0471200	OS10G0141200	OS04G0598900	OS06G0170100					OS06G0202900	OS04G0201900	OS09G0533600	OS09G0533600	OS03G0773700	OS03G0226300	OS01G0602800	OS02G0777400
Up	OS04G0202800	OsRLCK136	Up	OS08G0457400	OsRLCK255	Up	OS10G0395000	OsRLCK298	Up	OS01G0114400	OsRLCK7		OS03G0397700	OS03G0329700	OS03G0397700	OS02G0241100			OS03G0773700	OS02G0777400	OS09G0561500	OS11G0690066	OS04G0599000	OS08G0501200					OS08G0457400	OS04G0619400	OS10G0442800	OS10G0442800	OS07G0134200	OS04G0632300	OS01G0883000	OS03G0101200
Up	OS07G0534500	OsRLCK233	Up	OS07G0538400	OsRLCK235	Up	OS07G0534500	OsRLCK233	Up	OS09G0442100	OsRLCK272		OS03G0773300	OS03G0397700	OS03G0724300	OS02G0615500			OS05G0256100	OS03G0773700	OS09G0561600	OS11G0691300	OS06G0170100	OS08G0501500					OS01G0127700	OS04G0616200	OS04G0201900	OS04G0201900	OS08G0200500	OS05G0498900	OS01G0929200	OS03G0130900
Up	OS04G0393900	OsRLCK149	Up	OS09G0570100	OsRLCK282	Up	OS04G0631800	OsRLCK162	Up	OS04G0631800	OsRLCK162		OS04G0122200	OS04G0122200	OS04G0122200	OS02G0629400			OS12G0632900	OS05G0256100	OS10G0141200		OS08G0501200	OS09G0471200					OS01G0964400	OS03G0159100	OS04G0202500	OS04G0202500	OS07G0494300	OS06G0727400	OS02G0218400	OS03G0226300
Up	OS04G0543000	OsRLCK155	Up	OS09G0442100	OsRLCK272	Up	OS07G0538400	OsRLCK235	Up	OS01G0822200	OsRLCK47		OS04G0291900	OS04G0291900	OS04G0291900	OS03G0329700			OS12G0638100	OS05G0478300	OS10G0142600		OS08G0501500	OS09G0471400					OS02G0156000	OS03G0407900	OS04G0619400	OS04G0202800	OS06G0717200	OS08G0521200	OS03G0101200	OS03G0773700
Up	OS08G0374600	OsRLCK253	Up	OS01G0115600	OsRLCK11	Up	OS04G0202800	OsRLCK136	Up	OS04G0543000	OsRLCK155		OS04G0487200	OS04G0487200	OS04G0487200	OS03G0397700				OS12G0102500	OS11G0690066		OS09G0471200	OS09G0562600					OS02G0165100	OS08G0138700	OS04G0616200	OS04G0619400		OS10G0561500	OS03G0130900	OS05G0371600
Up	OS04G0369100	OsRLCK145	Up	OS04G0655300	OsRLCK168	Up	OS04G0563900	OsRLCK157	Up	OS04G0633800	OsRLCK165		OS05G0257100	OS04G0616200	OS04G0616200	OS03G0724300				OS12G0632900			OS09G0471400	OS10G0141200					OS02G0211800	OS08G0457400	OS01G0670300	OS04G0616200		OS02G0632900	OS03G0773700	OS05G0498900
Up	OS11G0691800	OsRLCK354	Up	OS04G0563900	OsRLCK157	Up	OS09G0442100	OsRLCK272	Up	OS08G0138700	OsRLCK245		OS05G0471000	OS05G0261700	OS05G0169600	OS04G0122200				OS12G0638100			OS09G0482640	OS10G0142600					OS02G0212900	OS01G0127700	OS04G0226600	OS01G0670300		OS02G0633066	OS05G0371600	OS05G0589700
Up	OS03G0159100	OsRLCK101	Up	OS09G0123300	OsRLCK259	Up	OS04G0202500	OsRLCK135	Up	OS04G0202800	OsRLCK136		OS05G0522600	OS05G0263100	OS05G0261700	OS04G0291900							OS09G0561500	OS11G0690066					OS02G0648100	OS01G0822200	OS02G0777800	OS04G0226600			OS05G0589700	OS07G0134200
Up	OS01G0137200	OsRLCK20	Up	OS10G0395000	OsRLCK298	Up	OS03G0264300	OsRLCK106	Up	OS06G0690200	OsRLCK215		OS11G0694600	OS05G0414700	OS05G0263100	OS04G0487200							OS09G0561600	OS11G0691300					OS02G0681700	OS01G0964400	OS03G0159100	OS06G0163000			OS06G0727400	OS07G0693000
Up	OS03G0264300	OsRLCK106	Up	OS11G0168600	OsRLCK311	Up	OS10G0483400	OsRLCK302	Up	OS02G0777800	OsRLCK86		OS05G0305900	OS05G0471000	OS05G0414700	OS04G0506100							OS10G0141200						OS02G0819900	OS02G0156000	OS03G0407900	OS03G0159100			OS07G0134200	OS08G0249100
Up	OS01G0115600	OsRLCK11	Up	OS01G0114400	OsRLCK7	Up	OS08G0138700	OsRLCK245	Up	OS04G0563900	OsRLCK157		OS01G0742400	OS05G0522600	OS05G0471000	OS04G0616200							OS10G0142600						OS03G0839900	OS02G0165100	OS08G0138700	OS03G0407900			OS07G0693000	OS08G0506400
Up	OS11G0225000	OsRLCK319	Up	OS12G0611100	OsRLCK373	Up	OS06G0690200	OsRLCK215	Up	OS10G0395000	OsRLCK298			OS06G0225300	OS05G0522600	OS05G0169600							OS11G0690066						OS04G0430000	OS02G0211800	OS08G0457400	OS08G0138700			OS08G0200500	OS08G0521200
Up	OS03G0407900	OsRLCK110	Up	OS06G0690200	OsRLCK215	Up	OS01G0822200	OsRLCK47	Up	OS04G0202500	OsRLCK135			OS11G0694600	OS06G0225300	OS05G0253200													OS04G0548400	OS02G0212900	OS02G0513000	OS08G0457400			OS08G0249100	OS10G0561500
Up	OS06G0541600	OsRLCK206	Up	OS06G0714900	OsRLCK218	Up	OS04G0633800	OsRLCK165	Up	OS02G0165100	OsRLCK63			OS05G0305900	OS06G0589600	OS05G0261700													OS04G0655300	OS02G0665800	OS01G0127700	OS10G0431900			OS08G0506400	OS02G0633066
Up	OS04G0369000	OsRLCK144	Up	OS05G0387700	OsRLCK186	Up	OS02G0165100	OsRLCK63	Up	OS04G0655300	OsRLCK168			OS01G0742400	OS11G0694600	OS05G0263100													OS05G0125300	OS02G0681700	OS01G0137500	OS02G0513000			OS08G0521200	OS06G0717200
Up	OS03G0241600	OsRLCK105	Up	OS01G0973500	OsRLCK57	Up	OS01G0114400	OsRLCK7	Up	OS04G0619400	OsRLCK160				OS07G0130100	OS05G0414700													OS06G0663900	OS02G0819900	OS01G0822200	OS01G0127700			OS10G0561500
Up	OS09G0570100	OsRLCK282	Up	OS10G0571300	OsRLCK308	Up	OS04G0616200	OsRLCK159	Up	OS01G0152800	OsRLCK25				OS05G0305900	OS05G0471000													OS06G0690200	OS03G0131000	OS01G0964400	OS01G0137500			OS11G0681400
Up	OS04G0584100	OsRLCK158	Up	OS10G0483400	OsRLCK302	Up	OS04G0655300	OsRLCK168	Up	OS02G0681700	OsRLCK83				OS01G0742400	OS05G0522600													OS07G0537200	OS03G0148700	OS02G0118200	OS01G0601200			OS02G0632900
Up	OS08G0138700	OsRLCK245	Up	OS04G0490500	OsRLCK152	Up	OS05G0372100	OsRLCK185	Up	OS11G0672200	OsRLCK351				OS04G0598800	OS06G0225300													OS08G0374600	OS04G0430000	OS02G0156000	OS01G0822200			OS02G0633066
Up	OS01G0113300	OsRLCK3	Up	OS02G0681700	OsRLCK83	Up	OS02G0681700	OsRLCK83	Up	OS01G0113300	OsRLCK3					OS11G0694600													OS08G0374701	OS04G0548400	OS02G0165100	OS01G0964400			OS07G0494300
Up	OS03G0179400	RLCK103	Up	OS03G0264300	OsRLCK106	Up	OS04G0619400	OsRLCK160	Up	OS03G0132800	OsRLCK98					OS07G0130100													OS09G0408900	OS04G0655300	OS02G0211800	OS02G0156000			OS06G0717200
Up	OS02G0186500	OsRLCK64	Up	OS05G0463000	OsRLCK188	Up	OS01G0152800	OsRLCK25	Up	OS04G0616200	OsRLCK159					OS05G0305900													OS09G0569800	OS04G0679200	OS02G0212900	OS02G0165100
Up	OS07G0494800	OsRLCK231	Up	OS08G0138700	OsRLCK245	Up	OS09G0570100	OsRLCK282	Up	OS03G0241400	OsRLCK105					OS01G0742400													OS09G0570100	OS05G0387700	OS02G0648100	OS02G0211800
Up	OS01G0114100	OsRLCK5	Up	OS06G0676600	OsRLCK213	Up	OS06G0714900	OsRLCK218	Up	OS01G0935800	OsRLCK54																		OS10G0141200	OS06G0663900	OS02G0665800	OS02G0212900
Up	OS06G0690200	OsRLCK215	Up	OS03G0159100	OsRLCK101	Up	OS11G0672200	OsRLCK351	Up	OS12G0614800	OsRLCK374																		OS11G0213000	OS06G0689600	OS02G0681700	OS02G0665800
Up	OS04G0563900	OsRLCK157	Up	OS01G0114100	OsRLCK5	Up	OS09G0123300	OsRLCK259	Up	OS06G0714900	OsRLCK218																		OS11G0441900	OS06G0690200	OS02G0819900	OS02G0681700
Up	OS11G0168600	OsRLCK311	Up	OS02G0819600	OsRLCK88	Up	OS01G0113300	OsRLCK3	Up	OS04G0655400	OsRLCK169																		OS11G0667000	OS07G0537200	OS03G0131000	OS02G0819900
Up	OS01G0929200	OsRLCK53	Up	OS04G0619400	OsRLCK160	Up	OS01G0973500	OsRLCK57	Up	OS05G0372100	OsRLCK185																		OS11G0672200	OS08G0343000	OS03G0148700	OS03G0131000
Up	OS05G0372100	OsRLCK185	Up	OS04G0503600	OsRLCK153	Up	OS11G0168600	OsRLCK311	Up	OS02G0819900	OsRLCK89																		OS12G0486900	OS08G0374600	OS04G0430000	OS03G0148700
Up	OS01G0114900	OsRLCK9	Up	OS04G0226600	OsRLCK138	Up	OS04G0679200	OsRLCK172	Up	OS01G0116200	OsRLCK13																		OS11G0549300	OS08G0374701	OS04G0503600	OS03G0283900
Up	OS11G0672200	OsRLCK351	Up	OS01G0822200	OsRLCK47	Up	OS01G0116200	OsRLCK13	Up	OS12G0611100	OsRLCK373																		OS10G0142600	OS09G0408900	OS04G0548400	OS04G0109100
Up	OS11G0609500	OsRLCK339	Up	OS08G0343000	OsRLCK251	Up	OS01G0127700	OsRLCK19	Up	OS09G0479200	OsRLCK275																		OS01G0136400	OS09G0569800	OS04G0634500	OS04G0503600
Up	OS01G0545500	OsRLCK36	Up	OS02G0819900	OsRLCK89	Up	OS04G0226600	OsRLCK138	Up	OS11G0664000	OsRLCK343																			OS09G0570100	OS04G0655300	OS04G0548400
Up	OS04G0633800	OsRLCK165	Up	OS04G0543000	OsRLCK155	Up	OS02G0118200	OsRLCK60	Up	OS04G0679200	OsRLCK172																			OS10G0141200	OS04G0679200	OS04G0634500
Up	OS07G0538400	OsRLCK235	Up	OS05G0218400	OsRLCK181	Up	OS12G0611100	OsRLCK373	Up	OS09G0123300	OsRLCK259																			OS11G0213000	OS05G0125300	OS04G0655300
Up	OS10G0442800	OsRLCK301	Up	OS04G0679200	OsRLCK172	Up	OS04G0490500	OsRLCK152	Up	OS02G0118200	OsRLCK60																			OS11G0441900	OS05G0387700	OS04G0679200
Up	OS02G0681700	OsRLCK83	Up	OS09G0408900	OsRLCK270	Up	OS02G0819600	OsRLCK88	Up	OS07G0538400	OsRLCK235																			OS11G0667000	OS06G0663900	OS05G0125300
Up	OS06G0727400	OsRLCK220	Up	OS10G0442800	OsRLCK301	Up	OS06G0663200	OsRLCK211	Up	OS11G0168600	OsRLCK311																			OS11G0667700	OS06G0689600	OS05G0387700
Up	OS01G0117300	OsRLCK17	Up	OS03G0148700	OsRLCK100	Up	OS04G0543000	OsRLCK155	Up	OS10G0483400	OsRLCK302																			OS11G0672200	OS06G0690200	OS06G0663900
Up	OS01G0784500	OsRLCK44	Up	OS02G0118200	OsRLCK60	Up	OS03G0132800	OsRLCK98	Up	OS11G0691800	OsRLCK354																			OS12G0109800	OS07G0537200	OS06G0689600
Up	OS01G0117200	OsRLCK16 OS01G0117200	Up	OS03G0838100	OsRLCK121	Up	OS02G0777800	OsRLCK86	Up	OS01G0973500	OsRLCK57																			OS12G0486900	OS07G0540500	OS06G0690200
Down	OS05G0589700	OsRLCK191	Up	OS06G0663900	OsRLCK212	Up	OS09G0408900	OsRLCK270	Up	OS04G0584100	OsRLCK158																			OS11G0549300	OS07G0695300	OS07G0537200
Down	OS01G0137500	OsRLCK22	Up	OS07G0494800	OsRLCK231	Up	OS08G0343000	OsRLCK251	Up	OS09G0408900	OsRLCK270																				OS08G0343000	OS07G0540500
			Up	OS05G0135800	RLCK178	Up	OS04G0393900	OsRLCK149	Up	OS04G0393900	OsRLCK149																				OS08G0374600	OS07G0695300
			Up	OS03G0131000	OsRLCK97	Up	OS06G0676600	OsRLCK213	Up	OS04G0226600	OsRLCK138																				OS08G0374701	OS08G0343000
			Up	OS03G0825800	OsRLCK120	Up	OS04G0503600	OsRLCK153	Up	OS11G0667700	OsRLCK348																				OS09G0361100	OS08G0374600
			Down	OS09G0351700	OsRLCK265	Up	OS01G0935800	OsRLCK54	Up	OS01G0267800	OsRLCK29																				OS09G0408900	OS08G0374701
			Down	OS05G0589700	OsRLCK191	Up	OS03G0241400	OsRLCK105	Up	OS02G0650500	OsRLCK80																				OS09G0569800	OS09G0361100
			Down	OS05G0498900	OsRLCK189	Up	OS02G0787200	OsRLCK87	Up	OS02G0639100	OsRLCK78																				OS09G0570000	OS09G0408900
			Down	OS02G0670100	OsRLCK82	Up	OS03G0159100	OsRLCK101	Up	OS02G0819600	OsRLCK88																				OS09G0570100	OS09G0569800
			Down	OS02G0777400	OsRLCK85	Up	OS02G0819900	OsRLCK89	Up	OS03G0131000	OsRLCK97																				OS10G0100500	OS09G0570000
			Down	OS08G0506400	OsRLCK257	Up	OS03G0131000	OsRLCK97	Up	OS01G0127700	OsRLCK19																				OS10G0141200	OS09G0570100
			Down	OS08G0249100	OsRLCK249	Up	OS04G0548400	OsRLCK156	Up	OS07G0534500	OsRLCK233																				OS10G0483400	OS10G0100500
			Down	OS02G0212900	OsRLCK66	Up	OS02G0650500	OsRLCK80	Up	OS09G0513600	OsRLCK277																				OS11G0213000	OS10G0141200
			Down	OS03G0825300	OsRLCK119	Up	OS05G0218400	OsRLCK181	Up	OS04G0548400	OsRLCK156																				OS11G0441900	OS10G0548300
			Down	OS02G0106900	OsRLCK58	Up	OS11G0667700	OsRLCK348	Up	OS06G0166900	OsRLCK199																				OS11G0667000	OS11G0213000
			Down	OS09G0375600	OsRLCK269	Up	OS11G0691800	OsRLCK354	Up	OS02G0565500	OsRLCK74																				OS11G0671950	OS11G0274700
			Down	OS01G0602800	OsRLCK42	Up	OS10G0571300	OsRLCK308	Up	OS04G0503600	OsRLCK153																				OS11G0672200	OS11G0441900
			Down	OS03G0113000	OsRLCK95	Up	OS05G0387700	OsRLCK186	Up	OS09G0533600	OsRLCK278																				OS12G0486900	OS11G0607900
			Down	OS12G0109800	OsRLCK358	Up	OS06G0166900	OsRLCK199	Up	OS07G0537200	OsRLCK234																				OS11G0549300	OS11G0667000
			Down	OS04G0430000	OsRLCK151	Up	OS09G0513600	OsRLCK277	Up	OS05G0387700	OsRLCK186																				OS09G0471400	OS11G0667700
						Up	OS05G0135800	RLCK178	Up	OS01G0114100	OsRLCK5																				OS10G0142600	OS11G0671950
						Up	OS10G0442800	OsRLCK301	Up	OS03G0159100	OsRLCK101																					OS11G0672200
						Up	OS04G0584100	OsRLCK158	Up	OS04G0490500	OsRLCK152																					OS12G0486900
						Up	OS03G0148700	OsRLCK100	Up	OS06G0676600	OsRLCK213																					OS11G0549300
						Up	OS03G0838100	OsRLCK121	Down	OS09G0351700	OsRLCK265																					OS09G0471400
						Up	OS01G0789200	OsRLCK45	Down	OS05G0589700	OsRLCK191																					OS10G0142600
						Up	OS11G0664000	OsRLCK343	Down	OS01G0602800	OsRLCK42																					OS10G0142600
						Up	OS06G0202900	OsRLCK203	Down	OS06G0191900	OsRLCK201
						Up	OS03G0283900	OsRLCK108	Down	OS04G0369000	OsRLCK144
						Down	OS09G0351700	OsRLCK265	Down	OS01G0852100	OsRLCK48
						Down	OS05G0589700	OsRLCK191	Down	OS03G0773700	OsRLCK117
						Down	OS03G0773700	OsRLCK117	Down	OS10G0548700	RLCK306
						Down	OS02G0670100	OsRLCK82	Down	OS05G0498900	OsRLCK189
						Down	OS04G0369000	OsRLCK144	Down	OS01G0883000	OsRLCK50
						Down	OS06G0191900	OsRLCK201	Down	OS03G0223000	OsRLCK377
						Down	OS01G0852100	OsRLCK48	Down	OS01G0929200	OsRLCK53
						Down	OS05G0498900	OsRLCK189	Down	OS06G0165500	OsRLCK198
						Down	OS01G0117200	OsRLCK16 OS01G0117200	Down	OS03G0825300	OsRLCK119
						Down	OS09G0375600	OsRLCK269	Down	OS04G0685900	OsRLCK174
						Down	OS01G0602800	OsRLCK42	Down	OS01G0117200	OsRLCK16
						Down	OS02G0777400	OsRLCK85	Down	OS02G0549200	OsRLCK73
						Down	OS06G0165500	OsRLCK198	Down	OS09G0375600	OsRLCK269
						Down	OS08G0249100	OsRLCK249	Down	OS02G0777400	OsRLCK85
						Down	OS04G0430000	OsRLCK151	Down	OS08G0249100	OsRLCK249
						Down	OS02G0212900	OsRLCK66	Down	OS10G0431900	OsRLCK300
						Down	OS03G0825300	OsRLCK119	Down	OS11G0445300	OsRLCK327
						Down	OS10G0200000	OsRLCK295	Down	OS12G0121100	OsRLCK359
						Down	OS11G0274100	OsRLCK321	Down	OS12G0109800	OsRLCK358
						Down	OS12G0121100	OsRLCK359	Down	OS11G0121400	OsRLCK309
						Down	OS03G0223000	OsRLCK377	Down	OS02G0106900	OsRLCK58
						Down	OS11G0300700	OsRLCK325	Down	OS10G0405100	OsRLCK299
						Down	OS11G0121400	OsRLCK309	Down	OS01G0114600	OsRLCK8
						Down	OS02G0549200	OsRLCK73	Down	OS04G0430000	OsRLCK151
						Down	OS10G0548700	RLCK306	Down	OS02G0212900	OsRLCK66
						Down	OS04G0685900	OsRLCK174	Down	OS01G0117400	OsRLCK18
						Down	OS01G0588500	OsRLCK40	Down	OS05G0100700	OsRLCK175
						Down	OS10G0405100	OsRLCK299	Down	OS01G0113400	OsRLCK4
						Down	OS06G0693200	OsRLCK216	Down	OS01G0296000	OsRLCK30
						Down	OS01G0883000	OsRLCK50	Down	OS01G0117000	OsRLCK15
						Down	OS12G0109800	OsRLCK358	Down	OS09G0572100	OsRLCK283
						Down	OS11G0294800	OsRLCK324	Down	OS03G0113000	OsRLCK95
						Down	OS01G0113400	OsRLCK4	Down	OS11G0274100	OsRLCK321
						Down	OS09G0572100	OsRLCK283	Down	OS03G0844100	OsRLCK123
						Down	OS04G0654600	OsRLCK167	Down	OS02G0152300	OsRLCK61
						Down	OS02G0106900	OsRLCK58	Down	OS01G0117300	OsRLCK17
						Down	OS04G0632300	OsRLCK379	Down	OS04G0619600	OsRLCK161
									Down	OS07G0134200	OsRLCK222
									Down	OS03G0274800	OsRLCK107
									Down	OS03G0130900	OsRLCK96
									Down	OS04G0632300	OsRLCK379
									Down	OS06G0168800	OsRLCK200
									Down	OS08G0200500	OsRLCK247
									Down	OS11G0194900	OsRLCK315
									Down	OS01G0115600	OsRLCK11
									Down	OS01G0310500	OsRLCK31
									Down	OS01G0588500	OsRLCK40
									Down	OS06G0693200	OsRLCK216
									Down	OS11G0294800	OsRLCK324
2. WAKs
Reg.	T1		Reg.	T2		Reg.	T3		Reg.	T4
	Gene ID	Symbol		Gene ID	Symbol		Gene ID	Symbol		Gene ID	Symbol
Up	OS02G0807900	OsWAK21	Up	OS02G0807200	OsWAK18	Up	OS04G0127500	OsWAK29	Up	OS09G0561500	WAK90
Up	OS02G0807200	OsWAK18	Up	OS04G0127500	OsWAK29	Up	OS02G0807200	OsWAK18	Up	OS04G0127500	OsWAK29
Up	OS09G0561500	WAK90	Up	OS02G0632800	WAK14	Up	OS09G0561500	WAK90	Up	OS02G0811200	OsWAK24
Up	OS02G0632800	WAK14	Up	OS10G0142600	OsWAK101	Up	OS02G0811200	OsWAK24	Up	OS02G0807200	OsWAK18
Up	OS02G0807800	OsWAK20	Up	OS02G0807800	OsWAK20	Up	OS04G0598900	OsWAK50	Up	OS04G0598900	OsWAK50
Up	OS04G0308100	OsWAK35	Up	OS04G0598900	OsWAK50	Up	OS02G0808300	OsWAK23	Up	OS01G0136400	OsWAK1
Up	OS10G0142600	OsWAK101	Up	OS02G0808300	OsWAK23	Up	OS02G0807800	OsWAK20	Up	OS03G0225700	WAK25
Up	OS04G0598900	OsWAK50	Up	OS04G0307500	OsWAK32	Up	OS03G0225700	WAK25	Up	OS04G0368800	OsWAK45
Up	OS09G0471500	OsWAK82	Up	OS09G0561500	WAK90	Up	OS02G0632800	WAK14	Up	OS02G0808300	OsWAK23
Up	OS09G0471400	OsWAK81	Up	OS03G0225700	WAK25	Up	OS01G0136800	OsWAK2	Up	OS02G0807900	OsWAK21
Up	OS04G0127500	OsWAK29	Up	OS01G0136800	OsWAK2	Up	OS10G0142600	OsWAK101	Up	OS01G0136800	OsWAK2
Up	OS02G0808300	OsWAK23	Up	OS04G0599000	OsWAK53	Up	OS04G0307500	OsWAK32	Up	OS07G0493800	OsWAK71
Up	OS02G0623600	OsWAK12	Up	OS04G0308100	OsWAK35	Up	OS01G0136400	OsWAK1	Up	OS04G0517700	OsWAK51
Up	OS04G0368800	OsWAK45	Up	OS07G0493800	OsWAK71	Up	OS02G0807900	OsWAK21	Up	OS02G0623600	OsWAK12
Up	OS04G0368000	OsWAK43	Up	OS10G0112700	OsWAK98	Up	OS07G0493800	OsWAK71	Up	OS02G0807800	OsWAK20
Up	OS03G0225700	WAK25	Up	OS01G0136400	OsWAK1	Up	OS04G0368800	OsWAK45	Up	OS04G0308100	OsWAK35
Up	OS04G0365100	OsWAK37	Up	OS01G0310800	OsWAK4	Up	OS04G0308100	OsWAK35	Up	OS09G0562600	WAK92
Up	OS01G0136400	OsWAK1	Up	OS02G0111600	OsWAK11	Up	OS10G0112700	OsWAK98	Up	OS03G0841100	OsWAK28
Up	OS07G0493800	OsWAK71	Up	OS01G0689900	OsWAK10	Up	OS09G0562600	WAK92	Up	OS04G0308000	OsWAK35
Up	OS02G0111600	OsWAK11	Up	OS01G0363900	OsWAK5	Up	OS01G0363900	OsWAK5	Up	OS04G0307500	OsWAK32
Up	OS10G0112700	OsWAK98	Down	OS04G0220300	OsWAK30	Up	OS02G0623600	OsWAK12	Up	OS10G0112700	OsWAK98
Up	OS01G0136800	OsWAK2	Down	OS08G0501200	OsWAK73	Up	OS04G0599000	OsWAK53	Up	OS01G0310800	OsWAK4
Up	OS11G0694100	OsWAK123	Down	OS11G0565300	OsWAK120	Up	OS10G0178800	OsWAK111	Up	OS02G0632800	WAK14
Up	OS04G0307500	OsWAK32				Up	OS04G0308000	OsWAK35	Up	OS10G0178800	OsWAK111
Up	OS01G0310800	OsWAK4				Up	OS02G0111600	OsWAK11	Up	OS04G0599000	OsWAK53
						Up	OS01G0310800	OsWAK4	Down	OS01G0364800	OsWAK7/8
						Up	OS12G0615100	OsWAK128	Down	OS10G0180800	WAK112
						Down	OS01G0364800	OsWAK7/8	Down	OS09G0471400	OsWAK81
						Down	OS11G0565300	OsWAK120	Down	OS04G0365100	OsWAK37
						Down	OS08G0501200	OsWAK73	Down	OS11G0565300	OsWAK120
									Down	OS09G0471800	OsWAK85
									Down	OS04G0286300	OsWAK33
									Down	OS08G0501200	OsWAK73
									Down	OS12G0615300	OsWAK129
3. RLKs
Reg.	T1		Reg.	T2		Reg.	T3		Reg.	T4
	Gene ID	Symbol		Gene ID	Symbol		Gene ID	Symbol		Gene ID	Symbol
Up	OS11G0557500	OsLysM-RLK7	Up	OS11G0557500	OsLysM-RLK7	Up	OS11G0557500	OsLysM-RLK7	Up	OS11G0557500	OsLysM-RLK7
Up	OS05G0317700	OsCrRLK1L12	Up	OS05G0317700	OsCrRLK1L12	Up	OS02G0193000	OsLysM-RLK1	Up	OS02G0193000	OsLysM-RLK1
Up	OS01G0694100	LRR-RLK	Up	OS02G0193000	OsLysM-RLK1	Up	OS05G0317700	OsCrRLK1L12	Up	OS11G0549300	OsLysM-RLK8
Up	OS02G0193000	OsLysM-RLK1	Up	OS10G0534500	OsCrRLK1L16	Up	OS01G0155500	OsCrRLK1L4	Up	OS01G0694100	LRR-RLK
Up	OS01G0155500	OsCrRLK1L4	Up	OS01G0155500	OsCrRLK1L4	Up	OS02G0227700	OsRLK5	Up	OS03G0281500	OsCrRLK1L7
Down	OS07G0147600	OsCrRLK1L15	Up	OS05G0318700	OsCrRLK1L3	Up	OS01G0694100	LRR-RLK	Up	OS01G0155500	OsCrRLK1L4
			Up	OS03G0281500	OsCrRLK1L7	Up	OS03G0281500	OsCrRLK1L7	Down	OS05G0317900	OsCrRLK1L2
			Down	OS05G0317900	OsCrRLK1L2	Up	OS05G0318700	OsCrRLK1L3	Down	OS07G0147600	OsCrRLK1L15
			Down	OS01G0546000	OsLysM-RLK3	Up	OS10G0534500	OsCrRLK1L16	Down	OS06G0334300	OsCrRLK1L14
						Up	OS11G0549300	OsLysM-RLK8
						Down	OS05G0317900	OsCrRLK1L2
						Down	OS07G0147600	OsCrRLK1L15
						Down	OS06G0334300	OsCrRLK1L14
