# Supplementary material for: Transcriptional Dynamics of Receptor-Based Genes Reveal Immunity Hubs in Rice Response to Magnaporthe oryzae Infection
Source: Int J Mol Sci. 2025 May 12;26(10):4618. doi: 10.3390/ijms26104618 (PMC12111697; doi:10.3390/ijms26104618)
Supplement: Supplementary file 1 [file ijms-26-04618-s001.zip › Supplementary Data 8. MAPK and Ca.xlsx]

## Sheet: Sheet1
Supplementary Data 8: Robust list of Downstream scaffolding factors (Ca ++ and MAPK ) genes responsive to MOR infection at different infection time courses
Microarray sets													RNA seq sets									Total specific MAPK regulated across all profiles
MAPK Scaffolding													MAPK - UP									UP-MAPK (25)		Down-MAPK		UP/Down
Reg.	T1		Reg.	T2		Reg.	T3		Reg.	T4			T1 (6 )		T2 (7)		T3 (10)		T4 (5)			Gene ID	Symbol	Gene ID	Symbol	Gene ID	Symbol
	Gene ID	Symbol		Gene ID	Symbol		Gene ID	Symbol		Gene ID	Symbol		Gene ID	Symbol	Gene ID	Symbol	Gene ID	Symbol	Gene ID	Symbol		OS03G0415200	MAP3K	OS01G0665200	OsMPK20-4	OS11G0271100	OsMPK16
UP	OS03G0415200	MAP3K	Up	OS01G0699500	MAP3K6	Up	OS01G0699500	MAP3K6	Up	OS01G0699500	MAP3K6		OS03G0285800	OsMSRMK2	OS02G0135200	OsMPK13	OS03G0225100	MPK10.2	OS03G0285800	OsMSRMK2		OS07G0584100	OsWNK5	OS08G0157000	OsMAPK2	OS06G0699400	OsMAPK4
UP	OS07G0584100	OsWNK5	Up	OS02G0135200	OsMPK13	Up	OS03G0415200	MAP3K6	Up	OS03G0415200	MAP3K		OS10G0533600	MPK6	OS03G0285800	OsMSRMK2	OS02G0135200	OsMPK13	OS01G0699600	OsNPK1-PK		OS06G0147800	OsMKK1	OS02G0672800	OsWNK4	OS06G0367900	OsMPK20-3
UP	OS06G0147800	OsMKK1	Up	OS03G0415200	MAP3K	Up	OS03G0285800	OsMSRMK2 (MAPK5b)	Up	OS02G0135200	OsMPK13		OS03G0415200	MAP3K	OS01G0699600	OsNPK1-PK	OS03G0285800		OS02G0135200	OsMPK13		OS10G0533600	OsMPK6	OS06G0232100
UP	OS10G0533600	OsMPK6	Up	OS03G0285800	OsMSRMK2	Up	OS06G0147800	OsMKK1	Up	OS03G0285800	OsMSRMK2 (MAPK5b)	0	OS06G0147800	MKK1	OS05G0545400		OS06G0147800	MKK1	OS05G0545400			OS03G0285800	OsMSRMK2 (OsMPK5)	OS06G0699400	OsMAPK4
UP	OS03G0285800	OsMSRMK2 (OsMAPK5b)	Up	OS06G0147800	OsMKK1	Up	OS02G0787300	SMG1-MAPKK4	Up	OS07G0584100	OsWNK5		OS02G0135200	OsMPK13	OS07G0584100	OsWNK5	OS05G0115800	GSN1 -OsMKP1	OS03G0415200	MAP3K		OS01G0699500	MAP3K6	OS07G0572800	OsWNK1
			Up	OS07G0584100	OsWNK5	Up	OS07G0584100	OsWNK5	Up	OS06G0147800	OsMKK1		OS01G0629900	OsMPK20-1	OS01G0699400		OS01G0699600					OS02G0135200	OsMPK13	OS11G0114600	OsWNK7
			Up	OS10G0533600	OsMPK6	Up	OS12G0162100	OsWNK9	Up	OS02G0769800	NPK1-MAPKK1				OS01G0629900	OsMPK20-1	OS10G0533600	MPK6				OS01G0510100	OsMKK6	OS11G0271100	OsMPK16
			Up	OS01G0510100	OsMKK6	Up	OS01G0510100	OsMKK6	Up	OS02G0787300	SMG1-MAPKK4	0					OS05G0545400					OS02G0787300	SMG1 -OsMAPKK4	OS05G0108300	OsWNK2
			Up	OS02G0787300	SMG1 -OsMAPKK4	Up	OS06G0699400	OsMAPK4	Up	OS06G0708000	BWMK1						OS01G0699400					OS06G0708000	BWMK1 (MPK12)	OS06G0191300
			Up	OS06G0708000	BWMK1	Up	OS06G0708000	BWMK1	Up	OS01G0629900	OsMPK20-1						OS01G0629900	OsMPK20-1				OS01G0699400		OS01G0678500
			Up	OS11G0271100	OsMPK16	Up	OS02G0769800	NPK1-MAPKK1	Up	OS10G0533600	OsMPK6		MAPK - Down									OS11G0271100	OsMPK16	OS06G0367900	OsMPK20-3
			Up	OS06G0699400	OsMAPK4	Up	OS03G0764300	OsMAPKKK18	Up	OS05G0115800	GSN1-OsMKP1		T1 (4)		T2 (5)		T3 (6)		T4 (5)			OS06G0699400	OsMAPK4	OS04G0559800
			Up	OS03G0764300	OsMAPKKK18	Up	OS11G0207200	OsMAPKKK-alpha	Down	OS08G0157000	OsMAPK2		Gene ID	Symbol	Gene ID	Symbol	Gene ID	Symbol	Gene ID	Symbol		OS03G0764300	OsMAPKKK18	OS05G0576800	OsMPK17
			Up	OS05G0115800	GSN1 -OsMKP1	Up	OS05G0115800	GSN1-OsMKP1	Down	OS06G0367900	OsMPK20-3		OS06G0191300		OS01G0678500		OS01G0678500		OS01G0678500			OS05G0115800	GSN1 -OsMKP1	OS05G0566400	OsMPK7
			Up	OS03G0225100	MPKK10.2	Up	OS04G0437600	MAPK3	Down	OS01G0665200	OsMPK20-4		OS01G0665200	OsMPK20-4	OS04G0559800		OS06G0367900	OsMPK20-3	OS04G0559800			OS03G0225100	MPKK10.2	OS04G0660500
			Up	OS01G0629900	OsMPK20-1	Down	OS02G0672800	OsWNK4	Down	OS06G0232100	Protein lkinase	0	OS01G0678500		OS05G0576800	OsMPK17	OS05G0566400	OsMPK7	OS04G0660500			OS01G0629900	OsMPK20-1
			Up	OS12G0162100	OsWNK9	Down	OS06G0367900	OsMPK20-3	Down	OS06G0699400	OsMAPK4		OS06G0367900	OsMPK20-3	OS05G0566400	OsMPK7	OS04G0559800		OS05G0566400	OsMPK7		OS12G0162100	OsWNK9
			Up	OS06G0367900	OsMPK20-3	Down	OS08G0157000	OsMAPK2	Down	OS07G0572800	OsWNK1				OS01G0665200	OsMPK20-4	OS01G0665200	OsMPK20-4	OS01G0665200	OsMPK20-4		OS06G0367900	OsMPK20-3
			UP	OS06G0473200	OsMKK3	Down	OS06G0232100	Portein kinase	Down	OS11G0114600	OsWNK7						OS05G0576800	OsMPK17				OS06G0473200	OsMKK3
			Down	OS01G0665200	OsMPK20-4				Down	OS11G0271100	OsMPK16											OS05G0545400
			Down	OS08G0157000	OsMAPK2				Down	OS05G0108300	OsWNK2											OS02G0769800	NPK1-MAPKK1
Ca++ binding													Ca++ - UP									OS11G0207200	OsMAPKKK-alpha
Reg.	T1		Reg.	T2		Reg.	T3		Reg.	T4			T1 (21 )		T2 (27)		T3 (32)		T4 (30)			OS04G0437600	MAPK3
	Gene ID	Symbol		Gene ID	Symbol		Gene ID	Symbol		Gene ID	Symbol		Gene ID	Symbol	Gene ID	Symbol	Gene ID	Symbol	Gene ID	Symbol		OS01G0699600	OsNPK1-PK
Up	OS03G0812400		Up	OS01G0955100	OsCML31	Up	OS06G0128800		Up	OS06G0128800			OS12G0603800	OsCML5	OS01G0955100	OsCML31	OS11G0105000	OsCML25	OS11G0105000	OsCML25		Total specific Ca++ binding regulated across all profiles
Up	OS01G0955100	OsCML31	Up	OS11G0141400		Up	OS11G0141400		Up	OS01G0765600			OS05G0312600	OsCML21	OS11G0105000	OsCML25	OS01G0955100	OsCML31	OS01G0955100	OsCML31
Up	OS06G0128800		Up	OS11G0600500		Up	OS12G0624200	OsCCX4	Up	OS11G0141400			OS01G0955100	OsCML31	OS05G0312600	OsCML21	OS12G0603800	OsCML5	OS01G0505600	OsCML11		UP-Ca++		Down-Ca++		UP/Down
Up	OS12G0603800	OsCML5	Up	OS10G0418100	ACA8	Up	OS12G0138000		Up	OS12G0138000			OS03G0743500	OsCML4	OS05G0380900	OsCML15	OS04G0584600	OsCDPK13	OS05G0380900	OsCML15		Gene ID	Symbol	Gene ID	Symbol	Gene ID	Symbol
Up	OS10G0418100	ACA8	Up	OS07G0631700		Up	OS11G0600500		Up	OS05G0577500	OsCML14		OS10G0389000	OsCML8	OS12G0603800	OsCML5	OS07G0409900	CDPK18	OS05G0312600	OsCML21		OS01G0955100	OsCML31	OS10G0436900	OsCCX3	OS07G0681400	OsCML24
Up	OS07G0631700		Up	OS12G0138000		Up	OS10G0418100	ACA8	Up	OS12G0624200	OsCCX4		OS03G0331700	OsCML27	OS03G0743500	OsCML4	OS11G0171500	CDPK24	OS12G0603800	OsCML5		OS12G0603800	OsCML5	OS05G0147300		OS05G0594200	OsCAX1b
Up	OS05G0577500	OsCML14	Up	OS03G0411300		Up	OS07G0631700		Up	OS11G0105000	OsCML25		OS02G0313700	OsNTMC2T6.2	OS01G0505600	OsCML11	OS07G0568600	OsCDPK20	OS03G0743500	OsCML4		OS10G0418100	ACA8	OS09G0514200	OsCDPK22	OS05G0467000	OsCDPK16
Up	OS11G0141400		Up	OS02G0122600		Up	OS05G0577500	OsCML14	Up	OS12G0104900	OsCML26		OS11G0171500	CDPK24	OS10G0389000	OsCML8	OS11G0136600	OsCDPK25	OS05G0577500	OsCML14		OS05G0577500	OsCML14	OS04G0605500	ACA11
Up	OS04G0644900	OsNTMC2T2.1	Up	OS06G0128800		Up	OS01G0765600		Up	OS11G0600500			OS03G0788500	CDPK10	OS03G0203700	osACA1	OS03G0788500	CDPK10	OS10G0389000	OsCML8		OS02G0138900	CAX2	OS06G0691600	OsCML29
Up	OS02G0138900	CAX2	Up	OS03G0812400		Up	OS11G0105000	OsCML25	Up	OS08G0558100			OS04G0584600	OsCDPK13	OS10G0418100	ACA8	OS03G0808600	OsCDPK8	OS03G0203700	osACA1		OS03G0331700	OsCML27	OS07G0619400
Up	OS01G0598200	OsCBL5	Up	OS03G0832200	CRT	Up	OS12G0104900	OsCML26	Up	OS10G0418100	ACA8		OS07G0568600	OsCDPK20	OS02G0176700	osACA9	OS05G0312600	OsCML21	OS02G0176700	osACA9		OS03G0319300	OsCam1-1	OS01G0364800
Up	OS03G0331700	OsCML27	Up	OS03G0397400	OsCAX2	Up	OS08G0517200	FCO2	Up	OS05G0312600	OsCML21		OS03G0203700	osACA1	OS02G0313700	OsNTMC2T6.2	OS05G0380900	OsCML15	OS01G0939100	osACA6		OS12G0547600	CaMBP	OS01G0678500	TPC1
Up	OS12G0138000		Up	OS05G0577500	OsCML14	Up	OS03G0411300		Up	OS09G0483500			OS02G0176700	osACA9	OS01G0242600	OsNTMC2T6.1	OS01G0505600	OsCML11	OS02G0313700	OsNTMC2T6.2		OS08G0517200	FCO2	OS09G0458900
Up	OS03G0319300	OsCam1-1	Up	OS08G0558100		Up	OS08G0558100		Up	OS05G0380900	OsCML15		OS03G0397400	OsCAX2	OS03G0832200	CRT	OS03G0743500	OsCML4	OS01G0242600	OsNTMC2T6.1		OS03G0743500	OsCML4	OS07G0619200
Up	OS12G0547600	CaMBP	Up	OS05G0594200	OsCAX1b	Up	OS05G0380900	OsCML15	Up	OS03G0411300			OS02G0138900	CAX2	OS03G0397400	OsCAX2	OS02G0733500	OsCML20	OS02G0138900	CAX2		OS04G0584600	OsCDPK13	OS04G0560600	CDPK12
Up	OS08G0517200	FCO2	Up	OS04G0669300		Up	OS08G0540400	OsCDPK21	Up	OS01G0135700	OsCML16		OS12G0547600	CaMBP	OS02G0138900	CAX2	OS10G0389000	OsCML8	OS03G0397400	OsCAX2		OS03G0397400	OsCAX2	OS07G0108800	TPKB
Up	OS07G0564600	SCAMP1	Up	OS08G0517200	FCO2	Up	OS09G0483500		Up	OS07G0568600	OsCDPK20		OS01G0267900	OsCam1-3	OS12G0547600	CaMBP	OS05G0577500	OsCML14	OS04G0653200	OsCAX3		OS01G0267900	OsCam1-3	OS01G0832300	OsCDPK3
Up	OS05G0467000	OsCDPK16	Up	OS05G0380900	OsCML15	Up	OS03G0397400	OsCAX2	Up	OS08G0540400	OsCDPK21		OS01G0279300	OsCaM3	OS01G0279300	OsCaM3	OS05G0585500	OsCDPK15	OS12G0547600	CaMBP		OS03G0832200	CRT	OS02G0644900	OsMHX1
Up	OS04G0653200	OsCAX3	Up	OS11G0171500	CDPK24	Up	OS03G0812400		Up	OS02G0138900	CAX2		OS03G0319300	OsCam1-1	OS01G0267900	OsCam1-3	OS12G0133500	OsCDPK26	OS01G0279300	OsCaM3		OS05G0380900	OsCML15	OS11G0660000	OsMHX
Up	OS03G0743500	OsCML4	Up	OS11G0105000	OsCML25	Up	OS04G0644900	OsNTMC2T2.1	Up	OS03G0397400	OsCAX2		OS08G0517200	FCO2	OS08G0517200	FCO2	OS02G0313700	OsNTMC2T6.2	OS01G0267900	OsCam1-3		OS11G0171500	CDPK24	OS01G0212400	OsEFCAX1
Up	OS04G0584600	OsCDPK13	Up	OS04G0644900	OsNTMC2T2.1	Up	OS07G0568600	OsCDPK20	Up	OS08G0517200	FCO2		OS03G0832200	CRT	OS05G0585500	OsCDPK15	OS01G0242600	OsNTMC2T6.1	OS01G0923600	CAMTA		OS11G0105000	OsCML25	OS03G0769500
Up	OS02G0606600	OsCML17	Up	OS03G0808600	OsCDPK8	Up	OS02G0122600		Up	OS04G0644900	OsNTMC2T2.1				OS11G0171500	CDPK24	OS02G0138900	CAX2	OS03G0832200	CRT		OS03G0808600	OsCDPK8	OS07G0681400	OsCML24
Up	OS03G0397400	OsCAX2	Up	OS01G0622600	OsCDPK1	Up	OS03G0832200	CRT	Up	OS07G0631700					OS04G0584600	OsCDPK13	OS03G0397400	OsCAX2	OS08G0517200	FCO2		OS02G0176700	osACA9	OS02G0685900	OsCDPK5
Up	OS01G0267900	OsCam1-3	Up	OS02G0176700	osACA9	Up	OS01G0949300		Up	OS03G0832200	CRT				OS03G0788500	CDPK10	OS12G0547600	CaMBP	OS12G0133500	OsCDPK26		OS05G0585500	OsCDPK15	OS03G0263900
Up	OS02G0191700		Up	OS11G0140400	osACA4	Up	OS07G0681400	OsCML24	Up	OS01G0579600	OsCBL9				OS07G0409900	CDPK18	OS01G0279300	OsCaM3	OS03G0788500	CDPK10		OS07G0568600	OsCDPK20	OS05G0594200	OsCAX1b
Up	OS08G0117400	OsCML7	Up	OS06G0604500		Up	OS01G0622600	OsCDPK1	Up	OS04G0275100					OS07G0568600	OsCDPK20	OS03G0832200	CRT	OS05G0585500	OsCDPK15		OS03G0788500	CDPK10	OS05G0467000	OsCDPK16
Down	OS10G0436900	OsCCX3	Up	OS02G0191700		Up	OS05G0585500	OsCDPK15	Up	OS03G0812400					OS03G0808600	OsCDPK8	OS01G0267900	OsCam1-3	OS07G0409900	CDPK18		OS05G0312600	OsCML21	OS11G0148000	OsCAX8
			Up	OS05G0585500	OsCDPK15	Up	OS02G0138900	CAX2	Up	OS03G0841100							OS01G0923600	CAMTA	OS03G0808600	OsCDPK8		OS10G0389000	OsCML8	OS04G0601400
			Up	OS04G0584600	OsCDPK13	Up	OS11G0171500	CDPK24	Up	OS04G0669300							OS08G0517200	FCO2	OS04G0584600	OsCDPK13		OS02G0313700	OsNTMC2T6.2	OS03G0688300	CDPK9
			Up	OS05G0467000	OsCDPK16	Up	OS09G0412300		Up	OS09G0412300							OS03G0203700	osACA1	OS11G0171500	CDPK24		OS03G0203700	osACA1	OS10G0539600	CDPK
			Up	OS05G0491000	OsCML9	Up	OS03G0808600	OsCDPK8	Up	OS08G0560700							OS10G0418100	ACA8				OS01G0279300	OsCaM3	OS01G0810300	CaM61
			Up	OS05G0489900	DMI3	Up	OS02G0191700		Up	OS03G0788500	CDPK10						OS02G0176700	osACA9				OS01G0505600	OsCML11	OS01G0557500	OsCAX1a
			Up	OS02G0608400		Up	OS04G0275100		Up	OS02G0191700			Ca++ - Down									OS01G0242600	OsNTMC2T6.1	OS01G0949500	OsCML10
			Up	OS11G0140600		Up	OS04G0669300		Up	OS11G0171500	CDPK24		T1 (4 )		T2 (9)		T3 (13)		T4 (14)			OS07G0409900	CDPK18	OS05G0495600	osACA7
			Up	OS09G0483300		Up	OS01G0135700	OsCML16	Up	OS03G0808600	OsCDPK8		Gene ID	Symbol	Gene ID	Symbol	Gene ID	Symbol	Gene ID	Symbol		OS11G0136600	OsCDPK25	OS02G0448400	OsNTMC2T1.1
			Up	OS10G0564800	CBL1	Up	OS11G0140600		Up	OS01G0622600	OsCDPK1		OS06G0691600	OsCML29	OS01G0557500	OsCAX1a	OS03G0688300	CDPK9	OS01G0557500	OsCAX1a		OS02G0733500	OsCML20	OS02G0829200	OsNTMC2T5
			Up	OS04G0653200	OsCAX3	Up	OS06G0604500		Up	OS12G0230200	OsCDPK29		OS10G0539600	CDPK	OS07G0681400	OsCML24	OS10G0539600	CDPK	OS04G0560600	CDPK12		OS12G0133500	OsCDPK26
			Up	OS12G0169800	OsCDPK28	Up	OS02G0608400		Up	OS05G0585500	OsCDPK15		OS01G0810300	CaM61	OS06G0691600	OsCML29	OS07G0681400	OsCML24	OS03G0688300	CDPK9		OS01G0923600	CAMTA
			Up	OS12G0137100	OsCBP	Up	OS02G0176700	osACA9	Up	OS06G0184400			OS01G0678500	TPC1	OS01G0949500	OsCML10	OS01G0949500	OsCML10	OS01G0832300	OsCDPK3		OS07G0681400	OsCML24
			Down	OS05G0147300		Up	OS10G0564800	CBL1	Up	OS05G0489900	DMI3				OS04G0560600	CDPK12	OS06G0691600	OsCML29	OS10G0539600	CDPK		OS06G0128800
			Down	OS04G0503200		Up	OS04G0584600	OsCDPK13	Up	OS11G0140600					OS10G0539600	CDPK	OS01G0557500	OsCAX1a	OS01G0810300	CaM61		OS04G0644900	OsNTMC2T2.1
			Down	OS09G0514200	OsCDPK22	Up	OS05G0489900	DMI3	Up	OS10G0564800	CBL1				OS03G0688300	CDPK9	OS01G0678500	TPC1	OS07G0681400	OsCML24		OS01G0598200	OsCBL5
			Down	OS10G0436900	OsCCX3	Up	OS12G0137100	OsCBP	Up	OS02G0122600					OS01G0832300	OsCDPK3	OS05G0495600	osACA7	OS06G0691600	OsCML29		OS07G0564600	SCAMP1
			Down	OS04G0605500	ACA11	Up	OS03G0788500	CDPK10	Down	OS06G0691600	OsCML29				OS05G0495600	osACA7	OS02G0829200	OsNTMC2T5	OS01G0949500	OsCML10		OS05G0467000	OsCDPK16
			Down	OS06G0691600	OsCML29	Up	OS06G0714200	CAMK	Down	OS05G0147300					OS02G0448400	OsNTMC2T1.1			OS07G0619400			OS04G0653200	OsCAX3
						Up	OS06G0184400		Down	OS04G0366000					OS02G0829200	OsNTMC2T5			OS01G0678500	TPC1		OS02G0606600	OsCML17
						Down	OS06G0691600	OsCML29	Down	OS11G0660000	OsMHX				OS01G0678500	TPC1			OS02G0448400	OsNTMC2T1.1		OS02G0191700
						Down	OS07G0619400		Down	OS04G0503200					OS01G0810300	CaM61			OS02G0829200	OsNTMC2T5		OS08G0117400	OsCML7
						Down	OS05G0147300		Down	OS07G0619400									OS09G0458900			OS10G0564800	CBL1
						Down	OS01G0364800		Down	OS02G0644900	OsMHX1											OS12G0169800	OsCDPK28
						Down	OS10G0436900	OsCCX3	Down	OS07G0681400	OsCML24											OS12G0137100	OsCBP
						Down	OS01G0678500	TPC1	Down	OS10G0436900	OsCCX3											OS12G0624200	OsCCX4
						Down	OS04G0503200		Down	OS01G0678500	TPC1											OS05G0594200	OsCAX1b
						Down	OS09G0458900		Down	OS01G0212400	OsEFCAX1											OS01G0622600	OsCDPK1
						Down	OS07G0619200		Down	OS02G0685900	OsCDPK5											OS11G0140400	osACA4
						Down	OS04G0560600	CDPK12	Down	OS09G0471800												OS05G0491000	OsCML9
						Down	OS07G0108800	TPKB	Down	OS01G0832300	OsCDPK3											OS05G0489900	DMI3
						Down	OS01G0832300	OsCDPK3	Down	OS09G0458900												OS12G0104900	OsCML26
						Down	OS02G0644900	OsMHX1	Down	OS07G0619200												OS08G0540400	OsCDPK21
						Down	OS11G0660000	OsMHX	Down	OS03G0263900												OS01G0135700	OsCML16
						Down	OS01G0212400	OsEFCAX1	Down	OS04G0560600	CDPK12											OS06G0714200	CAMK
						Down	OS04G0605500	ACA11	Down	OS05G0594200	OsCAX1b											OS01G0939100	osACA6
						Down	OS03G0769500		Down	OS05G0467000	OsCDPK16											OS04G0669300	EF-hand
									Down	OS11G0148000	OsCAX8											OS01G0765600	EF-hand
									Down	OS04G0601400												OS06G0604500	EF-hand
									Down	OS03G0688300	CDPK9											OS11G0600500	EF-hand
									Down	OS04G0605500	ACA11											OS07G0631700	EF-hand
																						OS03G0411300	EF-hand
																						OS02G0122600	EF-hand
																						OS02G0608400	EF-hand
																						OS11G0140600	EF-hand
																						OS09G0483300	EF-hand
																						OS09G0483500	EF-hand
																						OS01G0949300	EF-hand
																						OS08G0558100	EF-hand
