# Supplementary material for: Transcriptional Dynamics of Receptor-Based Genes Reveal Immunity Hubs in Rice Response to Magnaporthe oryzae Infection
Source: Int J Mol Sci. 2025 May 12;26(10):4618. doi: 10.3390/ijms26104618 (PMC12111697; doi:10.3390/ijms26104618)
Supplement: Supplementary file 1 [file ijms-26-04618-s001.zip › Supplementary Data 9. Correlation matrix (RNA-seq, NCBI data).xlsx]

## Sheet: Sheet1
Supplementary Data 9 : Correlation matrix values among RNA-seq samples – NCBI datasets
PRJNA634330	SRR11838756	SRR11837369	SRR11837217	SRR11836546	SRR11835607	SRR11835594	SRR11834727	SRR11834593	SRR11829746	SRR11829720	SRR11829613	SRR11825481
SRR11838756	1	0.967	0.92	0.913	0.981	0.962	0.909	0.965	0.975	0.878	0.892	0.913
SRR11837369	0.967	1	0.919	0.911	0.964	0.978	0.909	0.977	0.977	0.88	0.898	0.911
SRR11837217	0.92	0.919	1	0.976	0.91	0.922	0.971	0.916	0.925	0.972	0.973	0.976
SRR11836546	0.913	0.911	0.976	1	0.902	0.915	0.979	0.911	0.917	0.967	0.978	1
SRR11835607	0.981	0.964	0.91	0.902	1	0.964	0.905	0.97	0.972	0.868	0.883	0.902
SRR11835594	0.962	0.978	0.922	0.915	0.964	1	0.92	0.97	0.981	0.897	0.908	0.915
SRR11834727	0.909	0.909	0.971	0.979	0.905	0.92	1	0.908	0.917	0.962	0.974	0.979
SRR11834593	0.965	0.977	0.916	0.911	0.97	0.97	0.908	1	0.979	0.885	0.903	0.911
SRR11829746	0.975	0.977	0.925	0.917	0.972	0.981	0.917	0.979	1	0.9	0.911	0.917
SRR11829720	0.878	0.88	0.972	0.967	0.868	0.897	0.962	0.885	0.9	1	0.977	0.967
SRR11829613	0.892	0.898	0.973	0.978	0.883	0.908	0.974	0.903	0.911	0.977	1	0.978
SRR11825481	0.913	0.911	0.976	0.991	0.902	0.915	0.979	0.911	0.917	0.967	0.978	1
PRJNA545418	SRR9158195	SRR9158194	SRR9158196	SRR9158198	SRR9158197	SRR9158199	SRR9158200	SRR9158201	SRR9158202	SRR9158203	SRR9158204	SRR9158205	SRR9158206	SRR9158193	SRR9158209	SRR9158207	SRR9158210	SRR9158208
SRR9158195	1	0.99	0.914	0.898	0.86	0.803	0.878	0.868	0.814	0.941	0.945	0.875	0.859	0.845	0.785	0.868	0.825	0.807
SRR9158194	0.99	1	0.916	0.893	0.859	0.8	0.876	0.866	0.812	0.937	0.941	0.872	0.853	0.838	0.779	0.861	0.82	0.802
SRR9158196	0.914	0.916	1	0.865	0.845	0.93	0.851	0.856	0.923	0.881	0.886	0.948	0.811	0.812	0.886	0.822	0.78	0.886
SRR9158198	0.898	0.893	0.865	1	0.948	0.89	0.966	0.967	0.898	0.894	0.89	0.825	0.932	0.938	0.855	0.918	0.885	0.862
SRR9158197	0.86	0.859	0.845	0.948	1	0.862	0.969	0.968	0.921	0.869	0.863	0.812	0.9	0.903	0.824	0.909	0.892	0.865
SRR9158199	0.803	0.8	0.93	0.89	0.862	1	0.873	0.89	0.963	0.808	0.807	0.89	0.827	0.847	0.933	0.823	0.785	0.908
SRR9158200	0.878	0.876	0.851	0.966	0.969	0.873	1	0.952	0.922	0.882	0.878	0.814	0.905	0.916	0.829	0.916	0.89	0.865
SRR9158201	0.868	0.866	0.856	0.967	0.968	0.89	0.952	1	0.901	0.871	0.865	0.816	0.916	0.918	0.841	0.897	0.875	0.851
SRR9158202	0.814	0.812	0.923	0.898	0.921	0.963	0.922	0.901	1	0.825	0.824	0.889	0.838	0.855	0.911	0.855	0.828	0.927
SRR9158203	0.941	0.937	0.881	0.894	0.869	0.808	0.882	0.871	0.825	1	0.991	0.925	0.927	0.916	0.853	0.934	0.894	0.878
SRR9158204	0.945	0.941	0.886	0.89	0.863	0.807	0.878	0.865	0.824	0.991	1	0.927	0.919	0.909	0.851	0.927	0.887	0.874
SRR9158205	0.875	0.872	0.948	0.825	0.812	0.89	0.814	0.816	0.889	0.925	0.927	1	0.849	0.845	0.928	0.861	0.822	0.93
SRR9158206	0.859	0.853	0.811	0.932	0.9	0.827	0.905	0.916	0.838	0.927	0.919	0.849	1	0.981	0.894	0.967	0.944	0.903
SRR9158193	0.845	0.838	0.812	0.938	0.903	0.847	0.916	0.918	0.855	0.916	0.909	0.845	0.981	1	0.903	0.968	0.94	0.913
SRR9158209	0.785	0.779	0.886	0.855	0.824	0.933	0.829	0.841	0.911	0.853	0.851	0.928	0.894	0.903	1	0.884	0.85	0.963
SRR9158207	0.868	0.861	0.822	0.918	0.909	0.823	0.916	0.897	0.855	0.934	0.927	0.861	0.967	0.968	0.884	1	0.954	0.927
SRR9158210	0.825	0.82	0.78	0.885	0.892	0.785	0.89	0.875	0.828	0.894	0.887	0.822	0.944	0.94	0.85	0.954	1	0.906
SRR9158208	0.807	0.802	0.886	0.862	0.865	0.908	0.865	0.851	0.927	0.878	0.874	0.93	0.903	0.913	0.963	0.927	0.906	1
PRJNA661210	SRR12580256	SRR12580259	SRR12580258	SRR12580260	SRR12580257	SRR12580261	SRR12580262	SRR12580263	SRR12580265	SRR12580266	SRR12580264	SRR12580267	SRR12580268	SRR12580269	SRR12580272	SRR12580270	SRR12580271	SRR12580273	SRR12580275	SRR12580274	SRR12580277	SRR12580276	SRR12580279	SRR12580278	SRR12580232	SRR12580234	SRR12580233	SRR12580235	SRR12580236	SRR12580237	SRR12580238	SRR12580239	SRR12580240	SRR12580241	SRR12580242	SRR12580243	SRR12580244	SRR12580245	SRR12580246	SRR12580247	SRR12580249	SRR12580248	SRR12580250	SRR12580251	SRR12580252	SRR12580253	SRR12580254	SRR12580255
SRR12580256	1	0.973	0.98	0.936	0.945	0.933	0.951	0.956	0.942	0.919	0.904	0.891	0.858	0.858	0.864	0.925	0.925	0.92	0.948	0.943	0.933	0.866	0.887	0.876	0.915	0.913	0.919	0.9	0.9	0.895	0.916	0.911	0.91	0.889	0.892	0.899	0.866	0.839	0.844	0.905	0.899	0.899	0.909	0.887	0.907	0.855	0.872	0.848
SRR12580259	0.973	1	0.993	0.932	0.927	0.921	0.95	0.952	0.952	0.921	0.92	0.911	0.912	0.917	0.903	0.92	0.921	0.916	0.963	0.957	0.959	0.894	0.914	0.899	0.942	0.927	0.929	0.882	0.886	0.878	0.924	0.903	0.909	0.904	0.905	0.909	0.917	0.884	0.908	0.909	0.901	0.898	0.939	0.923	0.936	0.886	0.899	0.888
SRR12580258	0.98	0.993	1	0.928	0.925	0.916	0.948	0.953	0.948	0.921	0.916	0.91	0.923	0.926	0.919	0.921	0.921	0.915	0.959	0.958	0.952	0.891	0.905	0.897	0.944	0.932	0.934	0.877	0.879	0.873	0.918	0.899	0.901	0.892	0.893	0.903	0.92	0.898	0.906	0.904	0.898	0.895	0.936	0.92	0.933	0.875	0.891	0.874
SRR12580260	0.936	0.932	0.928	1	0.988	0.99	0.947	0.937	0.923	0.934	0.928	0.906	0.803	0.807	0.793	0.978	0.977	0.978	0.947	0.928	0.924	0.879	0.908	0.888	0.864	0.848	0.858	0.949	0.953	0.947	0.903	0.906	0.9	0.912	0.917	0.923	0.812	0.772	0.8	0.959	0.953	0.955	0.896	0.864	0.889	0.873	0.889	0.866
SRR12580257	0.945	0.927	0.925	0.988	1	0.991	0.952	0.944	0.927	0.94	0.926	0.902	0.785	0.788	0.783	0.975	0.976	0.976	0.946	0.929	0.921	0.874	0.904	0.885	0.856	0.844	0.855	0.95	0.95	0.946	0.902	0.909	0.902	0.909	0.913	0.922	0.793	0.755	0.777	0.947	0.944	0.946	0.885	0.851	0.88	0.863	0.879	0.852
SRR12580261	0.933	0.921	0.916	0.99	0.991	1	0.948	0.935	0.918	0.928	0.918	0.89	0.774	0.779	0.767	0.974	0.973	0.977	0.938	0.917	0.913	0.86	0.895	0.871	0.849	0.834	0.846	0.959	0.962	0.956	0.898	0.91	0.901	0.908	0.913	0.914	0.787	0.741	0.774	0.951	0.947	0.95	0.879	0.84	0.871	0.857	0.873	0.848
SRR12580262	0.951	0.95	0.948	0.947	0.952	0.948	1	0.993	0.988	0.941	0.929	0.906	0.826	0.827	0.821	0.927	0.922	0.921	0.978	0.972	0.969	0.886	0.919	0.896	0.893	0.885	0.89	0.929	0.926	0.923	0.957	0.955	0.951	0.925	0.926	0.927	0.84	0.804	0.825	0.916	0.914	0.914	0.937	0.912	0.936	0.883	0.896	0.876
SRR12580263	0.956	0.952	0.953	0.937	0.944	0.935	0.993	1	0.99	0.943	0.93	0.911	0.839	0.839	0.838	0.924	0.919	0.915	0.978	0.979	0.973	0.893	0.92	0.903	0.897	0.892	0.894	0.915	0.911	0.908	0.955	0.946	0.944	0.919	0.919	0.925	0.848	0.818	0.832	0.91	0.909	0.909	0.942	0.92	0.943	0.886	0.9	0.879
SRR12580265	0.942	0.952	0.948	0.923	0.927	0.918	0.988	0.99	1	0.936	0.929	0.911	0.845	0.845	0.839	0.905	0.899	0.896	0.978	0.975	0.976	0.896	0.928	0.906	0.909	0.902	0.902	0.906	0.903	0.9	0.966	0.951	0.953	0.931	0.93	0.929	0.864	0.829	0.851	0.903	0.901	0.899	0.955	0.937	0.955	0.9	0.91	0.896
SRR12580266	0.919	0.921	0.921	0.934	0.94	0.928	0.941	0.943	0.936	1	0.991	0.981	0.817	0.822	0.82	0.928	0.925	0.917	0.943	0.948	0.936	0.959	0.971	0.967	0.852	0.842	0.842	0.889	0.89	0.882	0.898	0.878	0.878	0.936	0.937	0.962	0.813	0.789	0.8	0.906	0.903	0.905	0.91	0.901	0.912	0.931	0.943	0.923
SRR12580264	0.904	0.92	0.916	0.928	0.926	0.918	0.929	0.93	0.929	0.991	1	0.99	0.823	0.829	0.82	0.922	0.918	0.913	0.939	0.943	0.937	0.974	0.982	0.98	0.849	0.835	0.834	0.874	0.878	0.867	0.889	0.86	0.866	0.938	0.937	0.961	0.819	0.792	0.809	0.905	0.9	0.899	0.914	0.912	0.916	0.949	0.956	0.941
SRR12580267	0.891	0.911	0.91	0.906	0.902	0.89	0.906	0.911	0.911	0.981	0.99	1	0.836	0.844	0.835	0.907	0.905	0.896	0.93	0.938	0.933	0.985	0.981	0.988	0.841	0.827	0.822	0.841	0.845	0.833	0.868	0.83	0.838	0.918	0.916	0.946	0.826	0.806	0.816	0.89	0.885	0.882	0.913	0.921	0.917	0.951	0.958	0.947
SRR12580268	0.858	0.912	0.923	0.803	0.785	0.774	0.826	0.839	0.845	0.817	0.823	0.836	1	0.993	0.988	0.822	0.822	0.808	0.871	0.885	0.875	0.839	0.824	0.835	0.908	0.899	0.881	0.73	0.735	0.731	0.806	0.768	0.77	0.779	0.778	0.798	0.956	0.972	0.952	0.807	0.803	0.793	0.884	0.881	0.878	0.809	0.825	0.812
SRR12580269	0.858	0.917	0.926	0.807	0.788	0.779	0.827	0.839	0.845	0.822	0.829	0.844	0.993	1	0.987	0.824	0.826	0.812	0.872	0.886	0.876	0.845	0.83	0.84	0.904	0.89	0.875	0.729	0.735	0.73	0.803	0.765	0.767	0.78	0.779	0.801	0.951	0.964	0.948	0.807	0.803	0.793	0.883	0.88	0.876	0.811	0.827	0.816
SRR12580272	0.864	0.903	0.919	0.793	0.783	0.767	0.821	0.838	0.839	0.82	0.82	0.835	0.988	0.987	1	0.816	0.816	0.799	0.861	0.882	0.862	0.834	0.815	0.831	0.899	0.897	0.878	0.721	0.724	0.721	0.795	0.759	0.758	0.767	0.767	0.793	0.941	0.968	0.932	0.793	0.791	0.781	0.872	0.868	0.866	0.797	0.813	0.796
SRR12580270	0.925	0.92	0.921	0.978	0.975	0.974	0.927	0.924	0.905	0.928	0.922	0.907	0.822	0.824	0.816	1	0.995	0.994	0.943	0.932	0.924	0.892	0.909	0.899	0.855	0.841	0.846	0.93	0.932	0.927	0.874	0.874	0.865	0.887	0.889	0.905	0.817	0.785	0.803	0.968	0.967	0.966	0.895	0.861	0.888	0.875	0.891	0.863
SRR12580271	0.925	0.921	0.921	0.977	0.976	0.973	0.922	0.919	0.899	0.925	0.918	0.905	0.822	0.826	0.816	0.995	1	0.995	0.94	0.929	0.92	0.888	0.904	0.895	0.852	0.836	0.842	0.921	0.923	0.918	0.865	0.865	0.857	0.878	0.881	0.9	0.813	0.783	0.799	0.96	0.959	0.957	0.888	0.854	0.881	0.867	0.882	0.856
SRR12580273	0.92	0.916	0.915	0.978	0.976	0.977	0.921	0.915	0.896	0.917	0.913	0.896	0.808	0.812	0.799	0.994	0.995	1	0.937	0.921	0.917	0.88	0.901	0.887	0.846	0.83	0.837	0.928	0.931	0.925	0.864	0.868	0.86	0.881	0.883	0.896	0.804	0.77	0.792	0.963	0.962	0.959	0.885	0.849	0.876	0.865	0.88	0.854
SRR12580275	0.948	0.963	0.959	0.947	0.946	0.938	0.978	0.978	0.978	0.943	0.939	0.93	0.871	0.872	0.861	0.943	0.94	0.937	1	0.988	0.99	0.92	0.945	0.927	0.913	0.9	0.901	0.91	0.909	0.905	0.947	0.93	0.931	0.924	0.923	0.928	0.881	0.847	0.87	0.934	0.932	0.928	0.964	0.946	0.963	0.914	0.926	0.911
SRR12580274	0.943	0.957	0.958	0.928	0.929	0.917	0.972	0.979	0.975	0.948	0.943	0.938	0.885	0.886	0.882	0.932	0.929	0.921	0.988	1	0.988	0.933	0.943	0.938	0.906	0.897	0.894	0.884	0.882	0.877	0.934	0.909	0.909	0.909	0.907	0.924	0.882	0.86	0.868	0.916	0.914	0.912	0.962	0.949	0.964	0.913	0.926	0.907
SRR12580277	0.933	0.959	0.952	0.924	0.921	0.913	0.969	0.973	0.976	0.936	0.937	0.933	0.875	0.876	0.862	0.924	0.92	0.917	0.99	0.988	1	0.93	0.95	0.936	0.905	0.892	0.888	0.884	0.884	0.876	0.939	0.911	0.918	0.918	0.913	0.918	0.884	0.848	0.875	0.92	0.918	0.913	0.969	0.958	0.971	0.925	0.934	0.923
SRR12580276	0.866	0.894	0.891	0.879	0.874	0.86	0.886	0.893	0.896	0.959	0.974	0.985	0.839	0.845	0.834	0.892	0.888	0.88	0.92	0.933	0.93	1	0.983	0.995	0.828	0.815	0.806	0.812	0.815	0.803	0.846	0.802	0.812	0.897	0.891	0.923	0.825	0.808	0.816	0.877	0.874	0.869	0.91	0.922	0.916	0.96	0.962	0.951
SRR12580279	0.887	0.914	0.905	0.908	0.904	0.895	0.919	0.92	0.928	0.971	0.982	0.981	0.824	0.83	0.815	0.909	0.904	0.901	0.945	0.943	0.95	0.983	1	0.987	0.851	0.836	0.831	0.857	0.86	0.85	0.887	0.853	0.864	0.934	0.93	0.945	0.83	0.797	0.824	0.902	0.899	0.894	0.928	0.928	0.93	0.969	0.969	0.963
SRR12580278	0.876	0.899	0.897	0.888	0.885	0.871	0.896	0.903	0.906	0.967	0.98	0.988	0.835	0.84	0.831	0.899	0.895	0.887	0.927	0.938	0.936	0.995	0.987	1	0.834	0.821	0.814	0.824	0.827	0.816	0.856	0.815	0.825	0.906	0.901	0.93	0.825	0.806	0.814	0.885	0.883	0.877	0.916	0.925	0.921	0.963	0.964	0.953
SRR12580232	0.915	0.942	0.944	0.864	0.856	0.849	0.893	0.897	0.909	0.852	0.849	0.841	0.908	0.904	0.899	0.855	0.852	0.846	0.913	0.906	0.905	0.828	0.851	0.834	1	0.988	0.989	0.861	0.864	0.867	0.924	0.903	0.91	0.893	0.895	0.89	0.965	0.932	0.953	0.888	0.883	0.879	0.94	0.918	0.932	0.864	0.876	0.866
SRR12580234	0.913	0.927	0.932	0.848	0.844	0.834	0.885	0.892	0.902	0.842	0.835	0.827	0.899	0.89	0.897	0.841	0.836	0.83	0.9	0.897	0.892	0.815	0.836	0.821	0.988	1	0.992	0.849	0.852	0.857	0.918	0.898	0.904	0.882	0.884	0.878	0.958	0.933	0.941	0.872	0.868	0.863	0.929	0.909	0.924	0.852	0.865	0.849
SRR12580233	0.919	0.929	0.934	0.858	0.855	0.846	0.89	0.894	0.902	0.842	0.834	0.822	0.881	0.875	0.878	0.846	0.842	0.837	0.901	0.894	0.888	0.806	0.831	0.814	0.989	0.992	1	0.863	0.866	0.871	0.924	0.908	0.913	0.885	0.889	0.881	0.945	0.914	0.926	0.877	0.871	0.868	0.923	0.9	0.917	0.844	0.856	0.841
SRR12580235	0.9	0.882	0.877	0.949	0.95	0.959	0.929	0.915	0.906	0.889	0.874	0.841	0.73	0.729	0.721	0.93	0.921	0.928	0.91	0.884	0.884	0.812	0.857	0.824	0.861	0.849	0.863	1	0.995	0.994	0.933	0.952	0.941	0.931	0.935	0.925	0.784	0.73	0.77	0.958	0.956	0.963	0.885	0.842	0.878	0.854	0.872	0.846
SRR12580236	0.9	0.886	0.879	0.953	0.95	0.962	0.926	0.911	0.903	0.89	0.878	0.845	0.735	0.735	0.724	0.932	0.923	0.931	0.909	0.882	0.884	0.815	0.86	0.827	0.864	0.852	0.866	0.995	1	0.995	0.93	0.948	0.939	0.935	0.939	0.927	0.79	0.734	0.778	0.962	0.959	0.965	0.888	0.845	0.88	0.86	0.877	0.852
SRR12580237	0.895	0.878	0.873	0.947	0.946	0.956	0.923	0.908	0.9	0.882	0.867	0.833	0.731	0.73	0.721	0.927	0.918	0.925	0.905	0.877	0.876	0.803	0.85	0.816	0.867	0.857	0.871	0.994	0.995	1	0.929	0.952	0.94	0.929	0.934	0.922	0.787	0.734	0.774	0.957	0.956	0.962	0.882	0.837	0.873	0.848	0.866	0.839
SRR12580238	0.916	0.924	0.918	0.903	0.902	0.898	0.957	0.955	0.966	0.898	0.889	0.868	0.806	0.803	0.795	0.874	0.865	0.864	0.947	0.934	0.939	0.846	0.887	0.856	0.924	0.918	0.924	0.933	0.93	0.929	1	0.984	0.991	0.954	0.955	0.941	0.867	0.818	0.855	0.909	0.904	0.907	0.954	0.932	0.954	0.89	0.904	0.892
SRR12580239	0.911	0.903	0.899	0.906	0.909	0.91	0.955	0.946	0.951	0.878	0.86	0.83	0.768	0.765	0.759	0.874	0.865	0.868	0.93	0.909	0.911	0.802	0.853	0.815	0.903	0.898	0.908	0.952	0.948	0.952	0.984	1	0.99	0.936	0.94	0.919	0.829	0.779	0.815	0.906	0.904	0.907	0.921	0.885	0.917	0.849	0.865	0.848
SRR12580240	0.91	0.909	0.901	0.9	0.902	0.901	0.951	0.944	0.953	0.878	0.866	0.838	0.77	0.767	0.758	0.865	0.857	0.86	0.931	0.909	0.918	0.812	0.864	0.825	0.91	0.904	0.913	0.941	0.939	0.94	0.991	0.99	1	0.949	0.951	0.925	0.839	0.782	0.828	0.901	0.897	0.899	0.93	0.9	0.927	0.866	0.879	0.868
SRR12580241	0.889	0.904	0.892	0.912	0.909	0.908	0.925	0.919	0.931	0.936	0.938	0.918	0.779	0.78	0.767	0.887	0.878	0.881	0.924	0.909	0.918	0.897	0.934	0.906	0.893	0.882	0.885	0.931	0.935	0.929	0.954	0.936	0.949	1	0.995	0.982	0.84	0.786	0.833	0.925	0.919	0.92	0.932	0.916	0.931	0.946	0.955	0.948
SRR12580242	0.892	0.905	0.893	0.917	0.913	0.913	0.926	0.919	0.93	0.937	0.937	0.916	0.778	0.779	0.767	0.889	0.881	0.883	0.923	0.907	0.913	0.891	0.93	0.901	0.895	0.884	0.889	0.935	0.939	0.934	0.955	0.94	0.951	0.995	1	0.985	0.839	0.786	0.833	0.925	0.918	0.921	0.927	0.91	0.926	0.938	0.949	0.94
SRR12580243	0.899	0.909	0.903	0.923	0.922	0.914	0.927	0.925	0.929	0.962	0.961	0.946	0.798	0.801	0.793	0.905	0.9	0.896	0.928	0.924	0.918	0.923	0.945	0.93	0.89	0.878	0.881	0.925	0.927	0.922	0.941	0.919	0.925	0.982	0.985	1	0.84	0.802	0.83	0.929	0.923	0.926	0.929	0.918	0.932	0.947	0.96	0.945
SRR12580244	0.866	0.917	0.92	0.812	0.793	0.787	0.84	0.848	0.864	0.813	0.819	0.826	0.956	0.951	0.941	0.817	0.813	0.804	0.881	0.882	0.884	0.825	0.83	0.825	0.965	0.958	0.945	0.784	0.79	0.787	0.867	0.829	0.839	0.84	0.839	0.84	1	0.978	0.99	0.848	0.842	0.834	0.925	0.918	0.919	0.85	0.863	0.858
SRR12580245	0.839	0.884	0.898	0.772	0.755	0.741	0.804	0.818	0.829	0.789	0.792	0.806	0.972	0.964	0.968	0.785	0.783	0.77	0.847	0.86	0.848	0.808	0.797	0.806	0.932	0.933	0.914	0.73	0.734	0.734	0.818	0.779	0.782	0.786	0.786	0.802	0.978	1	0.969	0.802	0.799	0.788	0.892	0.89	0.886	0.812	0.827	0.814
SRR12580246	0.844	0.908	0.906	0.8	0.777	0.774	0.825	0.832	0.851	0.8	0.809	0.816	0.952	0.948	0.932	0.803	0.799	0.792	0.87	0.868	0.875	0.816	0.824	0.814	0.953	0.941	0.926	0.77	0.778	0.774	0.855	0.815	0.828	0.833	0.833	0.83	0.99	0.969	1	0.836	0.83	0.822	0.916	0.908	0.908	0.845	0.857	0.857
SRR12580247	0.905	0.909	0.904	0.959	0.947	0.951	0.916	0.91	0.903	0.906	0.905	0.89	0.807	0.807	0.793	0.968	0.96	0.963	0.934	0.916	0.92	0.877	0.902	0.885	0.888	0.872	0.877	0.958	0.962	0.957	0.909	0.906	0.901	0.925	0.925	0.929	0.848	0.802	0.836	1	0.995	0.993	0.93	0.897	0.923	0.909	0.923	0.9
SRR12580249	0.899	0.901	0.898	0.953	0.944	0.947	0.914	0.909	0.901	0.903	0.9	0.885	0.803	0.803	0.791	0.967	0.959	0.962	0.932	0.914	0.918	0.874	0.899	0.883	0.883	0.868	0.871	0.956	0.959	0.956	0.904	0.904	0.897	0.919	0.918	0.923	0.842	0.799	0.83	0.995	1	0.994	0.927	0.892	0.918	0.906	0.919	0.895
SRR12580248	0.899	0.898	0.895	0.955	0.946	0.95	0.914	0.909	0.899	0.905	0.899	0.882	0.793	0.793	0.781	0.966	0.957	0.959	0.928	0.912	0.913	0.869	0.894	0.877	0.879	0.863	0.868	0.963	0.965	0.962	0.907	0.907	0.899	0.92	0.921	0.926	0.834	0.788	0.822	0.993	0.994	1	0.92	0.884	0.913	0.899	0.915	0.889
SRR12580250	0.909	0.939	0.936	0.896	0.885	0.879	0.937	0.942	0.955	0.91	0.914	0.913	0.884	0.883	0.872	0.895	0.888	0.885	0.964	0.962	0.969	0.91	0.928	0.916	0.94	0.929	0.923	0.885	0.888	0.882	0.954	0.921	0.93	0.932	0.927	0.929	0.925	0.892	0.916	0.93	0.927	0.92	1	0.985	0.994	0.942	0.95	0.94
SRR12580251	0.887	0.923	0.92	0.864	0.851	0.84	0.912	0.92	0.937	0.901	0.912	0.921	0.881	0.88	0.868	0.861	0.854	0.849	0.946	0.949	0.958	0.922	0.928	0.925	0.918	0.909	0.9	0.842	0.845	0.837	0.932	0.885	0.9	0.916	0.91	0.918	0.918	0.89	0.908	0.897	0.892	0.884	0.985	1	0.989	0.945	0.951	0.947
SRR12580252	0.907	0.936	0.933	0.889	0.88	0.871	0.936	0.943	0.955	0.912	0.916	0.917	0.878	0.876	0.866	0.888	0.881	0.876	0.963	0.964	0.971	0.916	0.93	0.921	0.932	0.924	0.917	0.878	0.88	0.873	0.954	0.917	0.927	0.931	0.926	0.932	0.919	0.886	0.908	0.923	0.918	0.913	0.994	0.989	1	0.944	0.953	0.943
SRR12580253	0.855	0.886	0.875	0.873	0.863	0.857	0.883	0.886	0.9	0.931	0.949	0.951	0.809	0.811	0.797	0.875	0.867	0.865	0.914	0.913	0.925	0.96	0.969	0.963	0.864	0.852	0.844	0.854	0.86	0.848	0.89	0.849	0.866	0.946	0.938	0.947	0.85	0.812	0.845	0.909	0.906	0.899	0.942	0.945	0.944	1	0.991	0.986
SRR12580254	0.872	0.899	0.891	0.889	0.879	0.873	0.896	0.9	0.91	0.943	0.956	0.958	0.825	0.827	0.813	0.891	0.882	0.88	0.926	0.926	0.934	0.962	0.969	0.964	0.876	0.865	0.856	0.872	0.877	0.866	0.904	0.865	0.879	0.955	0.949	0.96	0.863	0.827	0.857	0.923	0.919	0.915	0.95	0.951	0.953	0.991	1	0.987
SRR12580255	0.848	0.888	0.874	0.866	0.852	0.848	0.876	0.879	0.896	0.923	0.941	0.947	0.812	0.816	0.796	0.863	0.856	0.854	0.911	0.907	0.923	0.951	0.963	0.953	0.866	0.849	0.841	0.846	0.852	0.839	0.892	0.848	0.868	0.948	0.94	0.945	0.858	0.814	0.857	0.9	0.895	0.889	0.94	0.947	0.943	0.986	0.987	1
PRJNA1062412	SRR27463995	SRR27463994	SRR27463993	SRR27463992	SRR27463991	SRR27463990	SRR27463989	SRR27463988	SRR27464008	SRR27464007	SRR27464006	SRR27464005	SRR27464004	SRR27464003	SRR27464002	SRR27464001	SRR27464000	SRR27463999	SRR27463998	SRR27463997	SRR27463996
SRR27463995	1	0.992	0.989	0.973	0.972	0.972	0.979	0.979	0.96	0.948	0.953	0.975	0.983	0.975	0.974	0.979	0.98	0.978	0.979	0.977	0.965
SRR27463994	0.992	1	0.987	0.969	0.968	0.969	0.976	0.975	0.956	0.941	0.949	0.975	0.982	0.974	0.973	0.98	0.981	0.976	0.978	0.975	0.96
SRR27463993	0.989	0.987	1	0.976	0.974	0.979	0.984	0.985	0.966	0.958	0.963	0.97	0.983	0.973	0.971	0.973	0.977	0.976	0.976	0.977	0.972
SRR27463992	0.973	0.969	0.976	1	0.991	0.976	0.981	0.982	0.985	0.976	0.981	0.979	0.969	0.983	0.982	0.956	0.968	0.983	0.983	0.987	0.988
SRR27463991	0.972	0.968	0.974	0.991	1	0.978	0.981	0.981	0.984	0.977	0.982	0.977	0.969	0.98	0.98	0.956	0.967	0.983	0.982	0.984	0.988
SRR27463990	0.972	0.969	0.979	0.976	0.978	1	0.99	0.99	0.971	0.972	0.974	0.96	0.979	0.967	0.966	0.962	0.971	0.966	0.963	0.967	0.981
SRR27463989	0.979	0.976	0.984	0.981	0.981	0.99	1	0.992	0.974	0.973	0.975	0.967	0.979	0.973	0.972	0.964	0.974	0.973	0.972	0.975	0.982
SRR27463988	0.979	0.975	0.985	0.982	0.981	0.99	0.992	1	0.975	0.973	0.974	0.965	0.981	0.973	0.971	0.963	0.973	0.973	0.97	0.975	0.983
SRR27464008	0.96	0.956	0.966	0.985	0.984	0.971	0.974	0.975	1	0.983	0.987	0.969	0.956	0.973	0.974	0.941	0.955	0.975	0.976	0.98	0.983
SRR27464007	0.948	0.941	0.958	0.976	0.977	0.972	0.973	0.973	0.983	1	0.989	0.949	0.949	0.956	0.956	0.928	0.941	0.959	0.956	0.964	0.983
SRR27464006	0.953	0.949	0.963	0.981	0.982	0.974	0.975	0.974	0.987	0.989	1	0.959	0.953	0.964	0.965	0.934	0.949	0.967	0.966	0.971	0.985
SRR27464005	0.975	0.975	0.97	0.979	0.977	0.96	0.967	0.965	0.969	0.949	0.959	1	0.967	0.987	0.988	0.969	0.975	0.983	0.987	0.985	0.966
SRR27464004	0.983	0.982	0.983	0.969	0.969	0.979	0.979	0.981	0.956	0.949	0.953	0.967	1	0.97	0.968	0.984	0.983	0.968	0.966	0.966	0.965
SRR27464003	0.975	0.974	0.973	0.983	0.98	0.967	0.973	0.973	0.973	0.956	0.964	0.987	0.97	1	0.989	0.966	0.977	0.982	0.985	0.986	0.972
SRR27464002	0.974	0.973	0.971	0.982	0.98	0.966	0.972	0.971	0.974	0.956	0.965	0.988	0.968	0.989	1	0.964	0.976	0.982	0.987	0.987	0.972
SRR27464001	0.979	0.98	0.973	0.956	0.956	0.962	0.964	0.963	0.941	0.928	0.934	0.969	0.984	0.966	0.964	1	0.981	0.962	0.962	0.958	0.946
SRR27464000	0.98	0.981	0.977	0.968	0.967	0.971	0.974	0.973	0.955	0.941	0.949	0.975	0.983	0.977	0.976	0.981	1	0.971	0.974	0.972	0.96
SRR27463999	0.978	0.976	0.976	0.983	0.983	0.966	0.973	0.973	0.975	0.959	0.967	0.983	0.968	0.982	0.982	0.962	0.971	1	0.989	0.988	0.974
SRR27463998	0.979	0.978	0.976	0.983	0.982	0.963	0.972	0.97	0.976	0.956	0.966	0.987	0.966	0.985	0.987	0.962	0.974	0.989	1	0.992	0.972
SRR27463997	0.977	0.975	0.977	0.987	0.984	0.967	0.975	0.975	0.98	0.964	0.971	0.985	0.966	0.986	0.987	0.958	0.972	0.988	0.992	1	0.977
SRR27463996	0.965	0.96	0.972	0.988	0.988	0.981	0.982	0.983	0.983	0.983	0.985	0.966	0.965	0.972	0.972	0.946	0.96	0.974	0.972	0.977	1
