# Supplementary material for: Transcriptional Dynamics of Receptor-Based Genes Reveal Immunity Hubs in Rice Response to Magnaporthe oryzae Infection
Source: Int J Mol Sci. 2025 May 12;26(10):4618. doi: 10.3390/ijms26104618 (PMC12111697; doi:10.3390/ijms26104618)
Supplement: Supplementary file 1 [file ijms-26-04618-s001.zip › Supplementary Data 10. Correlation matrix (RNA-seq, ENA data) - Copy.xlsx]

## Sheet: Sheet1
Supplementary Data 10 : Correlation matrix values among RNA-seq samples – ENA datasets
	ERR5928154	ERR5928155	ERR5928156	ERR5928157	ERR5928158	ERR5928159	ERR5928160	ERR5928161	ERR5928162	ERR5928163	ERR5928164	ERR5928165	ERR5928166	ERR5928167	ERR5928168	ERR5928169	ERR5928170	ERR5928171	ERR5928172	ERR5928173	ERR5928174	ERR5928175	ERR5928176	ERR5928177	ERR5928179	ERR5928180	ERR5928181	ERR5928182	ERR5928183	ERR5928184	ERR5928185	ERR5928186	ERR5928187	ERR5928188	ERR5928189	ERR5928190	ERR5928212	ERR5928213	ERR5928214	ERR5928215	ERR5928216	ERR5928217	ERR5928218	ERR5928219	ERR5928220	ERR5928221	ERR5928222	ERR5928223	ERR5928224
ERR5928154	1	0.924	0.928	0.949	0.879	0.926	0.916	0.827	0.956	0.887	0.947	0.909	0.861	0.933	0.915	0.92	0.981	0.923	0.961	0.932	0.925	0.922	0.922	0.927	0.832	0.864	0.858	0.926	0.904	0.937	0.907	0.91	0.915	0.899	0.913	0.902	0.81	0.81	0.819	0.816	0.831	0.829	0.839	0.855	0.853	0.838	0.829	0.829	0.842
ERR5928155	0.924	1	0.982	0.908	0.873	0.899	0.893	0.93	0.919	0.961	0.928	0.952	0.847	0.907	0.887	0.907	0.929	0.978	0.916	0.891	0.889	0.885	0.921	0.895	0.922	0.935	0.933	0.955	0.958	0.948	0.902	0.957	0.914	0.936	0.917	0.946	0.867	0.867	0.879	0.868	0.874	0.876	0.861	0.891	0.884	0.864	0.834	0.834	0.843
ERR5928156	0.928	0.982	1	0.926	0.901	0.913	0.9	0.925	0.916	0.969	0.911	0.971	0.828	0.921	0.904	0.916	0.926	0.976	0.93	0.912	0.907	0.902	0.928	0.875	0.917	0.927	0.927	0.966	0.967	0.961	0.93	0.966	0.931	0.948	0.902	0.954	0.853	0.853	0.866	0.864	0.866	0.87	0.87	0.894	0.885	0.884	0.855	0.855	0.86
ERR5928157	0.949	0.908	0.926	1	0.949	0.973	0.946	0.805	0.907	0.889	0.888	0.93	0.809	0.975	0.965	0.957	0.932	0.907	0.972	0.98	0.972	0.959	0.956	0.864	0.806	0.831	0.828	0.929	0.903	0.94	0.951	0.923	0.947	0.936	0.868	0.928	0.772	0.772	0.781	0.789	0.8	0.794	0.836	0.859	0.847	0.868	0.874	0.874	0.884
ERR5928158	0.879	0.873	0.901	0.949	1	0.953	0.914	0.78	0.828	0.878	0.796	0.929	0.725	0.942	0.955	0.935	0.852	0.884	0.928	0.957	0.948	0.928	0.937	0.772	0.775	0.793	0.789	0.904	0.884	0.91	0.946	0.897	0.928	0.932	0.786	0.906	0.736	0.736	0.746	0.764	0.765	0.759	0.809	0.829	0.815	0.862	0.873	0.873	0.875
ERR5928159	0.926	0.899	0.913	0.973	0.953	1	0.962	0.798	0.886	0.877	0.868	0.917	0.791	0.98	0.98	0.98	0.911	0.896	0.955	0.972	0.984	0.976	0.981	0.848	0.799	0.821	0.819	0.912	0.887	0.927	0.941	0.915	0.948	0.946	0.854	0.937	0.761	0.761	0.768	0.774	0.786	0.778	0.814	0.843	0.835	0.851	0.859	0.859	0.877
ERR5928160	0.916	0.893	0.9	0.946	0.914	0.962	1	0.827	0.924	0.86	0.87	0.893	0.79	0.95	0.944	0.952	0.907	0.888	0.935	0.942	0.952	0.952	0.959	0.891	0.792	0.818	0.814	0.898	0.874	0.909	0.914	0.897	0.922	0.921	0.849	0.912	0.762	0.762	0.768	0.772	0.785	0.776	0.804	0.831	0.824	0.831	0.834	0.834	0.852
ERR5928161	0.827	0.93	0.925	0.805	0.78	0.798	0.827	1	0.882	0.929	0.866	0.891	0.79	0.808	0.793	0.818	0.838	0.916	0.803	0.781	0.78	0.783	0.831	0.867	0.937	0.929	0.935	0.887	0.912	0.87	0.82	0.899	0.821	0.871	0.878	0.883	0.843	0.843	0.859	0.836	0.833	0.85	0.811	0.829	0.825	0.805	0.754	0.754	0.769
ERR5928162	0.956	0.919	0.916	0.907	0.828	0.886	0.924	0.882	1	0.88	0.95	0.887	0.864	0.898	0.868	0.887	0.964	0.908	0.923	0.886	0.882	0.884	0.892	0.962	0.856	0.884	0.882	0.909	0.892	0.918	0.872	0.899	0.888	0.877	0.927	0.891	0.823	0.823	0.832	0.813	0.832	0.836	0.828	0.845	0.846	0.814	0.794	0.794	0.811
ERR5928163	0.887	0.961	0.969	0.889	0.878	0.877	0.86	0.929	0.88	1	0.876	0.973	0.805	0.894	0.881	0.889	0.884	0.959	0.889	0.872	0.869	0.857	0.891	0.838	0.904	0.906	0.912	0.937	0.951	0.926	0.902	0.946	0.896	0.935	0.882	0.934	0.828	0.828	0.851	0.839	0.835	0.854	0.847	0.871	0.861	0.869	0.833	0.833	0.838
ERR5928164	0.947	0.928	0.911	0.888	0.796	0.868	0.87	0.866	0.95	0.876	1	0.866	0.909	0.884	0.853	0.878	0.958	0.909	0.897	0.857	0.852	0.859	0.884	0.966	0.878	0.906	0.903	0.9	0.889	0.902	0.843	0.9	0.861	0.868	0.965	0.888	0.85	0.85	0.856	0.83	0.846	0.854	0.829	0.849	0.847	0.804	0.773	0.773	0.797
ERR5928165	0.909	0.952	0.971	0.93	0.929	0.917	0.893	0.891	0.887	0.973	0.866	1	0.79	0.926	0.916	0.915	0.897	0.957	0.929	0.924	0.913	0.9	0.921	0.83	0.877	0.885	0.888	0.955	0.957	0.956	0.945	0.955	0.94	0.951	0.864	0.945	0.81	0.81	0.831	0.828	0.828	0.841	0.852	0.878	0.872	0.89	0.869	0.869	0.866
ERR5928166	0.861	0.847	0.828	0.809	0.725	0.791	0.79	0.79	0.864	0.805	0.909	0.79	1	0.811	0.782	0.803	0.87	0.826	0.816	0.777	0.775	0.773	0.8	0.887	0.803	0.825	0.83	0.816	0.808	0.818	0.763	0.823	0.782	0.8	0.907	0.814	0.905	0.905	0.914	0.878	0.896	0.913	0.87	0.895	0.888	0.83	0.805	0.805	0.834
ERR5928167	0.933	0.907	0.921	0.975	0.942	0.98	0.95	0.808	0.898	0.894	0.884	0.926	0.811	1	0.982	0.977	0.921	0.905	0.958	0.964	0.972	0.958	0.966	0.862	0.805	0.827	0.827	0.915	0.893	0.924	0.935	0.918	0.936	0.948	0.871	0.937	0.768	0.768	0.78	0.782	0.79	0.791	0.82	0.849	0.836	0.86	0.863	0.863	0.887
ERR5928168	0.915	0.887	0.904	0.965	0.955	0.98	0.944	0.793	0.868	0.881	0.853	0.916	0.782	0.982	1	0.984	0.892	0.891	0.939	0.957	0.967	0.951	0.965	0.835	0.786	0.806	0.807	0.901	0.881	0.907	0.932	0.904	0.925	0.949	0.844	0.926	0.747	0.747	0.76	0.769	0.772	0.777	0.806	0.83	0.817	0.859	0.859	0.859	0.885
ERR5928169	0.92	0.907	0.916	0.957	0.935	0.98	0.952	0.818	0.887	0.889	0.878	0.915	0.803	0.977	0.984	1	0.91	0.903	0.937	0.948	0.961	0.955	0.978	0.859	0.817	0.838	0.838	0.908	0.891	0.917	0.924	0.914	0.929	0.951	0.869	0.937	0.775	0.775	0.785	0.787	0.795	0.797	0.815	0.841	0.832	0.856	0.849	0.849	0.879
ERR5928170	0.981	0.929	0.926	0.932	0.852	0.911	0.907	0.838	0.964	0.884	0.958	0.897	0.87	0.921	0.892	0.91	1	0.923	0.953	0.916	0.912	0.914	0.914	0.936	0.852	0.885	0.878	0.924	0.904	0.934	0.89	0.905	0.908	0.888	0.924	0.899	0.829	0.829	0.831	0.824	0.843	0.837	0.84	0.854	0.855	0.826	0.811	0.811	0.825
ERR5928171	0.923	0.978	0.976	0.907	0.884	0.896	0.888	0.916	0.908	0.959	0.909	0.957	0.826	0.905	0.891	0.903	0.923	1	0.92	0.897	0.893	0.89	0.918	0.879	0.911	0.925	0.92	0.966	0.97	0.953	0.917	0.953	0.918	0.94	0.89	0.938	0.857	0.857	0.869	0.874	0.871	0.876	0.866	0.885	0.879	0.877	0.842	0.842	0.848
ERR5928172	0.961	0.916	0.93	0.972	0.928	0.955	0.935	0.803	0.923	0.889	0.897	0.929	0.816	0.958	0.939	0.937	0.953	0.92	1	0.976	0.966	0.957	0.943	0.871	0.807	0.838	0.83	0.934	0.906	0.948	0.939	0.914	0.947	0.917	0.867	0.915	0.787	0.787	0.792	0.798	0.814	0.8	0.839	0.859	0.854	0.854	0.86	0.86	0.863
ERR5928173	0.932	0.891	0.912	0.98	0.957	0.972	0.942	0.781	0.886	0.872	0.857	0.924	0.777	0.964	0.957	0.948	0.916	0.897	0.976	1	0.98	0.97	0.954	0.832	0.785	0.812	0.805	0.922	0.894	0.938	0.952	0.909	0.953	0.925	0.832	0.917	0.756	0.756	0.76	0.774	0.786	0.772	0.821	0.842	0.836	0.854	0.865	0.865	0.87
ERR5928174	0.925	0.889	0.907	0.972	0.948	0.984	0.952	0.78	0.882	0.869	0.852	0.913	0.775	0.972	0.967	0.961	0.912	0.893	0.966	0.98	1	0.981	0.965	0.831	0.783	0.808	0.803	0.912	0.884	0.927	0.945	0.904	0.949	0.934	0.834	0.922	0.751	0.751	0.756	0.769	0.781	0.767	0.813	0.836	0.829	0.847	0.859	0.859	0.866
ERR5928175	0.922	0.885	0.902	0.959	0.928	0.976	0.952	0.783	0.884	0.857	0.859	0.9	0.773	0.958	0.951	0.955	0.914	0.89	0.957	0.97	0.981	1	0.97	0.838	0.791	0.818	0.812	0.911	0.883	0.927	0.939	0.904	0.949	0.928	0.834	0.921	0.758	0.758	0.759	0.771	0.786	0.772	0.812	0.832	0.83	0.84	0.847	0.847	0.856
ERR5928176	0.922	0.921	0.928	0.956	0.937	0.981	0.959	0.831	0.892	0.891	0.884	0.921	0.8	0.966	0.965	0.978	0.914	0.918	0.943	0.954	0.965	0.97	1	0.863	0.834	0.856	0.854	0.925	0.906	0.934	0.939	0.927	0.946	0.957	0.866	0.947	0.796	0.796	0.802	0.805	0.817	0.809	0.833	0.859	0.853	0.863	0.861	0.861	0.884
ERR5928177	0.927	0.895	0.875	0.864	0.772	0.848	0.891	0.867	0.962	0.838	0.966	0.83	0.887	0.862	0.835	0.859	0.936	0.879	0.871	0.832	0.831	0.838	0.863	1	0.841	0.871	0.868	0.865	0.855	0.869	0.812	0.865	0.834	0.841	0.937	0.858	0.819	0.819	0.826	0.802	0.818	0.826	0.795	0.815	0.814	0.771	0.742	0.742	0.773
ERR5928179	0.832	0.922	0.917	0.806	0.775	0.799	0.792	0.937	0.856	0.904	0.878	0.877	0.803	0.805	0.786	0.817	0.852	0.911	0.807	0.785	0.783	0.791	0.834	0.841	1	0.975	0.977	0.912	0.93	0.893	0.835	0.9	0.838	0.87	0.894	0.883	0.878	0.878	0.881	0.863	0.86	0.872	0.834	0.832	0.834	0.805	0.752	0.752	0.768
ERR5928180	0.864	0.935	0.927	0.831	0.793	0.821	0.818	0.929	0.884	0.906	0.906	0.885	0.825	0.827	0.806	0.838	0.885	0.925	0.838	0.812	0.808	0.818	0.856	0.871	0.975	1	0.982	0.93	0.941	0.915	0.855	0.907	0.859	0.877	0.906	0.891	0.895	0.895	0.893	0.881	0.881	0.886	0.855	0.848	0.853	0.82	0.77	0.77	0.787
ERR5928181	0.858	0.933	0.927	0.828	0.789	0.819	0.814	0.935	0.882	0.912	0.903	0.888	0.83	0.827	0.807	0.838	0.878	0.92	0.83	0.805	0.803	0.812	0.854	0.868	0.977	0.982	1	0.923	0.936	0.912	0.852	0.91	0.855	0.882	0.918	0.895	0.891	0.891	0.901	0.875	0.876	0.893	0.849	0.848	0.853	0.819	0.768	0.768	0.789
ERR5928182	0.926	0.955	0.966	0.929	0.904	0.912	0.898	0.887	0.909	0.937	0.9	0.955	0.816	0.915	0.901	0.908	0.924	0.966	0.934	0.922	0.912	0.911	0.925	0.865	0.912	0.93	0.923	1	0.983	0.983	0.956	0.961	0.951	0.947	0.886	0.944	0.852	0.852	0.857	0.871	0.871	0.87	0.884	0.89	0.889	0.893	0.864	0.864	0.861
ERR5928183	0.904	0.958	0.967	0.903	0.884	0.887	0.874	0.912	0.892	0.951	0.889	0.957	0.808	0.893	0.881	0.891	0.904	0.97	0.906	0.894	0.884	0.883	0.906	0.855	0.93	0.941	0.936	0.983	1	0.969	0.935	0.957	0.93	0.94	0.882	0.937	0.857	0.857	0.865	0.875	0.87	0.876	0.877	0.884	0.884	0.887	0.848	0.848	0.847
ERR5928184	0.937	0.948	0.961	0.94	0.91	0.927	0.909	0.87	0.918	0.926	0.902	0.956	0.818	0.924	0.907	0.917	0.934	0.953	0.948	0.938	0.927	0.927	0.934	0.869	0.893	0.915	0.912	0.983	0.969	1	0.961	0.959	0.969	0.943	0.889	0.948	0.838	0.838	0.847	0.85	0.86	0.859	0.875	0.888	0.892	0.883	0.863	0.863	0.86
ERR5928185	0.907	0.902	0.93	0.951	0.946	0.941	0.914	0.82	0.872	0.902	0.843	0.945	0.763	0.935	0.932	0.924	0.89	0.917	0.939	0.952	0.945	0.939	0.939	0.812	0.835	0.855	0.852	0.956	0.935	0.961	1	0.938	0.965	0.951	0.831	0.936	0.784	0.784	0.794	0.811	0.814	0.81	0.869	0.866	0.861	0.894	0.888	0.888	0.881
ERR5928186	0.91	0.957	0.966	0.923	0.897	0.915	0.897	0.899	0.899	0.946	0.9	0.955	0.823	0.918	0.904	0.914	0.905	0.953	0.914	0.909	0.904	0.904	0.927	0.865	0.9	0.907	0.91	0.961	0.957	0.959	0.938	1	0.949	0.961	0.9	0.97	0.83	0.83	0.846	0.839	0.843	0.854	0.86	0.887	0.879	0.884	0.854	0.854	0.855
ERR5928187	0.915	0.914	0.931	0.947	0.928	0.948	0.922	0.821	0.888	0.896	0.861	0.94	0.782	0.936	0.925	0.929	0.908	0.918	0.947	0.953	0.949	0.949	0.946	0.834	0.838	0.859	0.855	0.951	0.93	0.969	0.965	0.949	1	0.95	0.852	0.952	0.786	0.786	0.796	0.8	0.812	0.809	0.84	0.86	0.863	0.868	0.861	0.861	0.858
ERR5928188	0.899	0.936	0.948	0.936	0.932	0.946	0.921	0.871	0.877	0.935	0.868	0.951	0.8	0.948	0.949	0.951	0.888	0.94	0.917	0.925	0.934	0.928	0.957	0.841	0.87	0.877	0.882	0.947	0.94	0.943	0.951	0.961	0.95	1	0.876	0.973	0.808	0.808	0.826	0.825	0.825	0.837	0.846	0.872	0.861	0.889	0.868	0.868	0.882
ERR5928189	0.913	0.917	0.902	0.868	0.786	0.854	0.849	0.878	0.927	0.882	0.965	0.864	0.907	0.871	0.844	0.869	0.924	0.89	0.867	0.832	0.834	0.834	0.866	0.937	0.894	0.906	0.918	0.886	0.882	0.889	0.831	0.9	0.852	0.876	1	0.894	0.844	0.844	0.864	0.816	0.833	0.855	0.811	0.839	0.836	0.791	0.76	0.76	0.788
ERR5928190	0.902	0.946	0.954	0.928	0.906	0.937	0.912	0.883	0.891	0.934	0.888	0.945	0.814	0.937	0.926	0.937	0.899	0.938	0.915	0.917	0.922	0.921	0.947	0.858	0.883	0.891	0.895	0.944	0.937	0.948	0.936	0.97	0.952	0.973	0.894	1	0.816	0.816	0.831	0.82	0.828	0.837	0.844	0.874	0.866	0.872	0.85	0.85	0.863
ERR5928212	0.81	0.867	0.853	0.772	0.736	0.761	0.762	0.843	0.823	0.828	0.85	0.81	0.905	0.768	0.747	0.775	0.829	0.857	0.787	0.756	0.751	0.758	0.796	0.819	0.878	0.895	0.891	0.852	0.857	0.838	0.784	0.83	0.786	0.808	0.844	0.816	1	1	0.969	0.963	0.97	0.958	0.923	0.918	0.918	0.857	0.824	0.824	0.843
ERR5928213	0.81	0.867	0.853	0.772	0.736	0.761	0.762	0.843	0.823	0.828	0.85	0.81	0.905	0.768	0.747	0.775	0.829	0.857	0.787	0.756	0.751	0.758	0.796	0.819	0.878	0.895	0.891	0.852	0.857	0.838	0.784	0.83	0.786	0.808	0.844	0.816	1	1	0.969	0.963	0.97	0.958	0.923	0.918	0.918	0.857	0.824	0.824	0.843
ERR5928214	0.819	0.879	0.866	0.781	0.746	0.768	0.768	0.859	0.832	0.851	0.856	0.831	0.914	0.78	0.76	0.785	0.831	0.869	0.792	0.76	0.756	0.759	0.802	0.826	0.881	0.893	0.901	0.857	0.865	0.847	0.794	0.846	0.796	0.826	0.864	0.831	0.969	0.969	1	0.953	0.961	0.975	0.922	0.929	0.931	0.869	0.837	0.837	0.856
ERR5928215	0.816	0.868	0.864	0.789	0.764	0.774	0.772	0.836	0.813	0.839	0.83	0.828	0.878	0.782	0.769	0.787	0.824	0.874	0.798	0.774	0.769	0.771	0.805	0.802	0.863	0.881	0.875	0.871	0.875	0.85	0.811	0.839	0.8	0.825	0.816	0.82	0.963	0.963	0.953	1	0.976	0.96	0.94	0.929	0.925	0.892	0.857	0.857	0.871
ERR5928216	0.831	0.874	0.866	0.8	0.765	0.786	0.785	0.833	0.832	0.835	0.846	0.828	0.896	0.79	0.772	0.795	0.843	0.871	0.814	0.786	0.781	0.786	0.817	0.818	0.86	0.881	0.876	0.871	0.87	0.86	0.814	0.843	0.812	0.825	0.833	0.828	0.97	0.97	0.961	0.976	1	0.96	0.946	0.945	0.942	0.888	0.865	0.865	0.874
ERR5928217	0.829	0.876	0.87	0.794	0.759	0.778	0.776	0.85	0.836	0.854	0.854	0.841	0.913	0.791	0.777	0.797	0.837	0.876	0.8	0.772	0.767	0.772	0.809	0.826	0.872	0.886	0.893	0.87	0.876	0.859	0.81	0.854	0.809	0.837	0.855	0.837	0.958	0.958	0.975	0.96	0.96	1	0.934	0.93	0.934	0.894	0.847	0.847	0.87
ERR5928218	0.839	0.861	0.87	0.836	0.809	0.814	0.804	0.811	0.828	0.847	0.829	0.852	0.87	0.82	0.806	0.815	0.84	0.866	0.839	0.821	0.813	0.812	0.833	0.795	0.834	0.855	0.849	0.884	0.877	0.875	0.869	0.86	0.84	0.846	0.811	0.844	0.923	0.923	0.922	0.94	0.946	0.934	1	0.956	0.95	0.935	0.917	0.917	0.91
ERR5928219	0.855	0.891	0.894	0.859	0.829	0.843	0.831	0.829	0.845	0.871	0.849	0.878	0.895	0.849	0.83	0.841	0.854	0.885	0.859	0.842	0.836	0.832	0.859	0.815	0.832	0.848	0.848	0.89	0.884	0.888	0.866	0.887	0.86	0.872	0.839	0.874	0.918	0.918	0.929	0.929	0.945	0.93	0.956	1	0.976	0.95	0.95	0.95	0.938
ERR5928220	0.853	0.884	0.885	0.847	0.815	0.835	0.824	0.825	0.846	0.861	0.847	0.872	0.888	0.836	0.817	0.832	0.855	0.879	0.854	0.836	0.829	0.83	0.853	0.814	0.834	0.853	0.853	0.889	0.884	0.892	0.861	0.879	0.863	0.861	0.836	0.866	0.918	0.918	0.931	0.925	0.942	0.934	0.95	0.976	1	0.932	0.927	0.927	0.918
ERR5928221	0.838	0.864	0.884	0.868	0.862	0.851	0.831	0.805	0.814	0.869	0.804	0.89	0.83	0.86	0.859	0.856	0.826	0.877	0.854	0.854	0.847	0.84	0.863	0.771	0.805	0.82	0.819	0.893	0.887	0.883	0.894	0.884	0.868	0.889	0.791	0.872	0.857	0.857	0.869	0.892	0.888	0.894	0.935	0.95	0.932	1	0.961	0.961	0.948
ERR5928222	0.829	0.834	0.855	0.874	0.873	0.859	0.834	0.754	0.794	0.833	0.773	0.869	0.805	0.863	0.859	0.849	0.811	0.842	0.86	0.865	0.859	0.847	0.861	0.742	0.752	0.77	0.768	0.864	0.848	0.863	0.888	0.854	0.861	0.868	0.76	0.85	0.824	0.824	0.837	0.857	0.865	0.847	0.917	0.95	0.927	0.961	1	1	0.967
ERR5928223	0.829	0.834	0.855	0.874	0.873	0.859	0.834	0.754	0.794	0.833	0.773	0.869	0.805	0.863	0.859	0.849	0.811	0.842	0.86	0.865	0.859	0.847	0.861	0.742	0.752	0.77	0.768	0.864	0.848	0.863	0.888	0.854	0.861	0.868	0.76	0.85	0.824	0.824	0.837	0.857	0.865	0.847	0.917	0.95	0.927	0.961	1	1	0.967
ERR5928224	0.842	0.843	0.86	0.884	0.875	0.877	0.852	0.769	0.811	0.838	0.797	0.866	0.834	0.887	0.885	0.879	0.825	0.848	0.863	0.87	0.866	0.856	0.884	0.773	0.768	0.787	0.789	0.861	0.847	0.86	0.881	0.855	0.858	0.882	0.788	0.863	0.843	0.843	0.856	0.871	0.874	0.87	0.91	0.938	0.918	0.948	0.967	0.967	1
ERR5928225	0.839	0.853	0.869	0.879	0.876	0.882	0.856	0.783	0.81	0.846	0.796	0.875	0.834	0.884	0.884	0.884	0.827	0.859	0.862	0.872	0.871	0.866	0.892	0.773	0.788	0.806	0.806	0.876	0.866	0.876	0.891	0.869	0.877	0.894	0.786	0.878	0.859	0.859	0.867	0.886	0.89	0.884	0.922	0.942	0.93	0.955	0.962	0.962	0.979
ERR5928226	0.841	0.866	0.879	0.874	0.868	0.877	0.852	0.803	0.82	0.864	0.811	0.885	0.854	0.882	0.882	0.887	0.83	0.868	0.856	0.862	0.861	0.857	0.889	0.786	0.8	0.814	0.82	0.876	0.87	0.878	0.884	0.881	0.876	0.903	0.809	0.889	0.864	0.864	0.885	0.886	0.892	0.902	0.917	0.947	0.937	0.954	0.949	0.949	0.969
ERR5928191	0.902	0.943	0.946	0.92	0.896	0.934	0.917	0.88	0.895	0.92	0.891	0.934	0.816	0.925	0.913	0.932	0.904	0.937	0.909	0.91	0.919	0.926	0.952	0.867	0.891	0.901	0.907	0.945	0.937	0.953	0.935	0.963	0.957	0.969	0.895	0.973	0.826	0.826	0.842	0.829	0.839	0.847	0.845	0.871	0.87	0.863	0.838	0.838	0.853
ERR5928192	0.915	0.939	0.944	0.937	0.914	0.953	0.931	0.875	0.9	0.92	0.902	0.935	0.828	0.951	0.947	0.961	0.908	0.929	0.918	0.922	0.929	0.931	0.967	0.878	0.879	0.89	0.897	0.936	0.926	0.942	0.932	0.956	0.944	0.973	0.909	0.971	0.819	0.819	0.837	0.822	0.831	0.842	0.841	0.872	0.865	0.869	0.852	0.852	0.878
ERR5928193	0.899	0.94	0.946	0.924	0.904	0.943	0.92	0.88	0.888	0.926	0.889	0.936	0.815	0.943	0.938	0.954	0.897	0.931	0.907	0.91	0.921	0.922	0.959	0.863	0.88	0.89	0.895	0.933	0.928	0.937	0.926	0.96	0.942	0.973	0.895	0.976	0.813	0.813	0.829	0.818	0.823	0.837	0.836	0.864	0.858	0.867	0.843	0.843	0.867
ERR5928194	0.9	0.949	0.95	0.91	0.888	0.926	0.909	0.896	0.892	0.934	0.894	0.938	0.824	0.923	0.917	0.935	0.898	0.942	0.898	0.894	0.907	0.91	0.947	0.87	0.896	0.903	0.913	0.938	0.937	0.942	0.92	0.96	0.938	0.971	0.907	0.971	0.828	0.828	0.851	0.831	0.837	0.856	0.841	0.87	0.867	0.863	0.834	0.834	0.853
ERR5928195	0.892	0.93	0.916	0.852	0.787	0.835	0.835	0.905	0.911	0.897	0.954	0.873	0.89	0.854	0.831	0.858	0.904	0.908	0.851	0.817	0.814	0.817	0.861	0.918	0.927	0.939	0.946	0.902	0.903	0.89	0.836	0.907	0.846	0.881	0.967	0.893	0.872	0.872	0.885	0.851	0.856	0.88	0.831	0.848	0.841	0.812	0.767	0.767	0.794
ERR5928196	0.885	0.928	0.918	0.853	0.793	0.84	0.835	0.911	0.908	0.905	0.938	0.883	0.878	0.856	0.834	0.861	0.898	0.904	0.849	0.818	0.82	0.822	0.863	0.903	0.932	0.938	0.956	0.903	0.906	0.9	0.845	0.913	0.858	0.891	0.972	0.904	0.866	0.866	0.892	0.843	0.853	0.882	0.833	0.851	0.85	0.813	0.772	0.772	0.798
ERR5928197	0.92	0.901	0.881	0.863	0.77	0.848	0.852	0.846	0.935	0.846	0.965	0.837	0.896	0.859	0.829	0.859	0.946	0.881	0.874	0.833	0.837	0.845	0.864	0.946	0.887	0.915	0.916	0.886	0.876	0.891	0.828	0.874	0.852	0.853	0.961	0.869	0.853	0.853	0.856	0.825	0.844	0.852	0.816	0.824	0.829	0.776	0.744	0.744	0.774
ERR5928198	0.936	0.897	0.88	0.874	0.787	0.857	0.86	0.833	0.933	0.841	0.966	0.838	0.893	0.867	0.844	0.867	0.952	0.889	0.883	0.846	0.845	0.853	0.87	0.953	0.869	0.902	0.896	0.891	0.879	0.892	0.837	0.872	0.853	0.856	0.946	0.864	0.844	0.844	0.845	0.828	0.842	0.848	0.82	0.822	0.824	0.784	0.753	0.753	0.782
ERR5928199	0.915	0.895	0.877	0.856	0.766	0.844	0.844	0.848	0.928	0.845	0.96	0.835	0.902	0.855	0.826	0.855	0.935	0.876	0.861	0.824	0.828	0.837	0.858	0.946	0.882	0.905	0.914	0.876	0.868	0.885	0.822	0.874	0.845	0.853	0.965	0.869	0.848	0.848	0.86	0.819	0.839	0.856	0.81	0.822	0.827	0.774	0.74	0.74	0.774
ERR5928200	0.849	0.921	0.915	0.817	0.782	0.807	0.803	0.926	0.868	0.896	0.892	0.873	0.813	0.816	0.8	0.829	0.87	0.915	0.819	0.796	0.793	0.803	0.844	0.86	0.97	0.981	0.976	0.916	0.931	0.896	0.842	0.895	0.842	0.87	0.897	0.879	0.885	0.885	0.882	0.874	0.869	0.881	0.843	0.831	0.835	0.81	0.758	0.758	0.778
ERR5928201	0.849	0.921	0.915	0.817	0.782	0.807	0.803	0.926	0.868	0.896	0.892	0.873	0.813	0.816	0.8	0.829	0.87	0.915	0.819	0.796	0.793	0.803	0.844	0.86	0.97	0.981	0.976	0.916	0.931	0.896	0.842	0.895	0.842	0.87	0.897	0.879	0.885	0.885	0.882	0.874	0.869	0.881	0.843	0.831	0.835	0.81	0.758	0.758	0.778
ERR5928202	0.869	0.935	0.931	0.84	0.803	0.83	0.825	0.931	0.887	0.911	0.903	0.892	0.829	0.837	0.821	0.85	0.888	0.927	0.843	0.818	0.819	0.825	0.863	0.869	0.971	0.98	0.984	0.932	0.94	0.918	0.862	0.91	0.863	0.891	0.917	0.898	0.892	0.892	0.9	0.881	0.882	0.893	0.856	0.852	0.855	0.826	0.778	0.778	0.797
ERR5928203	0.858	0.859	0.841	0.808	0.729	0.793	0.793	0.81	0.869	0.814	0.911	0.799	0.985	0.809	0.778	0.803	0.871	0.835	0.817	0.779	0.776	0.778	0.808	0.884	0.829	0.849	0.853	0.828	0.821	0.828	0.772	0.833	0.79	0.805	0.911	0.823	0.929	0.929	0.933	0.898	0.917	0.925	0.885	0.909	0.904	0.837	0.815	0.815	0.843
ERR5928204	0.858	0.86	0.841	0.808	0.729	0.793	0.793	0.81	0.869	0.814	0.911	0.799	0.985	0.809	0.778	0.803	0.871	0.836	0.817	0.779	0.776	0.778	0.808	0.884	0.829	0.849	0.853	0.828	0.821	0.828	0.772	0.833	0.79	0.805	0.911	0.823	0.929	0.929	0.933	0.898	0.917	0.925	0.885	0.909	0.904	0.837	0.815	0.815	0.843
ERR5928205	0.858	0.859	0.841	0.808	0.729	0.793	0.793	0.81	0.869	0.814	0.911	0.799	0.985	0.809	0.778	0.803	0.871	0.836	0.817	0.779	0.776	0.778	0.808	0.884	0.829	0.849	0.853	0.828	0.821	0.828	0.772	0.833	0.79	0.805	0.911	0.823	0.929	0.929	0.933	0.898	0.917	0.925	0.885	0.909	0.904	0.837	0.815	0.815	0.843
ERR5928206	0.863	0.844	0.826	0.806	0.728	0.792	0.795	0.786	0.867	0.791	0.899	0.786	0.965	0.801	0.777	0.805	0.883	0.831	0.822	0.785	0.782	0.791	0.809	0.879	0.819	0.851	0.846	0.832	0.822	0.834	0.777	0.815	0.795	0.795	0.879	0.807	0.932	0.932	0.923	0.909	0.927	0.93	0.895	0.892	0.897	0.84	0.805	0.805	0.835
ERR5928207	0.865	0.841	0.823	0.805	0.724	0.792	0.794	0.783	0.868	0.789	0.898	0.783	0.967	0.801	0.774	0.8	0.884	0.829	0.822	0.783	0.783	0.79	0.807	0.881	0.814	0.844	0.843	0.827	0.816	0.832	0.774	0.812	0.793	0.792	0.88	0.804	0.929	0.929	0.924	0.905	0.926	0.928	0.893	0.895	0.9	0.832	0.807	0.807	0.836
ERR5928208	0.863	0.844	0.826	0.806	0.728	0.792	0.795	0.786	0.867	0.791	0.899	0.786	0.965	0.801	0.777	0.805	0.883	0.831	0.822	0.785	0.782	0.791	0.809	0.879	0.819	0.851	0.846	0.832	0.822	0.834	0.777	0.815	0.795	0.795	0.879	0.807	0.932	0.932	0.923	0.909	0.927	0.93	0.895	0.892	0.897	0.84	0.805	0.805	0.835
ERR5928209	0.796	0.868	0.859	0.763	0.73	0.756	0.752	0.865	0.814	0.841	0.84	0.818	0.888	0.764	0.743	0.773	0.818	0.859	0.772	0.746	0.744	0.751	0.791	0.808	0.9	0.911	0.909	0.854	0.866	0.837	0.784	0.835	0.783	0.81	0.841	0.821	0.974	0.974	0.962	0.961	0.958	0.957	0.917	0.906	0.908	0.858	0.813	0.813	0.835
ERR5928210	0.808	0.869	0.858	0.772	0.737	0.764	0.763	0.856	0.821	0.835	0.846	0.816	0.896	0.77	0.752	0.782	0.828	0.862	0.782	0.755	0.753	0.761	0.799	0.819	0.892	0.909	0.904	0.858	0.867	0.843	0.789	0.835	0.791	0.813	0.842	0.821	0.978	0.978	0.964	0.966	0.967	0.962	0.923	0.911	0.914	0.863	0.821	0.821	0.842
ERR5928211	0.823	0.876	0.862	0.785	0.754	0.771	0.772	0.844	0.824	0.846	0.851	0.827	0.912	0.783	0.768	0.789	0.829	0.873	0.794	0.762	0.759	0.759	0.804	0.825	0.856	0.871	0.874	0.852	0.86	0.837	0.79	0.838	0.788	0.825	0.852	0.822	0.955	0.955	0.975	0.952	0.956	0.965	0.915	0.928	0.924	0.873	0.845	0.845	0.863
[truncated: 14 more columns]
