# Supplementary material for: Transcriptional Dynamics of Receptor-Based Genes Reveal Immunity Hubs in Rice Response to Magnaporthe oryzae Infection
Source: Int J Mol Sci. 2025 May 12;26(10):4618. doi: 10.3390/ijms26104618 (PMC12111697; doi:10.3390/ijms26104618)
Supplement: Supplementary file 1 [file ijms-26-04618-s001.zip › Supplementary Data 11 Correlation matrix (GPL6864 -arrays) - Copy.xlsx]

## Sheet: Sheet1
Supplementary Data 11: Correlation matrix values among samples of GPL6864 – rice array expression profiles
	GSM1535711	GSM1535712	GSM1535713	GSM1535714	GSM1535715	GSM1535716	GSM1535717	GSM1535718	GSM1535719	GSM1535720	GSM1535721	GSM1535722	GSM1535723	GSM1535724	GSM1535725	GSM1535726	GSM1535727	GSM1535728	GSM1535729	GSM1535730	GSM1535731	GSM1535732	GSM1535733	GSM1535734	GSM1535735	GSM1535736	GSM1535737	GSM1535738	GSM1535739	GSM1535740	GSM1535741	GSM1535742	GSM1535743	GSM1535744	GSM1535745	GSM1535746	GSM1535747	GSM1535748	GSM1535749	GSM1535750	GSM1535751	GSM1535752	GSM1535753	GSM1535754	GSM1535755	GSM1535756	GSM1535757	GSM1535758	GSM1535759
GSM1535711	1	0.963	0.951	0.932	0.977	0.944	0.929	0.919	0.991	0.963	0.951	0.928	0.979	0.956	0.929	0.924	0.906	0.91	0.902	0.895	0.919	0.892	0.887	0.886	0.937	0.919	0.863	0.892	0.914	0.898	0.858	0.883	0.941	0.913	0.896	0.903	0.928	0.896	0.896	0.897	0.946	0.916	0.899	0.913	0.929	0.894	0.885	0.899	0.927
GSM1535712	0.963	1	0.978	0.959	0.943	0.961	0.95	0.941	0.966	0.993	0.98	0.954	0.945	0.966	0.949	0.947	0.887	0.95	0.941	0.934	0.893	0.913	0.909	0.914	0.914	0.955	0.895	0.929	0.885	0.916	0.882	0.911	0.919	0.954	0.936	0.938	0.902	0.918	0.919	0.922	0.924	0.953	0.937	0.944	0.904	0.917	0.908	0.925	0.904
GSM1535713	0.951	0.978	1	0.976	0.941	0.971	0.978	0.966	0.955	0.978	0.991	0.975	0.945	0.975	0.977	0.969	0.87	0.932	0.939	0.939	0.9	0.922	0.924	0.93	0.904	0.936	0.872	0.928	0.894	0.923	0.898	0.928	0.911	0.935	0.938	0.951	0.911	0.923	0.929	0.943	0.918	0.936	0.919	0.954	0.912	0.922	0.92	0.944	0.898
GSM1535714	0.932	0.959	0.976	1	0.921	0.954	0.971	0.983	0.936	0.958	0.976	0.992	0.927	0.962	0.969	0.988	0.858	0.921	0.936	0.947	0.884	0.909	0.927	0.942	0.889	0.924	0.87	0.933	0.879	0.915	0.901	0.941	0.896	0.926	0.938	0.956	0.895	0.914	0.932	0.952	0.902	0.93	0.918	0.956	0.897	0.912	0.926	0.95	0.885
GSM1535715	0.977	0.943	0.941	0.921	1	0.948	0.932	0.921	0.974	0.942	0.939	0.923	0.989	0.955	0.931	0.922	0.874	0.883	0.885	0.882	0.915	0.894	0.887	0.886	0.912	0.893	0.835	0.877	0.911	0.894	0.861	0.883	0.92	0.886	0.885	0.893	0.926	0.9	0.894	0.897	0.926	0.888	0.872	0.905	0.928	0.897	0.887	0.896	0.905
GSM1535716	0.944	0.961	0.971	0.954	0.948	1	0.976	0.965	0.949	0.961	0.967	0.96	0.953	0.987	0.972	0.961	0.834	0.899	0.915	0.912	0.892	0.933	0.925	0.923	0.879	0.91	0.83	0.9	0.887	0.93	0.903	0.922	0.889	0.902	0.919	0.929	0.906	0.933	0.926	0.937	0.899	0.905	0.881	0.934	0.91	0.934	0.919	0.935	0.874
GSM1535717	0.929	0.95	0.978	0.971	0.932	0.976	1	0.979	0.934	0.95	0.974	0.977	0.937	0.975	0.991	0.977	0.836	0.904	0.923	0.927	0.889	0.931	0.936	0.941	0.876	0.909	0.836	0.91	0.885	0.93	0.911	0.939	0.886	0.909	0.93	0.943	0.902	0.932	0.937	0.954	0.895	0.911	0.891	0.943	0.905	0.93	0.933	0.95	0.873
GSM1535718	0.919	0.941	0.966	0.983	0.921	0.965	0.979	1	0.924	0.942	0.963	0.987	0.925	0.963	0.974	0.99	0.829	0.897	0.919	0.931	0.876	0.913	0.929	0.942	0.868	0.901	0.838	0.913	0.87	0.915	0.903	0.942	0.88	0.904	0.928	0.947	0.892	0.919	0.934	0.957	0.889	0.909	0.893	0.949	0.895	0.918	0.929	0.953	0.864
GSM1535719	0.991	0.966	0.955	0.936	0.974	0.949	0.934	0.924	1	0.966	0.954	0.934	0.978	0.959	0.934	0.929	0.904	0.912	0.903	0.898	0.919	0.897	0.89	0.89	0.937	0.923	0.864	0.898	0.913	0.902	0.867	0.888	0.94	0.915	0.9	0.905	0.928	0.9	0.899	0.9	0.944	0.917	0.899	0.913	0.93	0.898	0.887	0.9	0.926
GSM1535720	0.963	0.993	0.978	0.958	0.942	0.961	0.95	0.942	0.966	1	0.981	0.954	0.945	0.965	0.948	0.946	0.89	0.95	0.94	0.934	0.896	0.911	0.907	0.913	0.917	0.955	0.894	0.928	0.887	0.914	0.879	0.91	0.923	0.954	0.936	0.938	0.906	0.916	0.918	0.921	0.929	0.953	0.938	0.944	0.908	0.915	0.906	0.926	0.907
GSM1535721	0.951	0.98	0.991	0.976	0.939	0.967	0.974	0.963	0.954	0.981	1	0.974	0.943	0.971	0.974	0.967	0.873	0.938	0.943	0.943	0.897	0.921	0.923	0.931	0.905	0.941	0.88	0.932	0.892	0.922	0.895	0.929	0.912	0.941	0.941	0.953	0.908	0.922	0.93	0.943	0.918	0.942	0.927	0.956	0.91	0.922	0.92	0.945	0.898
GSM1535722	0.928	0.954	0.975	0.992	0.923	0.96	0.977	0.987	0.934	0.954	0.974	1	0.928	0.966	0.974	0.99	0.847	0.915	0.933	0.944	0.882	0.916	0.932	0.945	0.881	0.917	0.86	0.929	0.878	0.919	0.906	0.944	0.89	0.919	0.937	0.954	0.895	0.92	0.936	0.956	0.897	0.923	0.91	0.954	0.897	0.918	0.93	0.953	0.878
GSM1535723	0.979	0.945	0.945	0.927	0.989	0.953	0.937	0.925	0.978	0.945	0.943	0.928	1	0.961	0.937	0.928	0.873	0.884	0.888	0.885	0.918	0.898	0.891	0.89	0.913	0.895	0.834	0.879	0.915	0.899	0.867	0.888	0.919	0.885	0.886	0.896	0.927	0.9	0.895	0.9	0.926	0.888	0.871	0.907	0.93	0.898	0.887	0.9	0.907
GSM1535724	0.956	0.966	0.975	0.962	0.955	0.987	0.975	0.963	0.959	0.965	0.971	0.966	0.961	1	0.973	0.965	0.851	0.904	0.921	0.916	0.9	0.934	0.929	0.922	0.893	0.917	0.846	0.908	0.898	0.935	0.908	0.922	0.9	0.907	0.922	0.933	0.913	0.933	0.931	0.94	0.908	0.912	0.892	0.938	0.916	0.934	0.923	0.938	0.89
GSM1535725	0.929	0.949	0.977	0.969	0.931	0.972	0.991	0.974	0.934	0.948	0.974	0.974	0.937	0.973	1	0.974	0.837	0.904	0.922	0.923	0.889	0.93	0.933	0.936	0.877	0.908	0.837	0.908	0.886	0.929	0.911	0.936	0.885	0.907	0.927	0.939	0.902	0.929	0.934	0.95	0.895	0.909	0.889	0.94	0.905	0.928	0.929	0.946	0.875
GSM1535726	0.924	0.947	0.969	0.988	0.922	0.961	0.977	0.99	0.929	0.946	0.967	0.99	0.928	0.965	0.974	1	0.843	0.906	0.925	0.937	0.883	0.912	0.93	0.945	0.879	0.91	0.855	0.923	0.879	0.917	0.906	0.944	0.888	0.911	0.93	0.949	0.896	0.917	0.934	0.957	0.896	0.917	0.904	0.951	0.899	0.915	0.928	0.954	0.876
GSM1535727	0.906	0.887	0.87	0.858	0.874	0.834	0.836	0.829	0.904	0.89	0.873	0.847	0.873	0.851	0.837	0.843	1	0.9	0.865	0.865	0.931	0.818	0.826	0.837	0.974	0.899	0.896	0.872	0.918	0.828	0.804	0.833	0.965	0.888	0.845	0.851	0.919	0.813	0.832	0.833	0.954	0.889	0.893	0.854	0.914	0.813	0.82	0.842	0.965
GSM1535728	0.91	0.95	0.932	0.921	0.883	0.899	0.904	0.897	0.912	0.95	0.938	0.915	0.884	0.904	0.904	0.906	0.9	1	0.969	0.96	0.874	0.915	0.916	0.929	0.907	0.98	0.936	0.957	0.861	0.918	0.887	0.924	0.909	0.98	0.952	0.937	0.876	0.914	0.923	0.915	0.908	0.973	0.967	0.936	0.877	0.912	0.913	0.92	0.896
GSM1535729	0.902	0.941	0.939	0.936	0.885	0.915	0.923	0.919	0.903	0.94	0.943	0.933	0.888	0.921	0.922	0.925	0.865	0.969	1	0.982	0.878	0.954	0.963	0.962	0.888	0.968	0.901	0.968	0.869	0.957	0.937	0.96	0.892	0.96	0.976	0.965	0.884	0.945	0.952	0.947	0.896	0.957	0.945	0.958	0.885	0.942	0.949	0.949	0.884
GSM1535730	0.895	0.934	0.939	0.947	0.882	0.912	0.927	0.931	0.898	0.934	0.943	0.944	0.885	0.916	0.923	0.937	0.865	0.96	0.982	1	0.877	0.937	0.957	0.972	0.885	0.955	0.899	0.973	0.866	0.939	0.926	0.968	0.894	0.953	0.968	0.971	0.884	0.932	0.948	0.954	0.897	0.952	0.944	0.966	0.886	0.929	0.946	0.957	0.881
GSM1535731	0.919	0.893	0.9	0.884	0.915	0.892	0.889	0.876	0.919	0.896	0.897	0.882	0.918	0.9	0.889	0.883	0.931	0.874	0.878	0.877	1	0.872	0.878	0.874	0.963	0.882	0.829	0.867	0.985	0.876	0.856	0.871	0.963	0.858	0.856	0.875	0.984	0.852	0.857	0.872	0.961	0.857	0.847	0.873	0.981	0.852	0.851	0.875	0.967
GSM1535732	0.892	0.913	0.922	0.909	0.894	0.933	0.931	0.913	0.897	0.911	0.921	0.916	0.898	0.934	0.93	0.912	0.818	0.915	0.954	0.937	0.872	1	0.977	0.955	0.855	0.928	0.833	0.922	0.865	0.986	0.957	0.953	0.86	0.912	0.949	0.935	0.877	0.972	0.956	0.944	0.866	0.912	0.883	0.929	0.88	0.972	0.956	0.939	0.855
GSM1535733	0.887	0.909	0.924	0.927	0.887	0.925	0.936	0.929	0.89	0.907	0.923	0.932	0.891	0.929	0.933	0.93	0.826	0.916	0.963	0.957	0.878	0.977	1	0.976	0.862	0.926	0.843	0.938	0.87	0.978	0.968	0.974	0.871	0.915	0.959	0.954	0.886	0.961	0.967	0.963	0.875	0.918	0.895	0.947	0.888	0.96	0.969	0.958	0.862
GSM1535734	0.886	0.914	0.93	0.942	0.886	0.923	0.941	0.942	0.89	0.913	0.931	0.945	0.89	0.922	0.936	0.945	0.837	0.929	0.962	0.972	0.874	0.955	0.976	1	0.867	0.93	0.858	0.952	0.865	0.955	0.949	0.99	0.877	0.927	0.958	0.961	0.884	0.944	0.959	0.97	0.882	0.927	0.91	0.955	0.886	0.943	0.96	0.967	0.865
GSM1535735	0.937	0.914	0.904	0.889	0.912	0.879	0.876	0.868	0.937	0.917	0.905	0.881	0.913	0.893	0.877	0.879	0.974	0.907	0.888	0.885	0.963	0.855	0.862	0.867	1	0.917	0.883	0.891	0.955	0.867	0.843	0.867	0.983	0.898	0.87	0.879	0.959	0.848	0.862	0.867	0.979	0.898	0.892	0.88	0.956	0.849	0.85	0.873	0.982
GSM1535736	0.919	0.955	0.936	0.924	0.893	0.91	0.909	0.901	0.923	0.955	0.941	0.917	0.895	0.917	0.908	0.91	0.899	0.98	0.968	0.955	0.882	0.928	0.926	0.93	0.917	1	0.936	0.963	0.872	0.936	0.909	0.93	0.914	0.976	0.956	0.942	0.888	0.926	0.932	0.921	0.914	0.974	0.963	0.94	0.889	0.926	0.921	0.926	0.905
GSM1535737	0.863	0.895	0.872	0.87	0.835	0.83	0.836	0.838	0.864	0.894	0.88	0.86	0.834	0.846	0.837	0.855	0.896	0.936	0.901	0.899	0.829	0.833	0.843	0.858	0.883	0.936	1	0.938	0.818	0.844	0.841	0.857	0.872	0.924	0.891	0.878	0.826	0.842	0.864	0.853	0.864	0.928	0.963	0.883	0.823	0.84	0.849	0.863	0.868
GSM1535738	0.892	0.929	0.928	0.933	0.877	0.9	0.91	0.913	0.898	0.928	0.932	0.929	0.879	0.908	0.908	0.923	0.872	0.957	0.968	0.973	0.867	0.922	0.938	0.952	0.891	0.963	0.938	1	0.858	0.932	0.937	0.954	0.889	0.948	0.959	0.956	0.874	0.921	0.939	0.939	0.889	0.948	0.953	0.951	0.874	0.918	0.93	0.942	0.881
GSM1535739	0.914	0.885	0.894	0.879	0.911	0.887	0.885	0.87	0.913	0.887	0.892	0.878	0.915	0.898	0.886	0.879	0.918	0.861	0.869	0.866	0.985	0.865	0.87	0.865	0.955	0.872	0.818	0.858	1	0.871	0.851	0.863	0.951	0.845	0.844	0.865	0.976	0.842	0.847	0.863	0.949	0.846	0.835	0.862	0.974	0.844	0.841	0.866	0.962
GSM1535740	0.898	0.916	0.923	0.915	0.894	0.93	0.93	0.915	0.902	0.914	0.922	0.919	0.899	0.935	0.929	0.917	0.828	0.918	0.957	0.939	0.876	0.986	0.978	0.955	0.867	0.936	0.844	0.932	0.871	1	0.965	0.958	0.87	0.917	0.953	0.941	0.885	0.969	0.961	0.949	0.876	0.92	0.891	0.934	0.888	0.971	0.959	0.944	0.865
GSM1535741	0.858	0.882	0.898	0.901	0.861	0.903	0.911	0.903	0.867	0.879	0.895	0.906	0.867	0.908	0.911	0.906	0.804	0.887	0.937	0.926	0.856	0.957	0.968	0.949	0.843	0.909	0.841	0.937	0.851	0.965	1	0.957	0.839	0.882	0.933	0.923	0.861	0.937	0.941	0.934	0.843	0.885	0.867	0.913	0.863	0.937	0.939	0.926	0.841
GSM1535742	0.883	0.911	0.928	0.941	0.883	0.922	0.939	0.942	0.888	0.91	0.929	0.944	0.888	0.922	0.936	0.944	0.833	0.924	0.96	0.968	0.871	0.953	0.974	0.99	0.867	0.93	0.857	0.954	0.863	0.958	0.957	1	0.875	0.923	0.959	0.962	0.885	0.946	0.962	0.971	0.881	0.925	0.907	0.956	0.887	0.945	0.961	0.967	0.863
GSM1535743	0.941	0.919	0.911	0.896	0.92	0.889	0.886	0.88	0.94	0.923	0.912	0.89	0.919	0.9	0.885	0.888	0.965	0.909	0.892	0.894	0.963	0.86	0.871	0.877	0.983	0.914	0.872	0.889	0.951	0.87	0.839	0.875	1	0.906	0.881	0.894	0.971	0.86	0.876	0.883	0.991	0.907	0.898	0.898	0.969	0.86	0.864	0.889	0.972
GSM1535744	0.913	0.954	0.935	0.926	0.886	0.902	0.909	0.904	0.915	0.954	0.941	0.919	0.885	0.907	0.907	0.911	0.888	0.98	0.96	0.953	0.858	0.912	0.915	0.927	0.898	0.976	0.924	0.948	0.845	0.917	0.882	0.923	0.906	1	0.965	0.947	0.87	0.93	0.94	0.926	0.907	0.99	0.973	0.947	0.871	0.928	0.93	0.931	0.883
GSM1535745	0.896	0.936	0.938	0.938	0.885	0.919	0.93	0.928	0.9	0.936	0.941	0.937	0.886	0.922	0.927	0.93	0.845	0.952	0.976	0.968	0.856	0.949	0.959	0.958	0.87	0.956	0.891	0.959	0.844	0.953	0.933	0.959	0.881	0.965	1	0.975	0.872	0.966	0.979	0.964	0.886	0.965	0.948	0.971	0.874	0.965	0.974	0.963	0.861
GSM1535746	0.903	0.938	0.951	0.956	0.893	0.929	0.943	0.947	0.905	0.938	0.953	0.954	0.896	0.933	0.939	0.949	0.851	0.937	0.965	0.971	0.875	0.935	0.954	0.961	0.879	0.942	0.878	0.956	0.865	0.941	0.923	0.962	0.894	0.947	0.975	1	0.893	0.942	0.963	0.983	0.899	0.949	0.935	0.989	0.894	0.943	0.958	0.982	0.873
GSM1535747	0.928	0.902	0.911	0.895	0.926	0.906	0.902	0.892	0.928	0.906	0.908	0.895	0.927	0.913	0.902	0.896	0.919	0.876	0.884	0.884	0.984	0.877	0.886	0.884	0.959	0.888	0.826	0.874	0.976	0.885	0.861	0.885	0.971	0.87	0.872	0.893	1	0.869	0.876	0.892	0.973	0.871	0.856	0.892	0.993	0.87	0.869	0.894	0.958
GSM1535748	0.896	0.918	0.923	0.914	0.9	0.933	0.932	0.919	0.9	0.916	0.922	0.92	0.9	0.933	0.929	0.917	0.813	0.914	0.945	0.932	0.852	0.972	0.961	0.944	0.848	0.926	0.842	0.921	0.842	0.969	0.937	0.946	0.86	0.93	0.966	0.942	0.869	1	0.978	0.952	0.867	0.931	0.902	0.941	0.873	0.991	0.977	0.945	0.842
GSM1535749	0.896	0.919	0.929	0.932	0.894	0.926	0.937	0.934	0.899	0.918	0.93	0.936	0.895	0.931	0.934	0.934	0.832	0.923	0.952	0.948	0.857	0.956	0.967	0.959	0.862	0.932	0.864	0.939	0.847	0.961	0.941	0.962	0.876	0.94	0.979	0.963	0.876	0.978	1	0.972	0.881	0.946	0.924	0.962	0.879	0.977	0.99	0.968	0.854
GSM1535750	0.897	0.922	0.943	0.952	0.897	0.937	0.954	0.957	0.9	0.921	0.943	0.956	0.9	0.94	0.95	0.957	0.833	0.915	0.947	0.954	0.872	0.944	0.963	0.97	0.867	0.921	0.853	0.939	0.863	0.949	0.934	0.971	0.883	0.926	0.964	0.983	0.892	0.952	0.972	1	0.889	0.931	0.914	0.98	0.894	0.953	0.969	0.991	0.862
GSM1535751	0.946	0.924	0.918	0.902	0.926	0.899	0.895	0.889	0.944	0.929	0.918	0.897	0.926	0.908	0.895	0.896	0.954	0.908	0.896	0.897	0.961	0.866	0.875	0.882	0.979	0.914	0.864	0.889	0.949	0.876	0.843	0.881	0.991	0.907	0.886	0.899	0.973	0.867	0.881	0.889	1	0.909	0.897	0.905	0.972	0.867	0.87	0.896	0.968
GSM1535752	0.916	0.953	0.936	0.93	0.888	0.905	0.911	0.909	0.917	0.953	0.942	0.923	0.888	0.912	0.909	0.917	0.889	0.973	0.957	0.952	0.857	0.912	0.918	0.927	0.898	0.974	0.928	0.948	0.846	0.92	0.885	0.925	0.907	0.99	0.965	0.949	0.871	0.931	0.946	0.931	0.909	1	0.978	0.952	0.872	0.931	0.935	0.937	0.884
GSM1535753	0.899	0.937	0.919	0.918	0.872	0.881	0.891	0.893	0.899	0.938	0.927	0.91	0.871	0.892	0.889	0.904	0.893	0.967	0.945	0.944	0.847	0.883	0.895	0.91	0.892	0.963	0.963	0.953	0.835	0.891	0.867	0.907	0.898	0.973	0.948	0.935	0.856	0.902	0.924	0.914	0.897	0.978	1	0.941	0.856	0.899	0.913	0.922	0.879
GSM1535754	0.913	0.944	0.954	0.956	0.905	0.934	0.943	0.949	0.913	0.944	0.956	0.954	0.907	0.938	0.94	0.951	0.854	0.936	0.958	0.966	0.873	0.929	0.947	0.955	0.88	0.94	0.883	0.951	0.862	0.934	0.913	0.956	0.898	0.947	0.971	0.989	0.892	0.941	0.962	0.98	0.905	0.952	0.941	1	0.894	0.941	0.956	0.983	0.873
GSM1535755	0.929	0.904	0.912	0.897	0.928	0.91	0.905	0.895	0.93	0.908	0.91	0.897	0.93	0.916	0.905	0.899	0.914	0.877	0.885	0.886	0.981	0.88	0.888	0.886	0.956	0.889	0.823	0.874	0.974	0.888	0.863	0.887	0.969	0.871	0.874	0.894	0.993	0.873	0.879	0.894	0.972	0.872	0.856	0.894	1	0.874	0.871	0.897	0.955
GSM1535756	0.894	0.917	0.922	0.912	0.897	0.934	0.93	0.918	0.898	0.915	0.922	0.918	0.898	0.934	0.928	0.915	0.813	0.912	0.942	0.929	0.852	0.972	0.96	0.943	0.849	0.926	0.84	0.918	0.844	0.971	0.937	0.945	0.86	0.928	0.965	0.943	0.87	0.991	0.977	0.953	0.867	0.931	0.899	0.941	0.874	1	0.975	0.947	0.842
GSM1535757	0.885	0.908	0.92	0.926	0.887	0.919	0.933	0.929	0.887	0.906	0.92	0.93	0.887	0.923	0.929	0.928	0.82	0.913	0.949	0.946	0.851	0.956	0.969	0.96	0.85	0.921	0.849	0.93	0.841	0.959	0.939	0.961	0.864	0.93	0.974	0.958	0.869	0.977	0.99	0.969	0.87	0.935	0.913	0.956	0.871	0.975	1	0.963	0.845
GSM1535758	0.899	0.925	0.944	0.95	0.896	0.935	0.95	0.953	0.9	0.926	0.945	0.953	0.9	0.938	0.946	0.954	0.842	0.92	0.949	0.957	0.875	0.939	0.958	0.967	0.873	0.926	0.863	0.942	0.866	0.944	0.926	0.967	0.889	0.931	0.963	0.982	0.894	0.945	0.968	0.991	0.896	0.937	0.922	0.983	0.897	0.947	0.963	1	0.868
GSM1535759	0.927	0.904	0.898	0.885	0.905	0.874	0.873	0.864	0.926	0.907	0.898	0.878	0.907	0.89	0.875	0.876	0.965	0.896	0.884	0.881	0.967	0.855	0.862	0.865	0.982	0.905	0.868	0.881	0.962	0.865	0.841	0.863	0.972	0.883	0.861	0.873	0.958	0.842	0.854	0.862	0.968	0.884	0.879	0.873	0.955	0.842	0.845	0.868	1
GSM1535760	0.916	0.947	0.925	0.915	0.886	0.892	0.896	0.888	0.917	0.946	0.931	0.906	0.887	0.903	0.896	0.899	0.906	0.975	0.954	0.943	0.867	0.91	0.91	0.918	0.912	0.979	0.938	0.947	0.858	0.917	0.884	0.914	0.909	0.976	0.942	0.926	0.87	0.91	0.919	0.906	0.908	0.977	0.967	0.927	0.871	0.909	0.909	0.912	0.9
GSM1535761	0.878	0.915	0.896	0.898	0.85	0.851	0.864	0.865	0.877	0.914	0.905	0.887	0.85	0.864	0.864	0.881	0.9	0.961	0.932	0.931	0.844	0.858	0.872	0.895	0.892	0.951	0.973	0.946	0.833	0.867	0.849	0.89	0.888	0.95	0.917	0.907	0.843	0.864	0.888	0.883	0.882	0.951	0.973	0.909	0.842	0.862	0.878	0.892	0.882
GSM1535762	0.878	0.916	0.902	0.902	0.854	0.86	0.872	0.873	0.878	0.915	0.909	0.894	0.854	0.873	0.871	0.887	0.896	0.962	0.944	0.949	0.855	0.873	0.888	0.905	0.891	0.949	0.965	0.96	0.844	0.88	0.868	0.902	0.89	0.944	0.926	0.921	0.855	0.876	0.896	0.894	0.885	0.944	0.967	0.921	0.853	0.873	0.887	0.902	0.883
GSM1535763	0.893	0.868	0.878	0.864	0.892	0.874	0.87	0.859	0.899	0.87	0.875	0.863	0.895	0.882	0.872	0.867	0.903	0.846	0.854	0.851	0.969	0.85	0.856	0.851	0.945	0.867	0.821	0.867	0.967	0.863	0.868	0.86	0.934	0.83	0.838	0.855	0.964	0.834	0.84	0.854	0.933	0.83	0.821	0.849	0.961	0.835	0.829	0.854	0.948
GSM1535764	0.88	0.9	0.907	0.897	0.878	0.916	0.914	0.898	0.889	0.897	0.905	0.902	0.884	0.92	0.914	0.9	0.812	0.901	0.938	0.919	0.861	0.97	0.959	0.937	0.856	0.927	0.842	0.932	0.857	0.979	0.972	0.946	0.851	0.898	0.938	0.922	0.871	0.956	0.945	0.931	0.856	0.899	0.873	0.912	0.873	0.957	0.939	0.923	0.85
GSM1535765	0.89	0.911	0.926	0.928	0.889	0.924	0.936	0.929	0.892	0.909	0.925	0.932	0.894	0.93	0.935	0.931	0.832	0.92	0.964	0.958	0.879	0.973	0.989	0.977	0.867	0.93	0.847	0.941	0.872	0.978	0.966	0.977	0.875	0.918	0.958	0.954	0.889	0.959	0.968	0.964	0.881	0.922	0.9	0.948	0.891	0.959	0.968	0.96	0.868
GSM1535766	0.897	0.924	0.937	0.948	0.892	0.925	0.942	0.945	0.9	0.924	0.939	0.949	0.896	0.926	0.939	0.949	0.85	0.94	0.966	0.976	0.879	0.951	0.972	0.99	0.88	0.94	0.87	0.957	0.87	0.954	0.942	0.988	0.889	0.937	0.96	0.965	0.89	0.943	0.96	0.97	0.895	0.938	0.922	0.962	0.893	0.942	0.958	0.969	0.876
GSM1535767	0.848	0.878	0.857	0.856	0.824	0.821	0.826	0.826	0.847	0.877	0.864	0.847	0.823	0.836	0.826	0.842	0.871	0.911	0.874	0.871	0.806	0.818	0.824	0.84	0.854	0.906	0.966	0.902	0.796	0.823	0.814	0.832	0.845	0.899	0.865	0.852	0.798	0.826	0.846	0.833	0.837	0.906	0.94	0.86	0.796	0.823	0.833	0.843	0.844
GSM1535768	0.931	0.908	0.904	0.89	0.915	0.886	0.884	0.874	0.931	0.911	0.904	0.885	0.917	0.898	0.885	0.884	0.961	0.899	0.89	0.888	0.975	0.867	0.874	0.876	0.983	0.908	0.866	0.885	0.968	0.875	0.852	0.875	0.977	0.886	0.869	0.881	0.968	0.854	0.865	0.873	0.974	0.888	0.881	0.882	0.966	0.854	0.856	0.879	0.983
GSM1535769	0.924	0.952	0.935	0.922	0.899	0.914	0.913	0.902	0.926	0.951	0.94	0.917	0.902	0.922	0.912	0.911	0.894	0.969	0.963	0.949	0.879	0.937	0.932	0.932	0.91	0.981	0.927	0.95	0.871	0.941	0.908	0.929	0.908	0.968	0.952	0.936	0.883	0.933	0.936	0.922	0.909	0.972	0.96	0.937	0.885	0.933	0.927	0.927	0.902
GSM1535770	0.808	0.838	0.82	0.82	0.788	0.785	0.793	0.794	0.81	0.837	0.826	0.812	0.786	0.799	0.792	0.809	0.845	0.866	0.829	0.829	0.776	0.777	0.785	0.802	0.822	0.86	0.937	0.868	0.767	0.78	0.784	0.794	0.809	0.852	0.824	0.809	0.764	0.786	0.809	0.794	0.799	0.859	0.9	0.818	0.761	0.782	0.795	0.804	0.813
GSM1535771	0.917	0.895	0.905	0.892	0.915	0.897	0.895	0.887	0.92	0.899	0.903	0.891	0.917	0.905	0.896	0.894	0.921	0.872	0.879	0.88	0.981	0.868	0.878	0.877	0.957	0.884	0.832	0.878	0.974	0.877	0.865	0.88	0.961	0.861	0.864	0.884	0.983	0.857	0.867	0.882	0.962	0.862	0.852	0.883	0.981	0.857	0.857	0.885	0.96
GSM1535772	0.894	0.916	0.923	0.914	0.893	0.93	0.931	0.915	0.898	0.914	0.923	0.918	0.898	0.932	0.93	0.917	0.827	0.925	0.959	0.942	0.873	0.986	0.975	0.958	0.863	0.936	0.844	0.929	0.867	0.984	0.955	0.958	0.866	0.92	0.952	0.937	0.879	0.968	0.957	0.946	0.873	0.921	0.894	0.932	0.883	0.968	0.957	0.942	0.862
GSM1535773	0.877	0.9	0.917	0.92	0.877	0.915	0.929	0.921	0.88	0.897	0.916	0.924	0.882	0.92	0.928	0.924	0.823	0.912	0.959	0.952	0.869	0.971	0.985	0.972	0.856	0.923	0.844	0.938	0.863	0.975	0.966	0.973	0.862	0.91	0.954	0.949	0.876	0.954	0.962	0.959	0.866	0.913	0.893	0.941	0.879	0.954	0.964	0.955	0.858
GSM1535774	0.892	0.915	0.931	0.94	0.89	0.924	0.939	0.94	0.896	0.915	0.932	0.942	0.895	0.924	0.935	0.942	0.844	0.929	0.96	0.97	0.882	0.952	0.971	0.985	0.876	0.931	0.858	0.951	0.874	0.954	0.945	0.984	0.885	0.925	0.953	0.959	0.891	0.942	0.956	0.965	0.89	0.925	0.908	0.953	0.894	0.94	0.956	0.961	0.875
GSM1535775	0.939	0.92	0.916	0.901	0.922	0.898	0.894	0.89	0.939	0.925	0.916	0.897	0.922	0.906	0.893	0.896	0.955	0.907	0.896	0.899	0.965	0.868	0.879	0.885	0.978	0.914	0.866	0.891	0.953	0.877	0.847	0.885	0.988	0.905	0.886	0.9	0.973	0.868	0.882	0.891	0.989	0.907	0.897	0.905	0.972	0.868	0.872	0.898	0.972
GSM1535776	0.913	0.95	0.929	0.923	0.884	0.897	0.902	0.902	0.914	0.95	0.936	0.915	0.884	0.904	0.9	0.91	0.891	0.966	0.942	0.938	0.852	0.89	0.897	0.911	0.897	0.967	0.938	0.94	0.839	0.898	0.865	0.909	0.905	0.979	0.948	0.938	0.865	0.908	0.925	0.92	0.907	0.983	0.98	0.944	0.866	0.908	0.914	0.927	0.882
GSM1535777	0.873	0.911	0.894	0.895	0.847	0.851	0.862	0.869	0.873	0.913	0.902	0.885	0.845	0.86	0.86	0.881	0.891	0.949	0.914	0.919	0.833	0.841	0.858	0.883	0.882	0.939	0.967	0.933	0.82	0.849	0.831	0.879	0.885	0.946	0.91	0.903	0.839	0.857	0.883	0.881	0.882	0.95	0.974	0.91	0.838	0.854	0.872	0.892	0.868
GSM1535778	0.871	0.912	0.898	0.898	0.848	0.858	0.868	0.874	0.872	0.912	0.905	0.89	0.847	0.867	0.867	0.884	0.886	0.953	0.932	0.938	0.843	0.859	0.875	0.894	0.879	0.939	0.958	0.947	0.829	0.865	0.85	0.891	0.886	0.943	0.924	0.92	0.85	0.872	0.895	0.895	0.884	0.944	0.969	0.925	0.849	0.869	0.884	0.904	0.868
GSM1535779	0.924	0.901	0.912	0.898	0.925	0.908	0.906	0.897	0.924	0.905	0.909	0.898	0.926	0.914	0.905	0.9	0.915	0.877	0.887	0.889	0.983	0.881	0.891	0.889	0.954	0.887	0.824	0.874	0.975	0.887	0.864	0.889	0.966	0.869	0.874	0.895	0.99	0.871	0.878	0.895	0.969	0.871	0.857	0.896	0.989	0.872	0.872	0.899	0.957
GSM1535780	0.891	0.914	0.926	0.923	0.896	0.944	0.944	0.938	0.898	0.913	0.925	0.931	0.901	0.941	0.938	0.935	0.809	0.891	0.926	0.919	0.86	0.953	0.951	0.94	0.846	0.907	0.828	0.906	0.854	0.952	0.931	0.939	0.856	0.9	0.939	0.936	0.872	0.953	0.951	0.95	0.862	0.905	0.881	0.933	0.877	0.955	0.95	0.945	0.844
GSM1535781	0.886	0.91	0.923	0.925	0.888	0.928	0.935	0.935	0.891	0.91	0.923	0.93	0.891	0.926	0.93	0.933	0.826	0.909	0.948	0.948	0.872	0.961	0.976	0.968	0.861	0.923	0.843	0.93	0.863	0.962	0.95	0.967	0.874	0.914	0.953	0.949	0.885	0.954	0.964	0.961	0.879	0.92	0.898	0.947	0.889	0.954	0.962	0.958	0.858
GSM1535782	0.889	0.913	0.929	0.937	0.888	0.927	0.94	0.944	0.892	0.913	0.929	0.941	0.892	0.928	0.935	0.943	0.829	0.915	0.955	0.961	0.869	0.958	0.978	0.978	0.862	0.926	0.85	0.942	0.859	0.962	0.95	0.978	0.879	0.924	0.965	0.969	0.887	0.958	0.973	0.979	0.885	0.93	0.91	0.969	0.89	0.958	0.972	0.978	0.859
GSM1535783	0.938	0.916	0.915	0.9	0.926	0.901	0.897	0.89	0.937	0.92	0.915	0.897	0.927	0.911	0.898	0.897	0.944	0.899	0.895	0.895	0.973	0.875	0.884	0.886	0.974	0.908	0.854	0.887	0.964	0.883	0.856	0.886	0.983	0.895	0.883	0.899	0.98	0.87	0.882	0.893	0.983	0.897	0.885	0.901	0.979	0.871	0.872	0.898	0.971
GSM1535784	0.92	0.953	0.944	0.939	0.898	0.923	0.928	0.923	0.92	0.952	0.949	0.936	0.901	0.931	0.927	0.93	0.869	0.958	0.959	0.95	0.862	0.928	0.933	0.937	0.89	0.965	0.913	0.947	0.853	0.935	0.902	0.936	0.897	0.969	0.966	0.958	0.876	0.94	0.953	0.948	0.901	0.976	0.963	0.959	0.878	0.941	0.945	0.951	0.881
GSM1535785	0.876	0.91	0.889	0.888	0.85	0.849	0.858	0.859	0.875	0.909	0.898	0.878	0.849	0.861	0.858	0.873	0.884	0.943	0.907	0.908	0.824	0.842	0.853	0.876	0.876	0.935	0.964	0.924	0.814	0.849	0.827	0.87	0.878	0.941	0.904	0.893	0.829	0.859	0.88	0.873	0.873	0.947	0.971	0.9	0.829	0.856	0.868	0.883	0.864
GSM1535786	0.791	0.818	0.801	0.802	0.773	0.767	0.774	0.774	0.795	0.817	0.807	0.794	0.772	0.783	0.773	0.79	0.828	0.84	0.805	0.806	0.762	0.757	0.764	0.78	0.805	0.838	0.92	0.849	0.754	0.759	0.768	0.771	0.791	0.826	0.799	0.786	0.747	0.763	0.784	0.771	0.78	0.835	0.876	0.794	0.745	0.759	0.771	0.78	0.797
GSM1535787	0.919	0.896	0.904	0.887	0.92	0.904	0.898	0.887	0.92	0.9	0.902	0.888	0.921	0.909	0.897	0.89	0.906	0.872	0.881	0.879	0.972	0.879	0.885	0.88	0.946	0.884	0.819	0.868	0.965	0.885	0.861	0.881	0.957	0.865	0.869	0.887	0.98	0.868	0.874	0.887	0.96	0.867	0.852	0.889	0.98	0.871	0.869	0.892	0.947
GSM1535788	0.891	0.908	0.925	0.924	0.893	0.927	0.937	0.93	0.893	0.907	0.924	0.929	0.896	0.93	0.934	0.929	0.823	0.907	0.952	0.948	0.875	0.967	0.982	0.966	0.861	0.92	0.832	0.928	0.867	0.971	0.953	0.968	0.876	0.915	0.958	0.957	0.893	0.963	0.971	0.967	0.884	0.921	0.895	0.955	0.896	0.964	0.972	0.964	0.86
GSM1535789	0.909	0.932	0.947	0.942	0.907	0.951	0.956	0.947	0.912	0.931	0.946	0.947	0.912	0.953	0.954	0.946	0.825	0.915	0.947	0.94	0.869	0.959	0.96	0.954	0.863	0.926	0.84	0.922	0.862	0.963	0.93	0.956	0.877	0.927	0.96	0.962	0.889	0.964	0.968	0.974	0.886	0.932	0.905	0.961	0.893	0.967	0.966	0.97	0.859
GSM1535790	0.895	0.921	0.935	0.943	0.893	0.929	0.942	0.948	0.899	0.922	0.936	0.945	0.897	0.926	0.937	0.948	0.837	0.926	0.954	0.966	0.871	0.941	0.961	0.978	0.87	0.928	0.853	0.944	0.862	0.945	0.929	0.979	0.887	0.931	0.958	0.963	0.891	0.944	0.961	0.97	0.896	0.934	0.915	0.964	0.895	0.943	0.959	0.969	0.865
GSM1535791	0.938	0.915	0.912	0.897	0.921	0.894	0.889	0.885	0.937	0.92	0.912	0.892	0.921	0.902	0.889	0.892	0.953	0.896	0.885	0.888	0.967	0.857	0.868	0.875	0.978	0.903	0.856	0.881	0.957	0.866	0.838	0.875	0.987	0.892	0.873	0.89	0.974	0.855	0.869	0.881	0.989	0.896	0.885	0.895	0.973	0.855	0.859	0.888	0.971
GSM1535792	0.915	0.946	0.924	0.914	0.884	0.887	0.892	0.889	0.915	0.948	0.931	0.904	0.883	0.894	0.891	0.898	0.904	0.97	0.939	0.936	0.855	0.883	0.889	0.906	0.907	0.968	0.934	0.936	0.844	0.891	0.857	0.904	0.913	0.98	0.937	0.924	0.867	0.898	0.913	0.904	0.914	0.983	0.972	0.932	0.868	0.896	0.902	0.911	0.89
GSM1535793	0.908	0.948	0.934	0.931	0.883	0.901	0.907	0.911	0.908	0.949	0.94	0.924	0.883	0.907	0.906	0.918	0.886	0.974	0.966	0.964	0.864	0.907	0.921	0.935	0.897	0.97	0.933	0.96	0.852	0.915	0.889	0.933	0.908	0.974	0.959	0.951	0.878	0.915	0.933	0.93	0.912	0.977	0.976	0.955	0.879	0.914	0.924	0.937	0.887
GSM1535794	0.883	0.923	0.908	0.91	0.857	0.867	0.878	0.885	0.882	0.925	0.916	0.9	0.856	0.875	0.876	0.895	0.892	0.96	0.94	0.949	0.847	0.864	0.882	0.904	0.888	0.946	0.95	0.95	0.833	0.872	0.851	0.903	0.898	0.956	0.934	0.932	0.858	0.879	0.904	0.905	0.898	0.957	0.975	0.938	0.857	0.877	0.894	0.915	0.875
GSM1535795	0.93	0.904	0.913	0.897	0.928	0.908	0.904	0.895	0.931	0.908	0.91	0.897	0.93	0.915	0.903	0.899	0.919	0.875	0.881	0.884	0.983	0.875	0.883	0.882	0.959	0.887	0.823	0.872	0.977	0.882	0.858	0.883	0.969	0.869	0.869	0.891	0.991	0.865	0.873	0.89	0.972	0.87	0.855	0.892	0.99	0.867	0.865	0.893	0.959
GSM1535796	0.926	0.939	0.939	0.925	0.926	0.945	0.938	0.927	0.927	0.938	0.94	0.928	0.928	0.947	0.935	0.926	0.843	0.93	0.952	0.942	0.878	0.967	0.961	0.951	0.88	0.942	0.856	0.93	0.869	0.969	0.93	0.951	0.894	0.938	0.959	0.948	0.897	0.973	0.966	0.954	0.901	0.94	0.913	0.953	0.9	0.973	0.962	0.952	0.872
GSM1535797	0.895	0.917	0.932	0.936	0.893	0.931	0.942	0.94	0.898	0.917	0.932	0.939	0.897	0.931	0.939	0.94	0.833	0.921	0.959	0.958	0.876	0.963	0.98	0.979	0.87	0.93	0.843	0.938	0.867	0.968	0.95	0.98	0.884	0.927	0.962	0.961	0.894	0.958	0.97	0.972	0.892	0.929	0.905	0.957	0.898	0.958	0.97	0.968	0.866
GSM1535798	0.895	0.92	0.935	0.945	0.891	0.925	0.941	0.945	0.898	0.921	0.936	0.946	0.895	0.927	0.937	0.947	0.845	0.928	0.959	0.969	0.877	0.945	0.969	0.981	0.876	0.932	0.859	0.949	0.867	0.952	0.938	0.983	0.894	0.934	0.963	0.971	0.897	0.947	0.968	0.977	0.9	0.938	0.919	0.969	0.899	0.947	0.965	0.975	0.871
GSM1535799	0.935	0.911	0.912	0.897	0.921	0.895	0.893	0.885	0.934	0.915	0.911	0.893	0.923	0.907	0.894	0.893	0.945	0.892	0.889	0.89	0.975	0.867	0.877	0.879	0.975	0.901	0.851	0.882	0.969	0.875	0.851	0.878	0.981	0.885	0.873	0.891	0.979	0.859	0.872	0.883	0.98	0.888	0.877	0.893	0.978	0.86	0.862	0.89	0.973
GSM1535800	0.927	0.955	0.94	0.927	0.904	0.919	0.918	0.909	0.928	0.955	0.945	0.922	0.905	0.925	0.917	0.916	0.885	0.968	0.959	0.948	0.87	0.93	0.928	0.932	0.904	0.975	0.919	0.947	0.861	0.936	0.901	0.931	0.909	0.975	0.958	0.942	0.882	0.939	0.943	0.93	0.912	0.979	0.964	0.946	0.884	0.937	0.935	0.934	0.894
GSM1535801	0.864	0.896	0.876	0.875	0.838	0.835	0.844	0.847	0.862	0.896	0.884	0.866	0.836	0.847	0.844	0.861	0.879	0.931	0.893	0.894	0.813	0.827	0.839	0.861	0.866	0.923	0.966	0.915	0.803	0.835	0.817	0.856	0.866	0.928	0.892	0.879	0.817	0.845	0.869	0.86	0.861	0.935	0.963	0.888	0.816	0.843	0.856	0.871	0.854
GSM1535802	0.822	0.851	0.833	0.835	0.798	0.791	0.803	0.805	0.821	0.85	0.841	0.826	0.797	0.806	0.803	0.822	0.863	0.891	0.85	0.853	0.787	0.784	0.796	0.819	0.839	0.88	0.958	0.886	0.777	0.791	0.786	0.812	0.832	0.88	0.846	0.835	0.781	0.799	0.826	0.816	0.822	0.887	0.928	0.842	0.779	0.796	0.813	0.827	0.828
GSM1535803	0.929	0.904	0.91	0.895	0.925	0.905	0.9	0.891	0.929	0.908	0.908	0.894	0.927	0.912	0.9	0.896	0.917	0.879	0.884	0.885	0.975	0.875	0.883	0.882	0.956	0.889	0.825	0.872	0.969	0.882	0.856	0.883	0.967	0.872	0.871	0.89	0.984	0.866	0.874	0.888	0.971	0.874	0.858	0.891	0.984	0.867	0.866	0.892	0.956
GSM1535804	0.911	0.928	0.932	0.918	0.911	0.94	0.935	0.922	0.913	0.927	0.931	0.922	0.913	0.941	0.932	0.921	0.831	0.921	0.952	0.938	0.872	0.973	0.965	0.949	0.868	0.935	0.842	0.923	0.863	0.974	0.938	0.951	0.881	0.93	0.958	0.944	0.889	0.977	0.966	0.951	0.889	0.932	0.902	0.945	0.893	0.977	0.965	0.948	0.863
GSM1535805	0.897	0.921	0.935	0.938	0.893	0.929	0.942	0.939	0.899	0.921	0.935	0.941	0.897	0.932	0.939	0.941	0.838	0.927	0.963	0.962	0.876	0.961	0.979	0.977	0.872	0.936	0.854	0.944	0.867	0.968	0.952	0.978	0.886	0.932	0.966	0.964	0.893	0.957	0.971	0.971	0.893	0.936	0.914	0.961	0.896	0.957	0.97	0.97	0.869
GSM1535806	0.886	0.91	0.928	0.936	0.886	0.923	0.938	0.939	0.889	0.91	0.928	0.939	0.89	0.924	0.935	0.94	0.829	0.915	0.956	0.962	0.87	0.954	0.974	0.978	0.864	0.923	0.842	0.94	0.862	0.959	0.947	0.982	0.878	0.922	0.961	0.967	0.888	0.952	0.968	0.975	0.885	0.926	0.903	0.962	0.891	0.952	0.968	0.97	0.861
GSM1535807	0.754	0.763	0.749	0.743	0.732	0.715	0.724	0.724	0.751	0.764	0.754	0.733	0.728	0.718	0.725	0.732	0.782	0.798	0.767	0.766	0.731	0.713	0.72	0.749	0.772	0.785	0.766	0.757	0.716	0.722	0.684	0.748	0.775	0.793	0.764	0.751	0.737	0.724	0.743	0.741	0.776	0.789	0.787	0.755	0.735	0.723	0.733	0.747	0.758
GSM1535808	0.753	0.767	0.748	0.746	0.729	0.708	0.719	0.721	0.749	0.768	0.755	0.733	0.725	0.715	0.72	0.731	0.795	0.81	0.775	0.775	0.726	0.712	0.722	0.752	0.776	0.798	0.799	0.777	0.711	0.723	0.693	0.752	0.776	0.804	0.772	0.757	0.731	0.726	0.747	0.742	0.775	0.802	0.808	0.762	0.727	0.722	0.735	0.75	0.761
GSM1535809	0.773	0.787	0.768	0.767	0.747	0.725	0.737	0.74	0.77	0.788	0.776	0.754	0.744	0.733	0.738	0.752	0.818	0.832	0.795	0.798	0.749	0.725	0.738	0.77	0.799	0.819	0.829	0.801	0.734	0.737	0.708	0.768	0.8	0.824	0.788	0.776	0.753	0.738	0.763	0.759	0.798	0.822	0.834	0.782	0.75	0.734	0.75	0.768	0.784
GSM1535810	0.772	0.783	0.767	0.764	0.749	0.73	0.741	0.742	0.769	0.784	0.774	0.753	0.746	0.735	0.741	0.751	0.8	0.823	0.793	0.793	0.744	0.734	0.743	0.773	0.789	0.812	0.803	0.79	0.728	0.745	0.711	0.772	0.792	0.819	0.792	0.778	0.751	0.746	0.768	0.765	0.793	0.817	0.82	0.782	0.749	0.744	0.757	0.771	0.774
GSM1535811	0.747	0.749	0.74	0.734	0.734	0.717	0.725	0.724	0.743	0.75	0.744	0.726	0.73	0.716	0.725	0.728	0.76	0.775	0.749	0.75	0.723	0.709	0.716	0.745	0.755	0.763	0.736	0.737	0.708	0.717	0.679	0.745	0.761	0.773	0.75	0.741	0.732	0.723	0.739	0.74	0.765	0.771	0.764	0.748	0.731	0.721	0.731	0.743	0.742
GSM1535812	0.752	0.757	0.748	0.742	0.738	0.724	0.733	0.732	0.748	0.759	0.753	0.735	0.734	0.725	0.733	0.736	0.764	0.788	0.765	0.765	0.728	0.725	0.732	0.758	0.76	0.777	0.751	0.753	0.714	0.733	0.695	0.758	0.766	0.786	0.767	0.755	0.738	0.739	0.755	0.753	0.77	0.784	0.778	0.762	0.737	0.737	0.747	0.756	0.747
GSM1535813	0.786	0.788	0.779	0.772	0.775	0.757	0.762	0.762	0.782	0.789	0.783	0.765	0.772	0.761	0.762	0.766	0.79	0.81	0.795	0.795	0.767	0.758	0.766	0.785	0.791	0.803	0.775	0.784	0.753	0.766	0.73	0.786	0.799	0.807	0.795	0.787	0.777	0.77	0.784	0.784	0.803	0.807	0.803	0.796	0.776	0.768	0.777	0.788	0.78
GSM1535814	0.773	0.785	0.774	0.772	0.754	0.743	0.754	0.756	0.771	0.786	0.779	0.763	0.75	0.746	0.754	0.762	0.784	0.818	0.793	0.794	0.744	0.743	0.753	0.781	0.779	0.807	0.788	0.786	0.728	0.753	0.721	0.781	0.786	0.815	0.795	0.782	0.753	0.756	0.778	0.775	0.789	0.814	0.813	0.788	0.752	0.754	0.767	0.78	0.765
GSM1535815	0.742	0.753	0.738	0.734	0.72	0.705	0.714	0.716	0.739	0.755	0.744	0.723	0.716	0.706	0.715	0.723	0.772	0.789	0.757	0.757	0.715	0.701	0.708	0.74	0.76	0.777	0.759	0.748	0.699	0.711	0.672	0.74	0.765	0.787	0.756	0.742	0.724	0.715	0.734	0.732	0.768	0.785	0.782	0.748	0.723	0.714	0.724	0.739	0.745
GSM1535816	0.753	0.768	0.751	0.749	0.73	0.714	0.724	0.73	0.75	0.77	0.758	0.738	0.727	0.717	0.724	0.737	0.79	0.809	0.777	0.78	0.732	0.713	0.725	0.756	0.777	0.797	0.788	0.774	0.714	0.724	0.688	0.757	0.783	0.805	0.775	0.763	0.74	0.727	0.751	0.749	0.786	0.805	0.809	0.77	0.739	0.725	0.74	0.758	0.761
GSM1535817	0.761	0.774	0.754	0.753	0.734	0.709	0.721	0.725	0.756	0.776	0.761	0.739	0.731	0.717	0.722	0.738	0.809	0.82	0.78	0.783	0.735	0.708	0.721	0.754	0.789	0.806	0.817	0.785	0.72	0.721	0.689	0.754	0.789	0.814	0.775	0.761	0.739	0.724	0.75	0.744	0.789	0.814	0.825	0.769	0.737	0.721	0.736	0.754	0.773
GSM1535818	0.755	0.765	0.748	0.746	0.734	0.713	0.723	0.726	0.751	0.766	0.755	0.735	0.73	0.717	0.723	0.735	0.789	0.805	0.772	0.773	0.728	0.712	0.723	0.753	0.774	0.793	0.793	0.771	0.712	0.724	0.691	0.753	0.777	0.801	0.772	0.757	0.735	0.728	0.751	0.746	0.778	0.801	0.808	0.765	0.733	0.726	0.739	0.754	0.759
GSM1535819	0.737	0.74	0.734	0.728	0.725	0.712	0.721	0.721	0.733	0.742	0.738	0.721	0.721	0.71	0.721	0.724	0.751	0.769	0.745	0.746	0.716	0.706	0.713	0.743	0.747	0.758	0.729	0.733	0.701	0.714	0.676	0.744	0.753	0.767	0.747	0.738	0.726	0.72	0.736	0.738	0.758	0.765	0.758	0.745	0.726	0.719	0.728	0.742	0.734
GSM1535820	0.747	0.752	0.745	0.74	0.737	0.724	0.732	0.732	0.744	0.753	0.749	0.733	0.734	0.722	0.733	0.736	0.754	0.783	0.763	0.764	0.722	0.724	0.731	0.759	0.752	0.772	0.742	0.75	0.707	0.732	0.695	0.76	0.759	0.781	0.765	0.754	0.733	0.738	0.755	0.753	0.765	0.78	0.774	0.761	0.733	0.736	0.747	0.757	0.739
GSM1535821	0.774	0.776	0.766	0.76	0.761	0.743	0.748	0.749	0.769	0.777	0.771	0.752	0.757	0.745	0.748	0.754	0.785	0.801	0.781	0.782	0.754	0.74	0.749	0.772	0.784	0.794	0.769	0.772	0.739	0.749	0.712	0.773	0.791	0.8	0.783	0.775	0.764	0.755	0.773	0.771	0.795	0.801	0.797	0.784	0.764	0.755	0.764	0.777	0.77
GSM1535822	0.793	0.798	0.788	0.78	0.781	0.766	0.769	0.77	0.789	0.799	0.792	0.773	0.777	0.767	0.768	0.774	0.785	0.82	0.801	0.801	0.759	0.762	0.769	0.791	0.788	0.812	0.781	0.791	0.744	0.77	0.732	0.792	0.798	0.82	0.805	0.795	0.771	0.778	0.794	0.791	0.803	0.821	0.814	0.805	0.772	0.777	0.784	0.795	0.774
GSM1535823	0.743	0.755	0.739	0.735	0.718	0.7	0.712	0.712	0.739	0.757	0.745	0.723	0.714	0.703	0.713	0.721	0.78	0.796	0.761	0.762	0.718	0.698	0.707	0.742	0.766	0.781	0.768	0.754	0.704	0.709	0.672	0.741	0.768	0.789	0.752	0.738	0.724	0.708	0.727	0.725	0.769	0.785	0.785	0.741	0.722	0.705	0.717	0.732	0.751
GSM1535824	0.731	0.743	0.725	0.724	0.705	0.683	0.696	0.699	0.726	0.744	0.732	0.711	0.701	0.688	0.697	0.71	0.778	0.785	0.749	0.752	0.71	0.682	0.694	0.729	0.759	0.771	0.767	0.747	0.694	0.694	0.66	0.729	0.761	0.778	0.742	0.729	0.716	0.694	0.717	0.714	0.761	0.776	0.78	0.733	0.713	0.692	0.706	0.723	0.745
GSM1535825	0.738	0.751	0.729	0.73	0.708	0.678	0.692	0.697	0.732	0.752	0.737	0.715	0.704	0.69	0.693	0.713	0.805	0.801	0.754	0.76	0.716	0.675	0.691	0.727	0.774	0.785	0.816	0.768	0.701	0.689	0.663	0.725	0.772	0.791	0.745	0.732	0.716	0.689	0.718	0.713	0.767	0.791	0.809	0.74	0.713	0.686	0.703	0.724	0.759
GSM1535826	0.749	0.764	0.749	0.753	0.721	0.701	0.716	0.724	0.746	0.767	0.757	0.74	0.718	0.709	0.717	0.737	0.807	0.811	0.775	0.783	0.737	0.699	0.716	0.753	0.785	0.796	0.806	0.781	0.722	0.712	0.685	0.752	0.786	0.801	0.765	0.756	0.74	0.709	0.737	0.737	0.784	0.8	0.811	0.76	0.737	0.706	0.725	0.747	0.772
GSM1535827	0.72	0.725	0.72	0.718	0.708	0.696	0.709	0.708	0.716	0.725	0.725	0.71	0.705	0.694	0.71	0.713	0.739	0.76	0.74	0.742	0.706	0.698	0.706	0.739	0.735	0.746	0.716	0.726	0.693	0.707	0.671	0.741	0.738	0.753	0.735	0.725	0.715	0.706	0.722	0.724	0.742	0.749	0.741	0.727	0.714	0.704	0.716	0.726	0.725
GSM1535828	0.734	0.736	0.733	0.731	0.722	0.711	0.723	0.721	0.73	0.737	0.737	0.723	0.719	0.71	0.724	0.726	0.754	0.768	0.753	0.753	0.729	0.715	0.724	0.751	0.752	0.758	0.724	0.737	0.717	0.724	0.689	0.753	0.756	0.759	0.745	0.737	0.737	0.719	0.734	0.737	0.759	0.757	0.748	0.738	0.736	0.718	0.728	0.739	0.743
GSM1535829	0.784	0.783	0.774	0.768	0.772	0.748	0.753	0.755	0.778	0.783	0.779	0.76	0.768	0.753	0.754	0.761	0.794	0.806	0.788	0.79	0.768	0.745	0.757	0.779	0.793	0.798	0.773	0.779	0.755	0.754	0.721	0.78	0.799	0.799	0.782	0.777	0.776	0.754	0.771	0.772	0.801	0.799	0.795	0.786	0.775	0.753	0.763	0.776	0.783
GSM1535830	0.774	0.78	0.779	0.777	0.76	0.754	0.765	0.766	0.772	0.781	0.782	0.77	0.759	0.754	0.766	0.77	0.781	0.806	0.795	0.798	0.769	0.755	0.768	0.792	0.787	0.798	0.756	0.779	0.756	0.765	0.732	0.794	0.793	0.799	0.787	0.782	0.778	0.759	0.774	0.778	0.797	0.797	0.786	0.783	0.778	0.758	0.768	0.78	0.778
GSM1535831	0.735	0.751	0.734	0.733	0.709	0.692	0.705	0.707	0.732	0.753	0.741	0.719	0.706	0.696	0.706	0.718	0.779	0.795	0.76	0.762	0.713	0.692	0.701	0.738	0.763	0.781	0.768	0.754	0.699	0.704	0.666	0.738	0.764	0.788	0.75	0.737	0.719	0.702	0.723	0.721	0.765	0.784	0.784	0.739	0.717	0.7	0.712	0.729	0.749
GSM1535832	0.737	0.748	0.729	0.729	0.709	0.686	0.698	0.702	0.732	0.75	0.736	0.715	0.707	0.693	0.699	0.714	0.79	0.792	0.754	0.757	0.716	0.684	0.697	0.731	0.769	0.78	0.787	0.758	0.701	0.698	0.666	0.732	0.769	0.784	0.746	0.733	0.721	0.696	0.721	0.717	0.769	0.784	0.793	0.739	0.718	0.694	0.708	0.727	0.754
GSM1535833	0.739	0.749	0.727	0.729	0.71	0.678	0.689	0.697	0.733	0.751	0.735	0.714	0.706	0.689	0.691	0.713	0.808	0.8	0.753	0.76	0.718	0.674	0.69	0.727	0.777	0.784	0.82	0.769	0.703	0.688	0.663	0.725	0.774	0.789	0.744	0.732	0.718	0.688	0.717	0.713	0.769	0.79	0.811	0.741	0.714	0.686	0.703	0.725	0.762
GSM1535834	0.742	0.755	0.739	0.744	0.713	0.692	0.707	0.715	0.738	0.757	0.747	0.73	0.712	0.701	0.708	0.729	0.804	0.806	0.768	0.776	0.73	0.693	0.71	0.747	0.78	0.791	0.808	0.777	0.715	0.707	0.681	0.746	0.779	0.794	0.758	0.748	0.731	0.703	0.733	0.731	0.776	0.795	0.809	0.753	0.729	0.702	0.72	0.74	0.767
GSM1535835	0.716	0.721	0.718	0.715	0.706	0.695	0.709	0.706	0.714	0.721	0.722	0.707	0.704	0.693	0.71	0.711	0.736	0.756	0.736	0.737	0.706	0.697	0.705	0.737	0.733	0.743	0.709	0.721	0.694	0.706	0.67	0.739	0.735	0.749	0.73	0.721	0.714	0.704	0.719	0.722	0.739	0.745	0.735	0.722	0.713	0.702	0.712	0.723	0.723
GSM1535836	0.739	0.742	0.739	0.735	0.729	0.717	0.727	0.726	0.736	0.743	0.742	0.727	0.726	0.716	0.728	0.731	0.756	0.77	0.755	0.756	0.733	0.717	0.726	0.754	0.756	0.761	0.728	0.74	0.72	0.726	0.691	0.756	0.761	0.764	0.749	0.742	0.741	0.723	0.739	0.742	0.765	0.762	0.753	0.745	0.741	0.722	0.732	0.745	0.746
GSM1535837	0.769	0.767	0.757	0.75	0.76	0.735	0.74	0.738	0.763	0.767	0.762	0.742	0.756	0.738	0.741	0.745	0.774	0.792	0.773	0.773	0.741	0.734	0.741	0.766	0.772	0.784	0.762	0.764	0.73	0.743	0.707	0.767	0.776	0.787	0.769	0.759	0.75	0.746	0.76	0.757	0.78	0.788	0.783	0.768	0.75	0.745	0.752	0.761	0.76
GSM1535838	0.773	0.777	0.773	0.768	0.76	0.752	0.76	0.758	0.77	0.778	0.777	0.762	0.759	0.753	0.761	0.763	0.775	0.805	0.794	0.794	0.761	0.758	0.766	0.788	0.781	0.798	0.758	0.778	0.748	0.766	0.732	0.79	0.786	0.797	0.786	0.778	0.77	0.761	0.775	0.775	0.791	0.796	0.786	0.78	0.77	0.76	0.768	0.778	0.772
GSM1535839	0.737	0.745	0.724	0.724	0.713	0.685	0.696	0.7	0.731	0.746	0.733	0.711	0.708	0.692	0.696	0.71	0.777	0.785	0.748	0.752	0.699	0.685	0.696	0.732	0.754	0.772	0.78	0.752	0.684	0.695	0.663	0.729	0.755	0.783	0.747	0.732	0.703	0.702	0.726	0.721	0.753	0.783	0.791	0.742	0.701	0.7	0.715	0.728	0.737
GSM1535840	0.73	0.744	0.726	0.733	0.7	0.679	0.696	0.704	0.727	0.746	0.734	0.718	0.697	0.687	0.696	0.716	0.783	0.792	0.755	0.761	0.706	0.68	0.696	0.734	0.759	0.777	0.792	0.762	0.691	0.693	0.666	0.733	0.76	0.787	0.75	0.739	0.71	0.694	0.723	0.721	0.758	0.785	0.798	0.743	0.707	0.69	0.71	0.729	0.744
GSM1535841	0.77	0.781	0.765	0.771	0.741	0.714	0.73	0.74	0.766	0.782	0.773	0.756	0.74	0.726	0.731	0.753	0.814	0.817	0.785	0.795	0.745	0.71	0.729	0.764	0.794	0.804	0.82	0.797	0.731	0.723	0.7	0.763	0.795	0.811	0.779	0.777	0.749	0.722	0.752	0.756	0.792	0.812	0.826	0.783	0.745	0.719	0.739	0.763	0.78
GSM1535842	0.769	0.785	0.774	0.785	0.739	0.722	0.741	0.754	0.768	0.788	0.781	0.77	0.738	0.732	0.74	0.767	0.821	0.82	0.789	0.806	0.754	0.712	0.735	0.773	0.801	0.807	0.823	0.806	0.74	0.725	0.708	0.772	0.804	0.814	0.78	0.786	0.76	0.72	0.752	0.762	0.801	0.814	0.827	0.789	0.757	0.717	0.739	0.769	0.786
GSM1535843	0.727	0.732	0.722	0.722	0.712	0.692	0.704	0.708	0.722	0.733	0.728	0.712	0.708	0.694	0.704	0.714	0.749	0.768	0.743	0.748	0.697	0.694	0.705	0.74	0.736	0.755	0.74	0.738	0.682	0.703	0.669	0.74	0.742	0.766	0.745	0.734	0.706	0.71	0.731	0.731	0.743	0.765	0.764	0.742	0.705	0.708	0.723	0.734	0.724
GSM1535844	0.725	0.735	0.728	0.734	0.708	0.698	0.715	0.721	0.722	0.736	0.734	0.724	0.705	0.699	0.714	0.726	0.749	0.773	0.754	0.76	0.707	0.703	0.717	0.752	0.74	0.758	0.734	0.744	0.692	0.712	0.679	0.753	0.747	0.771	0.755	0.746	0.717	0.717	0.738	0.741	0.751	0.768	0.765	0.748	0.716	0.714	0.732	0.743	0.728
GSM1535845	0.734	0.738	0.729	0.731	0.719	0.701	0.714	0.72	0.729	0.739	0.735	0.722	0.715	0.703	0.714	0.724	0.751	0.771	0.751	0.756	0.708	0.703	0.716	0.75	0.742	0.758	0.738	0.743	0.692	0.712	0.678	0.75	0.75	0.77	0.754	0.746	0.718	0.718	0.74	0.743	0.753	0.769	0.767	0.752	0.717	0.717	0.733	0.745	0.73
GSM1535846	0.738	0.749	0.748	0.756	0.723	0.718	0.736	0.745	0.736	0.751	0.752	0.747	0.721	0.717	0.734	0.749	0.759	0.785	0.771	0.783	0.729	0.72	0.739	0.776	0.755	0.77	0.742	0.762	0.714	0.729	0.7	0.777	0.765	0.781	0.77	0.768	0.74	0.73	0.754	0.763	0.768	0.779	0.775	0.769	0.74	0.728	0.749	0.765	0.745
GSM1535847	0.73	0.741	0.72	0.72	0.704	0.678	0.69	0.693	0.725	0.742	0.728	0.706	0.7	0.686	0.691	0.705	0.776	0.785	0.747	0.749	0.693	0.683	0.693	0.728	0.751	0.773	0.781	0.75	0.68	0.695	0.661	0.727	0.751	0.783	0.745	0.728	0.697	0.699	0.723	0.715	0.749	0.783	0.79	0.736	0.695	0.697	0.711	0.724	0.735
GSM1535848	0.745	0.762	0.745	0.754	0.716	0.701	0.717	0.728	0.742	0.764	0.753	0.74	0.714	0.709	0.718	0.738	0.79	0.805	0.776	0.782	0.723	0.704	0.72	0.756	0.771	0.792	0.794	0.778	0.707	0.717	0.69	0.756	0.773	0.801	0.771	0.762	0.728	0.716	0.745	0.744	0.774	0.801	0.809	0.765	0.726	0.714	0.733	0.751	0.757
GSM1535849	0.754	0.766	0.746	0.751	0.725	0.698	0.711	0.722	0.75	0.766	0.755	0.736	0.723	0.709	0.712	0.735	0.805	0.806	0.768	0.776	0.726	0.692	0.709	0.745	0.78	0.793	0.82	0.783	0.711	0.706	0.683	0.744	0.78	0.8	0.764	0.756	0.729	0.707	0.738	0.737	0.778	0.803	0.822	0.765	0.726	0.704	0.724	0.746	0.765
GSM1535850	0.731	0.742	0.726	0.731	0.703	0.68	0.694	0.703	0.729	0.744	0.734	0.718	0.702	0.688	0.695	0.717	0.793	0.786	0.745	0.754	0.717	0.672	0.689	0.727	0.768	0.771	0.801	0.763	0.703	0.685	0.666	0.726	0.765	0.775	0.738	0.73	0.717	0.683	0.713	0.714	0.763	0.777	0.797	0.737	0.713	0.68	0.699	0.723	0.753
GSM1535851	0.73	0.735	0.723	0.723	0.713	0.692	0.704	0.708	0.724	0.736	0.729	0.713	0.709	0.695	0.704	0.716	0.756	0.771	0.743	0.748	0.699	0.692	0.703	0.738	0.742	0.758	0.748	0.74	0.685	0.702	0.668	0.738	0.746	0.768	0.744	0.734	0.708	0.709	0.731	0.73	0.747	0.769	0.769	0.743	0.707	0.708	0.722	0.734	0.729
GSM1535852	0.721	0.73	0.724	0.73	0.704	0.694	0.712	0.717	0.718	0.73	0.729	0.72	0.702	0.695	0.712	0.723	0.745	0.768	0.75	0.755	0.705	0.7	0.713	0.749	0.738	0.755	0.729	0.739	0.691	0.711	0.678	0.751	0.743	0.766	0.75	0.741	0.715	0.713	0.734	0.737	0.747	0.764	0.759	0.742	0.714	0.712	0.728	0.739	0.727
GSM1535853	0.741	0.745	0.735	0.737	0.726	0.705	0.718	0.724	0.737	0.745	0.741	0.728	0.723	0.709	0.719	0.73	0.756	0.777	0.756	0.76	0.711	0.707	0.719	0.752	0.748	0.764	0.748	0.749	0.697	0.718	0.683	0.754	0.753	0.775	0.758	0.75	0.72	0.723	0.745	0.746	0.756	0.776	0.775	0.757	0.72	0.721	0.738	0.749	0.736
GSM1535854	0.746	0.757	0.756	0.765	0.73	0.724	0.743	0.751	0.744	0.758	0.761	0.755	0.729	0.725	0.742	0.757	0.769	0.791	0.778	0.789	0.738	0.726	0.745	0.781	0.766	0.778	0.752	0.77	0.725	0.736	0.71	0.783	0.772	0.786	0.774	0.773	0.748	0.735	0.759	0.767	0.775	0.784	0.781	0.774	0.748	0.732	0.753	0.769	0.755
[truncated: 95 more columns]
