# Supplementary material for: Transcriptional Dynamics of Receptor-Based Genes Reveal Immunity Hubs in Rice Response to Magnaporthe oryzae Infection
Source: Int J Mol Sci. 2025 May 12;26(10):4618. doi: 10.3390/ijms26104618 (PMC12111697; doi:10.3390/ijms26104618)
Supplement: Supplementary file 1 [file ijms-26-04618-s001.zip › Supplementary Data 12. Correlation matrix (GPL2025 -arrays) - Copy.xlsx]

## Sheet: Sheet1
Supplementary Data 12 : Correlation matrix values among samples of GPL2025 – rice expression profiles
GSE 95394	XGSM2509716	XGSM2509717	XGSM2509718	XGSM2509719	XGSM2509720	XGSM2509721	XGSM2509722	XGSM2509723	XGSM2509724	XGSM2509725	XGSM2509726	XGSM2509727	XGSM2509728	XGSM2509729	XGSM2509730	XGSM2509731	XGSM2509732	XGSM2509733	XGSM2509734	XGSM2509735	XGSM2509736	XGSM2509737	XGSM2509738	XGSM2509739
XGSM2509716	1	0.996	0.994	0.991	0.991	0.991	0.948	0.934	0.942	0.958	0.945	0.951	0.944	0.95	0.947	0.953	0.953	0.951	0.923	0.913	0.922	0.952	0.95	0.951
XGSM2509717	0.996	1	0.994	0.99	0.99	0.991	0.949	0.935	0.943	0.958	0.945	0.952	0.945	0.951	0.948	0.952	0.952	0.95	0.927	0.918	0.926	0.951	0.949	0.949
XGSM2509718	0.994	0.994	1	0.992	0.992	0.992	0.943	0.928	0.936	0.956	0.94	0.95	0.936	0.943	0.94	0.95	0.949	0.947	0.915	0.905	0.915	0.948	0.947	0.947
XGSM2509719	0.991	0.99	0.992	1	0.996	0.996	0.937	0.923	0.933	0.957	0.943	0.95	0.932	0.939	0.935	0.95	0.948	0.946	0.91	0.899	0.909	0.946	0.944	0.946
XGSM2509720	0.991	0.99	0.992	0.996	1	0.998	0.935	0.921	0.931	0.954	0.939	0.948	0.93	0.936	0.934	0.945	0.944	0.942	0.911	0.901	0.911	0.942	0.94	0.941
XGSM2509721	0.991	0.991	0.992	0.996	0.998	1	0.935	0.922	0.931	0.954	0.94	0.948	0.93	0.936	0.934	0.945	0.944	0.942	0.911	0.901	0.911	0.943	0.94	0.941
XGSM2509722	0.948	0.949	0.943	0.937	0.935	0.935	1	0.994	0.995	0.979	0.972	0.982	0.98	0.982	0.974	0.969	0.973	0.97	0.967	0.958	0.965	0.971	0.966	0.965
XGSM2509723	0.934	0.935	0.928	0.923	0.921	0.922	0.994	1	0.996	0.969	0.963	0.975	0.974	0.974	0.968	0.953	0.958	0.957	0.966	0.959	0.965	0.959	0.952	0.95
XGSM2509724	0.942	0.943	0.936	0.933	0.931	0.931	0.995	0.996	1	0.976	0.969	0.98	0.977	0.977	0.972	0.959	0.963	0.961	0.968	0.96	0.967	0.963	0.956	0.954
XGSM2509725	0.958	0.958	0.956	0.957	0.954	0.954	0.979	0.969	0.976	1	0.981	0.994	0.957	0.964	0.955	0.978	0.979	0.977	0.937	0.925	0.936	0.976	0.975	0.973
XGSM2509726	0.945	0.945	0.94	0.943	0.939	0.94	0.972	0.963	0.969	0.981	1	0.979	0.951	0.957	0.949	0.967	0.967	0.965	0.932	0.921	0.93	0.965	0.965	0.961
XGSM2509727	0.951	0.952	0.95	0.95	0.948	0.948	0.982	0.975	0.98	0.994	0.979	1	0.956	0.962	0.952	0.975	0.976	0.976	0.938	0.926	0.937	0.974	0.972	0.97
XGSM2509728	0.944	0.945	0.936	0.932	0.93	0.93	0.98	0.974	0.977	0.957	0.951	0.956	1	0.996	0.993	0.963	0.968	0.963	0.983	0.974	0.982	0.968	0.958	0.959
XGSM2509729	0.95	0.951	0.943	0.939	0.936	0.936	0.982	0.974	0.977	0.964	0.957	0.962	0.996	1	0.992	0.971	0.974	0.969	0.981	0.97	0.98	0.973	0.965	0.966
XGSM2509730	0.947	0.948	0.94	0.935	0.934	0.934	0.974	0.968	0.972	0.955	0.949	0.952	0.993	0.992	1	0.956	0.959	0.953	0.984	0.977	0.983	0.957	0.949	0.95
XGSM2509731	0.953	0.952	0.95	0.95	0.945	0.945	0.969	0.953	0.959	0.978	0.967	0.975	0.963	0.971	0.956	1	0.996	0.995	0.932	0.913	0.929	0.992	0.99	0.994
XGSM2509732	0.953	0.952	0.949	0.948	0.944	0.944	0.973	0.958	0.963	0.979	0.967	0.976	0.968	0.974	0.959	0.996	1	0.997	0.937	0.919	0.934	0.994	0.992	0.994
XGSM2509733	0.951	0.95	0.947	0.946	0.942	0.942	0.97	0.957	0.961	0.977	0.965	0.976	0.963	0.969	0.953	0.995	0.997	1	0.93	0.913	0.928	0.994	0.994	0.995
XGSM2509734	0.923	0.927	0.915	0.91	0.911	0.911	0.967	0.966	0.968	0.937	0.932	0.938	0.983	0.981	0.984	0.932	0.937	0.93	1	0.994	0.997	0.938	0.926	0.927
XGSM2509735	0.913	0.918	0.905	0.899	0.901	0.901	0.958	0.959	0.96	0.925	0.921	0.926	0.974	0.97	0.977	0.913	0.919	0.913	0.994	1	0.994	0.92	0.909	0.908
XGSM2509736	0.922	0.926	0.915	0.909	0.911	0.911	0.965	0.965	0.967	0.936	0.93	0.937	0.982	0.98	0.983	0.929	0.934	0.928	0.997	0.994	1	0.936	0.924	0.924
XGSM2509737	0.952	0.951	0.948	0.946	0.942	0.943	0.971	0.959	0.963	0.976	0.965	0.974	0.968	0.973	0.957	0.992	0.994	0.994	0.938	0.92	0.936	1	0.995	0.994
XGSM2509738	0.95	0.949	0.947	0.944	0.94	0.94	0.966	0.952	0.956	0.975	0.965	0.972	0.958	0.965	0.949	0.99	0.992	0.994	0.926	0.909	0.924	0.995	1	0.993
XGSM2509739	0.951	0.949	0.947	0.946	0.941	0.941	0.965	0.95	0.954	0.973	0.961	0.97	0.959	0.966	0.95	0.994	0.994	0.995	0.927	0.908	0.924	0.994	0.993	1
GSE28308	XGSM700345	XGSM700346	XGSM700347	XGSM700348	XGSM700349	XGSM700350	XGSM700351	XGSM700352
XGSM700345	1	0.901	0.863	0.864	0.881	0.878	0.861	0.858
XGSM700346	0.901	1	0.864	0.866	0.883	0.878	0.864	0.858
XGSM700347	0.863	0.864	1	0.92	0.858	0.853	0.901	0.895
XGSM700348	0.864	0.866	0.92	1	0.86	0.855	0.907	0.899
XGSM700349	0.881	0.883	0.858	0.86	1	0.892	0.865	0.86
XGSM700350	0.878	0.878	0.853	0.855	0.892	1	0.86	0.856
XGSM700351	0.861	0.864	0.901	0.907	0.865	0.86	1	0.916
XGSM700352	0.858	0.858	0.895	0.899	0.86	0.856	0.916	1
GSE30941	XGSM767204	XGSM767205	XGSM767206	XGSM767207	XGSM767208	XGSM767209	XGSM767210	XGSM767211	XGSM767212	XGSM767213	XGSM767214	XGSM767215	XGSM767216	XGSM767217	XGSM767218
XGSM767204	1	0.996	0.996	0.99	0.993	0.99	0.994	0.993	0.991	0.989	0.988	0.988	0.995	0.994	0.993
XGSM767205	0.996	1	0.995	0.987	0.992	0.988	0.992	0.992	0.99	0.988	0.985	0.987	0.995	0.992	0.993
XGSM767206	0.996	0.995	1	0.991	0.994	0.994	0.995	0.995	0.993	0.992	0.99	0.992	0.994	0.993	0.993
XGSM767207	0.99	0.987	0.991	1	0.992	0.992	0.993	0.992	0.994	0.99	0.992	0.99	0.99	0.994	0.989
XGSM767208	0.993	0.992	0.994	0.992	1	0.994	0.996	0.994	0.993	0.994	0.993	0.993	0.992	0.994	0.993
XGSM767209	0.99	0.988	0.994	0.992	0.994	1	0.996	0.994	0.993	0.995	0.995	0.995	0.989	0.99	0.989
XGSM767210	0.994	0.992	0.995	0.993	0.996	0.996	1	0.995	0.994	0.994	0.994	0.993	0.993	0.994	0.993
XGSM767211	0.993	0.992	0.995	0.992	0.994	0.994	0.995	1	0.995	0.995	0.993	0.995	0.993	0.991	0.991
XGSM767212	0.991	0.99	0.993	0.994	0.993	0.993	0.994	0.995	1	0.993	0.994	0.993	0.99	0.993	0.991
XGSM767213	0.989	0.988	0.992	0.99	0.994	0.995	0.994	0.995	0.993	1	0.995	0.996	0.987	0.988	0.988
XGSM767214	0.988	0.985	0.99	0.992	0.993	0.995	0.994	0.993	0.994	0.995	1	0.996	0.986	0.988	0.986
XGSM767215	0.988	0.987	0.992	0.99	0.993	0.995	0.993	0.995	0.993	0.996	0.996	1	0.987	0.987	0.986
XGSM767216	0.995	0.995	0.994	0.99	0.992	0.989	0.993	0.993	0.99	0.987	0.986	0.987	1	0.994	0.994
XGSM767217	0.994	0.992	0.993	0.994	0.994	0.99	0.994	0.991	0.993	0.988	0.988	0.987	0.994	1	0.994
XGSM767218	0.993	0.993	0.993	0.989	0.993	0.989	0.993	0.991	0.991	0.988	0.986	0.986	0.994	0.994	1
GSE41798	XGSM1024446	XGSM1024447	XGSM1024448	XGSM1024449	XGSM1024450	XGSM1024451	XGSM1024452	XGSM1024453	XGSM1024454	XGSM1024455	XGSM1024456	XGSM1024457	XGSM1024458	XGSM1024459	XGSM1024460	XGSM1024461	XGSM1024462	XGSM1024463
XGSM1024446	1	0.989	0.989	0.99	0.979	0.982	0.989	0.98	0.98	0.982	0.971	0.971	0.989	0.982	0.979	0.984	0.977	0.977
XGSM1024447	0.989	1	0.995	0.985	0.989	0.987	0.983	0.99	0.985	0.978	0.981	0.976	0.984	0.991	0.984	0.979	0.985	0.981
XGSM1024448	0.989	0.995	1	0.989	0.989	0.992	0.984	0.986	0.988	0.981	0.981	0.981	0.985	0.988	0.988	0.983	0.984	0.986
XGSM1024449	0.99	0.985	0.989	1	0.987	0.99	0.984	0.976	0.981	0.99	0.979	0.982	0.985	0.981	0.983	0.991	0.982	0.985
XGSM1024450	0.979	0.989	0.989	0.987	1	0.993	0.975	0.983	0.981	0.98	0.989	0.986	0.976	0.987	0.984	0.981	0.988	0.987
XGSM1024451	0.982	0.987	0.992	0.99	0.993	1	0.977	0.979	0.983	0.983	0.986	0.989	0.979	0.984	0.986	0.984	0.985	0.991
XGSM1024452	0.989	0.983	0.984	0.984	0.975	0.977	1	0.987	0.988	0.989	0.978	0.98	0.991	0.984	0.984	0.986	0.978	0.98
XGSM1024453	0.98	0.99	0.986	0.976	0.983	0.979	0.987	1	0.992	0.981	0.988	0.982	0.983	0.992	0.985	0.978	0.986	0.981
XGSM1024454	0.98	0.985	0.988	0.981	0.981	0.983	0.988	0.992	1	0.986	0.988	0.988	0.983	0.988	0.99	0.982	0.985	0.984
XGSM1024455	0.982	0.978	0.981	0.99	0.98	0.983	0.989	0.981	0.986	1	0.985	0.987	0.984	0.981	0.982	0.991	0.983	0.984
XGSM1024456	0.971	0.981	0.981	0.979	0.989	0.986	0.978	0.988	0.988	0.985	1	0.992	0.974	0.986	0.984	0.98	0.989	0.985
XGSM1024457	0.971	0.976	0.981	0.982	0.986	0.989	0.98	0.982	0.988	0.987	0.992	1	0.975	0.981	0.986	0.983	0.986	0.989
XGSM1024458	0.989	0.984	0.985	0.985	0.976	0.979	0.991	0.983	0.983	0.984	0.974	0.975	1	0.987	0.987	0.99	0.981	0.985
XGSM1024459	0.982	0.991	0.988	0.981	0.987	0.984	0.984	0.992	0.988	0.981	0.986	0.981	0.987	1	0.992	0.985	0.994	0.989
XGSM1024460	0.979	0.984	0.988	0.983	0.984	0.986	0.984	0.985	0.99	0.982	0.984	0.986	0.987	0.992	1	0.987	0.988	0.992
XGSM1024461	0.984	0.979	0.983	0.991	0.981	0.984	0.986	0.978	0.982	0.991	0.98	0.983	0.99	0.985	0.987	1	0.986	0.989
XGSM1024462	0.977	0.985	0.984	0.982	0.988	0.985	0.978	0.986	0.985	0.983	0.989	0.986	0.981	0.994	0.988	0.986	1	0.99
XGSM1024463	0.977	0.981	0.986	0.985	0.987	0.991	0.98	0.981	0.984	0.984	0.985	0.989	0.985	0.989	0.992	0.989	0.99	1
GSE18361	XGSM458175	XGSM458176	XGSM458177	XGSM458178	XGSM458179	XGSM458180	XGSM458181	XGSM458182	XGSM458183	XGSM458184	XGSM458185	XGSM458186
XGSM458175	1	0.991	0.986	0.988	0.981	0.986	0.968	0.968	0.987	0.986	0.984	0.981
XGSM458176	0.991	1	0.984	0.986	0.979	0.984	0.966	0.962	0.984	0.981	0.981	0.977
XGSM458177	0.986	0.984	1	0.995	0.996	0.994	0.97	0.962	0.989	0.988	0.989	0.988
XGSM458178	0.988	0.986	0.995	1	0.994	0.994	0.969	0.961	0.99	0.988	0.987	0.985
XGSM458179	0.981	0.979	0.996	0.994	1	0.994	0.963	0.954	0.986	0.984	0.984	0.983
XGSM458180	0.986	0.984	0.994	0.994	0.994	1	0.967	0.963	0.988	0.988	0.987	0.986
XGSM458181	0.968	0.966	0.97	0.969	0.963	0.967	1	0.99	0.978	0.975	0.982	0.981
XGSM458182	0.968	0.962	0.962	0.961	0.954	0.963	0.99	1	0.973	0.974	0.977	0.976
XGSM458183	0.987	0.984	0.989	0.99	0.986	0.988	0.978	0.973	1	0.996	0.994	0.992
XGSM458184	0.986	0.981	0.988	0.988	0.984	0.988	0.975	0.974	0.996	1	0.993	0.992
XGSM458185	0.984	0.981	0.989	0.987	0.984	0.987	0.982	0.977	0.994	0.993	1	0.995
XGSM458186	0.981	0.977	0.988	0.985	0.983	0.986	0.981	0.976	0.992	0.992	0.995	1
